# Supplementary material for: Peripheral blood DNA methylation profiles predict future development of B-cell Non-Hodgkin Lymphoma
Source: NPJ Precis Oncol. 2022 Jul 21;6:53. doi: 10.1038/s41698-022-00295-3 (PMC9304422; doi:10.1038/s41698-022-00295-3)
Supplement: Supplementary file 2 — Data Set 1 [file 41698_2022_295_MOESM2_ESM.xlsx]

## Sheet: a.CpGs Signif. All Subjects
Hypermethylated sites									Hypomethylated sites
CpGs	Gene	Position	logFC	t	Pvalue	FDR	Location		CpGs	Gene	Position	logFC	t	Pvalue	FDR	Location
cg13920435	CDK20	90589640	0.319122	5.94154	5.49982e-09	0.000609279	Island		cg25318211	MICAL1	109778433	-0.183324	-6.47785	2.34323e-10	0.000109822	Shore
cg20707222	ST6GALNAC3	76540222	0.263739	5.92381	6.07207e-09	0.000609279	Island		cg02474116	PPP1R12C	55625184	-0.226251	-5.93387	5.73491e-09	0.000609279	Shelf
cg26363196	ST6GALNAC3	76540236	0.184857	5.8855	7.5379e-09	0.000609279	Island		cg05653018	ELF3	201979533	-0.147333	-5.87943	7.8e-09	0.000609279	OpenSea
cg25556690		79370938	0.204279	5.74036	1.6932e-08	0.000773113	Island		cg21723559	PIGT	44048174	-0.187264	-5.78512	1.32154e-08	0.000773113	Shelf
cg01880096	FAM110C	46558	0.166451	5.72847	1.80792e-08	0.000773113	Island		cg07890238	PRAGMIN	8182454	-0.232944	-5.74737	1.62896e-08	0.000773113	OpenSea
cg07910813	DSEL	65183745	0.367487	5.72828	1.81453e-08	0.000773113	Island		cg04265672	RNF130	179402240	-0.195407	-5.71084	1.99214e-08	0.000778057	OpenSea
cg13024368	DKK3	12030088	0.15206	5.65562	2.69524e-08	0.000814754	Island		cg03095087	TAPBP	33274335	-0.0992496	-5.69235	2.20499e-08	0.000794943	OpenSea
cg18187680	FLJ45983	8095825	0.194872	5.6476	2.81568e-08	0.000814754	Island		cg04452092		153438080	-0.137738	-5.65603	2.68924e-08	0.000814754	OpenSea
cg07295964	CPLX2	175223982	0.218948	5.56214	4.47142e-08	0.000969262	Island		cg26924223	ZNF563	12445173	-0.119028	-5.63871	2.95531e-08	0.000814754	Shore
cg14625175	HOXA10	27214056	0.29939	5.55438	4.66785e-08	0.000969262	Island		cg09529783		1958930	-0.154974	-5.57505	4.17135e-08	0.000969262	Shore
cg19352038	PAX3	223164869	0.133323	5.48537	6.74153e-08	0.000969262	Shore		cg19510206	FBRSL1	133101587	-0.204106	-5.55551	4.63377e-08	0.000969262	Shore
cg03044239	MRAS	138067053	0.0744377	5.4763	7.07455e-08	0.000969262	Island		cg18171097		169532134	-0.236479	-5.54524	4.89633e-08	0.000969262	Shore
cg17863912	HOXD8	176994362	0.150154	5.4723	7.22623e-08	0.000969262	Island		cg17772763	SRD5A1	6659801	-0.159243	-5.53709	5.11515e-08	0.000969262	OpenSea
cg24721899	NKX3-2	13543985	0.333753	5.46256	7.62357e-08	0.000969262	Island		cg24757533	RHBDF2	74494286	-0.172573	-5.53317	5.22358e-08	0.000969262	Shelf
cg16485975		25065418	0.188056	5.46102	7.67174e-08	0.000969262	Island		cg07636338	FBXO46	46214108	-0.142346	-5.51715	5.69115e-08	0.000969262	Shore
cg26163880	MYH14	50707172	0.170316	5.45531	7.90703e-08	0.000969262	Island		cg27224718	ZFAT	135614730	-0.28615	-5.51129	5.87807e-08	0.000969262	OpenSea
cg01051545		61508955	0.153007	5.42127	9.46412e-08	0.00102322	Island		cg22014430	TCEB3	24077973	-0.115038	-5.51107	5.8788e-08	0.000969262	OpenSea
cg03287574		1886956	0.154864	5.41281	9.89475e-08	0.00102322	Island		cg09263316	ABCA3	2345275	-0.158901	-5.4957	6.38102e-08	0.000969262	Shelf
cg17124829		171568791	0.125001	5.39273	1.09952e-07	0.00102322	Island		cg23541422		8714363	-0.134726	-5.49075	6.55127e-08	0.000969262	OpenSea
cg07589612	GDF6	97171668	0.141494	5.39033	1.11344e-07	0.00102322	Shore		cg06104935	CUX1	101712212	-0.144024	-5.47438	7.14677e-08	0.000969262	OpenSea
cg17656267	EPS8	15942608	0.0964659	5.36458	1.27394e-07	0.00107028	Island		cg14104626	ADAM19	156988400	-0.136642	-5.46934	7.34064e-08	0.000969262	OpenSea
cg23619399		79169753	0.134114	5.35969	1.3069e-07	0.00107028	Shore		cg20138067	BTG2	203273571	-0.0982735	-5.45778	7.8044e-08	0.000969262	Shore
cg24416513	HOXD8	176994764	0.290853	5.3483	1.38846e-07	0.00107028	Island		cg27262054	ZFHX3	73067525	-0.100498	-5.45156	8.06554e-08	0.000969262	OpenSea
cg26664871	MKX	28032370	0.22637	5.3457	1.40571e-07	0.00107028	Island		cg25249728		55391421	-0.186739	-5.44521	8.34102e-08	0.000977309	OpenSea
cg05080154	SALL3	76739409	0.378046	5.32719	1.55137e-07	0.00110165	Island		cg22507639	ZNF296	45580011	-0.111222	-5.42283	9.38655e-08	0.00102322	Island
cg25053336		45161333	0.129646	5.31853	1.61879e-07	0.00111381	Shore		cg00988641	TAPBP	33273965	-0.119061	-5.42204	9.42546e-08	0.00102322	OpenSea
cg04011228	RPRM	154335250	0.141477	5.3185	1.61911e-07	0.00111381	Island		cg21463368	RPS6KA2	167263025	-0.203652	-5.4146	9.80212e-08	0.00102322	OpenSea
cg13791254	FOXE1	100616607	0.255782	5.29578	1.82196e-07	0.00111381	Island		cg10008947	CASKIN2	73500739	-0.130296	-5.39589	1.08146e-07	0.00102322	Shore
cg26423876	PYGO1	55880089	0.0953944	5.29416	1.83637e-07	0.00111381	Island		cg27143842	B4GALNT3	671027	-0.144411	-5.39562	1.08296e-07	0.00102322	OpenSea
cg23367478	PDE3A	20521299	0.119932	5.29125	1.86419e-07	0.00111381	Shore		cg21441211		71313862	-0.162864	-5.39268	1.09982e-07	0.00102322	OpenSea
cg27003682	SPEF2	35617945	0.327741	5.28275	1.95106e-07	0.00111381	Island		cg01420931	C4orf34	39615885	-0.175665	-5.39034	1.11339e-07	0.00102322	OpenSea
cg09293786		54962963	0.290698	5.27825	1.99571e-07	0.00111381	Island		cg08750439		128321880	-0.184073	-5.38024	1.17386e-07	0.00103938	Island
cg22355517	PDE3A	20522674	0.189245	5.27797	1.99626e-07	0.00111381	Island		cg12474090	RASA3	114825323	-0.128755	-5.37999	1.17538e-07	0.00103938	OpenSea
cg13300580	SLC9A1	27440539	0.0906863	5.27127	2.06632e-07	0.00111699	OpenSea		cg16242615	ZBTB7A	4059988	-0.179502	-5.37087	1.23277e-07	0.00106994	Island
cg13971892	PPP2R2B	146258512	0.131764	5.26863	2.09463e-07	0.00111699	Island		cg15026089	PQLC2	19640712	-0.128992	-5.36085	1.29904e-07	0.00107028	Shore
cg25997110		31842115	0.12231	5.26641	2.11859e-07	0.00111699	Island		cg10701110	USF1	161017007	-0.106826	-5.35536	1.33673e-07	0.00107028	OpenSea
cg12974388		237072998	0.223023	5.2583	2.20879e-07	0.00112522	Island		cg26776806	CBFA2T3	88991518	-0.114047	-5.3487	1.38392e-07	0.00107028	Shelf
cg03342498	TFAP2A	10411372	0.159141	5.21336	2.77986e-07	0.00129614	Shore		cg03680932	ATXN1	16306683	-0.225293	-5.34432	1.41585e-07	0.00107028	OpenSea
cg05825420	EMX2OS	119303479	0.0976673	5.21106	2.81263e-07	0.00129614	Island		cg21672855	ZFAT	135614777	-0.171099	-5.33314	1.50066e-07	0.00110025	OpenSea
cg12599700		54962423	0.136988	5.19169	3.10393e-07	0.00130314	Island		cg20976977	PUM1	31406174	-0.17452	-5.33291	1.50245e-07	0.00110025	OpenSea
cg00244040	PRKCH	61788914	0.143244	5.18345	3.2366e-07	0.00130769	Island		cg19229651		41951119	-0.160896	-5.32979	1.52693e-07	0.00110098	OpenSea
cg01635405	HMX3	124896713	0.188219	5.17528	3.37359e-07	0.00133993	Island		cg02386957	ARHGEF7	111838481	-0.149985	-5.3135	1.66154e-07	0.00111381	OpenSea
cg07095995	COL25A1	110223980	0.144354	5.16785	3.50294e-07	0.00136727	Island		cg13733403		6528291	-0.123747	-5.30897	1.701e-07	0.00111381	Shelf
cg22461324	EN2	155252944	0.101049	5.1509	3.81626e-07	0.00139224	Shore		cg13897833	KLF12	74562744	-0.156112	-5.30811	1.70857e-07	0.00111381	OpenSea
cg06790324	GRB10	50860564	0.169277	5.14407	3.95015e-07	0.00139224	Shore		cg04072910	PLXND1	129290078	-0.14836	-5.3009	1.77354e-07	0.00111381	OpenSea
cg15244049	GCM2	10883376	0.151719	5.13359	4.16421e-07	0.00139224	Shore		cg25884399	GPSM1	139237461	-0.170543	-5.2952	1.8265e-07	0.00111381	Island
cg15808943	HOXD8	176994665	0.244704	5.13319	4.17417e-07	0.00139224	Island		cg04308797	SEC14L1	75207259	-0.243024	-5.29009	1.87586e-07	0.00111381	Shelf
cg07232033	AGAP1	236403031	0.154959	5.12343	4.38256e-07	0.00139224	Island		cg13941801	C9orf130	98585586	-0.13798	-5.28543	1.92093e-07	0.00111381	OpenSea
cg03767531	NEUROD1	182545572	0.142003	5.11846	4.49338e-07	0.00139224	Shelf		cg24029050	SPRY4	141691561	-0.117913	-5.28473	1.92797e-07	0.00111381	OpenSea
cg04804618	EBF3	131761386	0.206976	5.11677	4.53163e-07	0.00139224	Island		cg04588708	MSLN	811078	-0.142457	-5.28168	1.95847e-07	0.00111381	OpenSea
cg03782157		54970302	0.14475	5.10889	4.71446e-07	0.00139845	Island		cg01027411	ZNF296	45579986	-0.12185	-5.27931	1.98255e-07	0.00111381	Island
cg02286506		109648931	0.195149	5.10471	4.8141e-07	0.00141016	Shore		cg07973507		106095523	-0.151478	-5.2678	2.1035e-07	0.00111699	OpenSea
cg16357921	CDK20	90589634	0.207818	5.09124	5.15005e-07	0.00147177	Island		cg20767344		73074561	-0.174174	-5.26502	2.13379e-07	0.00111699	Shore
cg24859352	FLJ22536	22147383	0.166266	5.07488	5.58825e-07	0.0015475	OpenSea		cg03884572	CUX2	111521899	-0.152202	-5.26324	2.15343e-07	0.00111699	OpenSea
cg09022943		98511210	0.209088	5.06869	5.76346e-07	0.0015475	Island		cg03586564	NFATC1	77158676	-0.189203	-5.26186	2.1688e-07	0.00111699	Island
cg19126300	WT1	32457162	0.248356	5.06831	5.77724e-07	0.0015475	Island		cg14314026	LGMN	93170534	-0.106459	-5.24261	2.39387e-07	0.0012064	OpenSea
cg27482605	C19orf51	55677760	0.186245	5.05044	6.311e-07	0.00163415	Island		cg21614201	SYNPO2	119888794	-0.129889	-5.23635	2.47178e-07	0.00121267	OpenSea
cg21548155	WT1	32456340	0.107514	5.04678	6.4266e-07	0.00163907	Island		cg17058616	SLC16A5	73102145	-0.088564	-5.2363	2.47247e-07	0.00121267	Shelf
cg01686920	IRX5	54964332	0.220223	5.04413	6.5117e-07	0.00163907	Island		cg19588408	CREB5	28848902	-0.190488	-5.2354	2.48395e-07	0.00121267	OpenSea
cg03919694	NAV2	19735068	0.239257	5.04248	6.56742e-07	0.00163907	Island		cg10325253	LOC645638	58166296	-0.144133	-5.22811	2.57826e-07	0.00124574	OpenSea
cg03109101	EMX2	119305095	0.112255	5.03563	6.79196e-07	0.00167538	Island		cg27425146		25062925	-0.142833	-5.22535	2.61482e-07	0.00125051	OpenSea
cg21477176	CACNG7	54445888	0.12338	5.03058	6.9639e-07	0.00168581	Shore		cg16081441	AANAT	74463560	-0.0817192	-5.22087	2.67536e-07	0.00126654	OpenSea
cg25026529	BARHL2	91183051	0.234163	5.02752	7.07208e-07	0.00168581	Shore		cg10092518	DAB1	57670054	-0.123896	-5.20669	2.87598e-07	0.00129614	OpenSea
cg09360770	FOXC2	86600326	0.185674	5.02137	7.28847e-07	0.00168581	Island		cg06320418	METRN	766888	-0.163114	-5.20631	2.88147e-07	0.00129614	Shore
cg10425861		60286540	0.110229	5.0182	7.40343e-07	0.00168581	Shore		cg09468836	TMEM190	55889611	-0.111884	-5.20576	2.88967e-07	0.00129614	Shore
cg23093589	SP8	20824932	0.207626	5.01264	7.60968e-07	0.00168581	Island		cg02113385	NFATC1	77203443	-0.144392	-5.2048	2.90382e-07	0.00129614	Island
cg26756208		102414910	0.108855	5.01	7.70936e-07	0.00168581	Island		cg08220696	STRADA	61820713	-0.171141	-5.20217	2.94294e-07	0.00130121	Shore
cg10422777		79631227	0.15593	5.00964	7.72302e-07	0.00168581	Island		cg06226703	SPATS2L	201242945	-0.125153	-5.19683	3.02388e-07	0.00130314	OpenSea
cg09935282	VAX1	118897280	0.271174	5.00832	7.78024e-07	0.00168581	Island		cg26727666	FAM18A	10869234	-0.149765	-5.1954	3.04596e-07	0.00130314	OpenSea
cg22946150	SH3GL3	84116107	0.166767	5.00778	7.79425e-07	0.00168581	Island		cg26187031	DPYSL2	26457789	-0.141053	-5.19424	3.06409e-07	0.00130314	OpenSea
cg19052355	GBX2	237076306	0.263647	5.00173	8.0365e-07	0.00170431	Island		cg15819225	TP73	3583333	-0.1136	-5.19387	3.06976e-07	0.00130314	OpenSea
cg14507560	IRX4	1882885	0.260725	4.99959	8.12117e-07	0.00171364	Island		cg13703089		106090767	-0.233327	-5.19107	3.11414e-07	0.00130314	OpenSea
cg25892761	RNF213	78318750	0.113136	4.99397	8.3429e-07	0.00171364	Shelf		cg14890509		45943865	-0.113408	-5.18683	3.18152e-07	0.00130769	Shore
cg13940693	ADCYAP1	907605	0.178945	4.98811	8.5867e-07	0.00173465	Island		cg10395806	CTTN	70280601	-0.172797	-5.18454	3.21874e-07	0.00130769	OpenSea
cg24393316	FOXE1	100616469	0.168249	4.98713	8.6282e-07	0.00173555	Island		cg25117091	RBM47	40518143	-0.127996	-5.18399	3.2277e-07	0.00130769	OpenSea
cg05688651		75612141	0.113947	4.98489	8.72356e-07	0.00174723	Island		cg23261640	CTTN	70280489	-0.132128	-5.1789	3.31218e-07	0.00132679	OpenSea
cg23549358	NELL1	20692791	0.12875	4.97223	9.28305e-07	0.00181281	Shore		cg23680451	KLF6	3823790	-0.167671	-5.17176	3.43425e-07	0.00135256	Island
cg02305765		53107910	0.211805	4.96369	9.67945e-07	0.00185923	Shore		cg00386940		43593364	-0.135189	-5.16633	3.52993e-07	0.00136727	Shore
cg26150514		96907209	0.148238	4.96201	9.75948e-07	0.00186695	Shelf		cg03726437	TRPV1	3474461	-0.169482	-5.16467	3.55971e-07	0.0013675	Shore
cg17096191	NOS1AP	162039224	0.149325	4.9509	1.03039e-06	0.00192971	Shore		cg08356214	ARHGEF18	7460327	-0.126308	-5.15587	3.72166e-07	0.00139224	Island
cg10469329	MFAP3L	170947241	0.219822	4.94924	1.03888e-06	0.00192971	Island		cg17084044	TNFRSF4	1150416	-0.123483	-5.15069	3.82031e-07	0.00139224	Shore
cg15841063	FOXD3	63789500	0.221531	4.94788	1.04581e-06	0.00192971	Island		cg07277892		178158833	-0.115822	-5.1462	3.90788e-07	0.00139224	OpenSea
cg16376108	IRX5	54967024	0.12187	4.94106	1.08112e-06	0.00194542	Island		cg08629884	TMEM129	1719983	-0.20134	-5.14588	3.91411e-07	0.00139224	Shelf
cg05368341	SYT6	114696465	0.110732	4.93788	1.09799e-06	0.00194542	Island		cg21572897	CD80	119277821	-0.109489	-5.14434	3.94459e-07	0.00139224	OpenSea
cg05422029		27235843	0.117299	4.93315	1.1236e-06	0.00195038	OpenSea		cg18770763	EPS8L2	724525	-0.139696	-5.14335	3.96446e-07	0.00139224	Shore
cg23572908	VIPR2	158937969	0.160314	4.9309	1.13598e-06	0.00196391	Island		cg20996351	MAP3K6	27687232	-0.310163	-5.14039	4.02992e-07	0.00139224	Island
cg15916646	HOXA11AS	27225127	0.120928	4.92745	1.15521e-06	0.00196879	Island		cg00400964		42325444	-0.133313	-5.13952	4.0416e-07	0.00139224	Shelf
cg09881510	PPFIA2	82153070	0.155465	4.92152	1.18902e-06	0.00199023	Shore		cg05546763		95983383	-0.144289	-5.1395	4.04215e-07	0.00139224	Island
cg07988820	PPFIA2	82153109	0.135967	4.91871	1.20532e-06	0.00200116	Shore		cg22975568	CD74	149793436	-0.150254	-5.1393	4.04621e-07	0.00139224	OpenSea
cg05012825	PVR	45147078	0.193119	4.91747	1.21263e-06	0.00200116	Island		cg04587617		37907944	-0.130335	-5.13903	4.05174e-07	0.00139224	Shelf
cg04745161	LOC100190940	130526916	0.118751	4.91525	1.22577e-06	0.00201101	Island		cg02948862	CBFA2T3	89035532	-0.156702	-5.1385	4.06243e-07	0.00139224	Shore
cg14904305	DLC1	12990898	0.228184	4.90761	1.27239e-06	0.00203575	Island		cg08931647	MSLNL	832963	-0.0922653	-5.13393	4.15718e-07	0.00139224	Island
cg17823751		137487081	0.162372	4.90751	1.27268e-06	0.00203575	Shore		cg02601893	BIK	43523016	-0.100845	-5.13392	4.15727e-07	0.00139224	OpenSea
cg07135446	DLC1	12990386	0.163539	4.89572	1.34749e-06	0.00209005	Island		cg06522679	SAA1	18287231	-0.125562	-5.13124	4.21379e-07	0.00139224	OpenSea
cg22689833		102415991	0.22562	4.89397	1.35917e-06	0.00209543	Island		cg05495005		52394679	-0.148584	-5.12969	4.24675e-07	0.00139224	OpenSea
cg25242557	PAX6	31833264	0.109559	4.88518	1.41794e-06	0.00213683	Island		cg22235407	MEGF11	66209223	-0.152185	-5.12637	4.31827e-07	0.00139224	OpenSea
cg23638252		50891750	0.109947	4.88029	1.45181e-06	0.00216468	Shore		cg17702388		16466480	-0.13123	-5.12485	4.35147e-07	0.00139224	Island
cg01099825	COBRA1	140166114	0.130777	4.87623	1.48054e-06	0.00217954	Shore		cg16986578	ELF3	201979567	-0.134103	-5.12468	4.35515e-07	0.00139224	OpenSea
cg09513380	ZIC5	100622253	0.135764	4.87334	1.50132e-06	0.00217954	Island		cg14733637	CLPTM1L	1342200	-0.169198	-5.12295	4.39323e-07	0.00139224	Shelf
cg08518568	PDGFRL	17434523	0.112859	4.87181	1.51238e-06	0.00217954	Shore		cg21368143	C12orf77	25150626	-0.160562	-5.1205	4.44755e-07	0.00139224	OpenSea
cg22879667		4868441	0.139214	4.86905	1.53262e-06	0.00218995	Island		cg06945634	RBPMS	30413794	-0.185712	-5.12031	4.4517e-07	0.00139224	OpenSea
cg10658459		72747197	0.122729	4.86794	1.54083e-06	0.00219498	Island		cg15004405	PCDHGA4	140890718	-0.123633	-5.11589	4.55163e-07	0.00139224	Shelf
cg13422850	NTNG2	135116388	0.23394	4.86374	1.57288e-06	0.00222195	Island		cg21856603		3713823	-0.127042	-5.11517	4.56824e-07	0.00139224	OpenSea
cg23492617	MIR518D	54238203	0.086789	4.86281	1.57943e-06	0.00222195	OpenSea		cg05677184		85966009	-0.181972	-5.11258	4.62784e-07	0.00139224	OpenSea
cg27049094	HK2	75067716	0.165193	4.85993	1.60143e-06	0.00223379	OpenSea		cg21474257	SLC2A1	43399327	-0.128363	-5.11155	4.65195e-07	0.00139224	OpenSea
cg06649410	OPRM1	154360483	0.140101	4.85576	1.63387e-06	0.00225222	Shore		cg06786349		19815086	-0.145104	-5.11124	4.65914e-07	0.00139224	OpenSea
cg16114380	LIMA1	50606100	0.118515	4.85431	1.6453e-06	0.00225263	OpenSea		cg10658768		150109704	-0.101507	-5.11104	4.66381e-07	0.00139224	OpenSea
cg01581237	SPEF2	35617969	0.172476	4.85283	1.657e-06	0.00225506	Island		cg26023709	MRPL43	102745343	-0.104509	-5.10686	4.76256e-07	0.00140383	Shore
cg12646649	LBX1	102987257	0.186499	4.85234	1.6609e-06	0.00225506	Island		cg13740598	LSM4	18419211	-0.105799	-5.10192	4.88192e-07	0.00142114	Shore
cg16218980	RGMA	93631991	0.0707924	4.84859	1.69107e-06	0.00226805	Island		cg18624059	GALNT14	31362226	-0.134393	-5.0983	4.97132e-07	0.00143823	Shore
cg08058544		237080267	0.20975	4.84827	1.69374e-06	0.00226805	Island		cg06119575	TAL2	108424905	-0.158441	-5.09683	5.00784e-07	0.00143991	OpenSea
cg20941820	ADAMTS17	100882334	0.222519	4.84563	1.71558e-06	0.00228868	Island		cg01638792	MYEOV	69061344	-0.12389	-5.07905	5.47324e-07	0.0015475	OpenSea
cg15796941	BTBD11	107711872	0.123974	4.84323	1.73517e-06	0.00229194	Island		cg23836163	GPD2	157393600	-0.143612	-5.0737	5.62131e-07	0.0015475	OpenSea
cg05342515		177024172	0.135853	4.84268	1.73975e-06	0.00229194	Shore		cg21116087	MBP	74832171	-0.164836	-5.07362	5.62356e-07	0.0015475	Island
cg21697851	SIM2	38076869	0.248031	4.83706	1.78834e-06	0.00233468	Island		cg08951271	DDR1	30850543	-0.15712	-5.07291	5.64331e-07	0.0015475	Shore
cg16712637	ASCL1	103352000	0.159162	4.8319	1.83196e-06	0.00235928	Island		cg11697244	TLL2	98208317	-0.151013	-5.07094	5.69916e-07	0.0015475	OpenSea
cg04786287		54970523	0.147561	4.83185	1.83235e-06	0.00235928	Island		cg06475633	P2RX1	3805065	-0.220749	-5.07075	5.70451e-07	0.0015475	OpenSea
cg26511321	HOXA7	27196790	0.132277	4.83037	1.84542e-06	0.0023696	Shore		cg26470501	BCL3	45252955	-0.0912218	-5.07017	5.72102e-07	0.0015475	Shore
cg20802214	FBXL13	102613596	0.0956193	4.81679	1.96919e-06	0.00243915	OpenSea		cg12184624	CALHM3	105239164	-0.116118	-5.06817	5.77824e-07	0.0015475	OpenSea
cg04326198		36994456	0.10663	4.81376	1.99789e-06	0.00243915	Island		cg10087651	FAM109A	111801381	-0.0842429	-5.05849	6.06336e-07	0.00161073	Shore
cg22675486	RXRG	165414544	0.144236	4.80918	2.04201e-06	0.00245975	OpenSea		cg00910972	MAPK15	144800084	-0.113176	-5.05784	6.08306e-07	0.00161073	Shore
cg00826728	NRP1	33624131	0.113178	4.80633	2.0699e-06	0.002472	Island		cg13595161	CTBP2	126713388	-0.146369	-5.05514	6.16534e-07	0.00162334	Shore
cg21998383	NOS1AP	162039240	0.0994648	4.79061	2.23068e-06	0.00256241	Shore		cg07837078		12695813	-0.107969	-5.0523	6.253e-07	0.00163415	OpenSea
cg24636336		19805167	0.3028	4.78571	2.28612e-06	0.00259892	Island		cg12065777		16311838	-0.105682	-5.05058	6.30648e-07	0.00163415	Shore
cg04088969	CUGBP2	11060048	0.123137	4.78507	2.29018e-06	0.00259892	Island		cg04165508		94167631	-0.150831	-5.04675	6.4276e-07	0.00163907	OpenSea
cg09275956		50896251	0.0856999	4.7831	2.3117e-06	0.002617	Shelf		cg10673246	BTBD11	108003445	-0.111901	-5.04584	6.45682e-07	0.00163907	OpenSea
cg26559315	LYNX1	143858636	0.228061	4.77967	2.35027e-06	0.00264153	Island		cg02664479	TCEA2	62690218	-0.175212	-5.04246	6.5659e-07	0.00163907	Shore
cg07379167		131769074	0.0878202	4.7782	2.366e-06	0.00264421	Island		cg22730007	MTOR	11287863	-0.106248	-5.04219	6.57481e-07	0.00163907	OpenSea
cg25929198	AAK1	69867834	0.123644	4.778	2.36834e-06	0.00264421	Shelf		cg22237937	AIM1L	26663502	-0.126571	-5.03906	6.67761e-07	0.00165589	Shore
cg12746059	PCDH10	134070389	0.199223	4.77434	2.40976e-06	0.00267359	Island		cg13608166	NFATC1	77157986	-0.20388	-5.0316	6.92902e-07	0.00168581	Island
cg24791428		17102310	0.129537	4.77343	2.42012e-06	0.00267359	Island		cg00407062	CIZ1	130964374	-0.149515	-5.02826	7.04421e-07	0.00168581	Shore
cg06911487	OLFM2	10024282	0.101338	4.77256	2.43014e-06	0.00267359	Island		cg16072814	NOTCH4	32189397	-0.12776	-5.02655	7.10421e-07	0.00168581	OpenSea
cg10174867	DNAH14	225117431	0.255778	4.77162	2.44268e-06	0.00268109	Island		cg20278790	CTSZ	57583474	-0.155527	-5.02612	7.11929e-07	0.00168581	Shore
cg17380661	SIM1	100912946	0.185526	4.77001	2.4597e-06	0.00268761	Island		cg03778108	MYBPC3	47360129	-0.145693	-5.02113	7.29719e-07	0.00168581	Island
cg14299675	NXNL2	91149046	0.123153	4.76892	2.47241e-06	0.00269081	Shore		cg18831134	ABR	1085056	-0.146484	-5.01984	7.34389e-07	0.00168581	Shore
cg08431536	PAX3	223161894	0.204525	4.76703	2.49461e-06	0.00270368	Island		cg05170353		134300922	-0.235287	-5.01928	7.36648e-07	0.00168581	Shelf
cg06829830	RASGRF2	80256087	0.16809	4.76547	2.51312e-06	0.00270768	Island		cg23359665	PPT2	32120907	-0.178337	-5.01767	7.42294e-07	0.00168581	Shore
cg06230736	FLJ45983	8096650	0.187349	4.76205	2.55409e-06	0.00274479	Island		cg08651894	KCNN3	154832235	-0.12591	-5.01655	7.46418e-07	0.00168581	OpenSea
cg19885761	CPLX2	175223646	0.177888	4.76077	2.56953e-06	0.00274479	Island		cg04699519	ATXN1	16306096	-0.188539	-5.01405	7.5569e-07	0.00168581	OpenSea
cg06807791	BPNT1	220232018	0.0864332	4.7607	2.57046e-06	0.00274479	OpenSea		cg18132256		24190340	-0.182774	-5.01324	7.58694e-07	0.00168581	Shore
cg02179455		19183732	0.105823	4.75609	2.62708e-06	0.00278563	Shore		cg13918628	CD72	35610380	-0.153068	-5.01193	7.63642e-07	0.00168581	OpenSea
cg09384610	RPH3A	113229534	0.127382	4.75237	2.67355e-06	0.00282851	OpenSea		cg04915788		25156888	-0.152191	-5.0109	7.67512e-07	0.00168581	OpenSea
cg23588462		95357223	0.127999	4.75024	2.70065e-06	0.00283161	Shore		cg08315483	KIAA0182	85682651	-0.107535	-5.01039	7.6945e-07	0.00168581	Shore
cg16648062	RIMS2	104512168	0.203311	4.74874	2.71974e-06	0.00283893	Island		cg26353764	WDR20	102660055	-0.122957	-5.00878	7.75588e-07	0.00168581	OpenSea
cg11423443	C1orf85	156266465	0.0622628	4.74456	2.77391e-06	0.00287033	OpenSea		cg00516515	CSK	75091516	-0.119716	-5.00859	7.76306e-07	0.00168581	Shelf
cg01765403	SHISA4	201857945	0.1383	4.74227	2.80404e-06	0.00287033	OpenSea		cg06857900	WDR66	122428377	-0.132483	-5.00764	7.79958e-07	0.00168581	OpenSea
cg09712683	MAL	95692352	0.147385	4.74164	2.81241e-06	0.00287033	Island		cg01277890	LOC389333	138731822	-0.127205	-5.00749	7.80541e-07	0.00168581	Shore
cg08286181		115134991	0.129818	4.73902	2.84728e-06	0.00288219	Shore		cg11112729	ZNF212	148936221	-0.154852	-5.00651	7.84307e-07	0.00168617	Shore
cg01450390	CACNG8	54483251	0.13467	4.73775	2.86436e-06	0.00288314	Island		cg02689514	CBFA2T3	88992127	-0.119649	-5.00533	7.88906e-07	0.00168832	Shelf
cg12980128	ONECUT2	55105322	0.102849	4.73758	2.86667e-06	0.00288314	Island		cg21545859		5068037	-0.138809	-5.0022	8.01179e-07	0.00170431	Island
cg07996785	DNAJC6	65775125	0.0879018	4.7364	2.88268e-06	0.00288684	Island		cg17467968		77711092	-0.120951	-4.99786	8.18478e-07	0.00171364	Shore
cg06057566	EDNRB	78493561	0.124104	4.73542	2.89597e-06	0.00289381	Shore		cg15017278	MPG	127449	-0.102201	-4.99706	8.2168e-07	0.00171364	Island
cg24689119		56042287	0.0884719	4.73498	2.90198e-06	0.00289381	OpenSea		cg23636571		32828996	-0.121257	-4.9964	8.24354e-07	0.00171364	OpenSea
cg13499300	MYADM	54369556	0.229869	4.72964	2.97683e-06	0.00291344	Island		cg20774552		46415316	-0.0776371	-4.99424	8.33161e-07	0.00171364	Shore
cg00976453	KCNB1	48099479	0.174011	4.72915	2.98269e-06	0.00291344	Island		cg23111196		60603263	-0.129572	-4.994	8.34182e-07	0.00171364	OpenSea
cg14036479	EN2	155250220	0.113363	4.72869	2.98912e-06	0.00291344	Island		cg14517390	ACSBG1	78463330	-0.188744	-4.9926	8.39933e-07	0.00171364	OpenSea
cg19538089	GAD1	171673547	0.186906	4.72843	2.99281e-06	0.00291344	Island		cg08424166	AGPAT4	161592221	-0.163879	-4.99192	8.42753e-07	0.00171364	OpenSea
cg25644556	MIR196B	27209582	0.233625	4.72811	2.99854e-06	0.00291344	Island		cg04340203	MED16	891986	-0.131772	-4.99147	8.44614e-07	0.00171364	Island
cg21982455		2757976	0.139827	4.72675	3.0165e-06	0.002921	Shore		cg08190125		106145435	-0.147321	-4.98389	8.76674e-07	0.00174841	Shore
cg24633978	HOXD11	176972581	0.21682	4.72451	3.04884e-06	0.00294622	Shore		cg27308982	NFATC1	77196450	-0.191579	-4.97925	8.96888e-07	0.00177422	Island
cg11419064	ASCL2	2291264	0.114273	4.72223	3.08116e-06	0.00294707	Island		cg02487823	KIAA0226	197440451	-0.131679	-4.97918	8.97187e-07	0.00177422	OpenSea
cg19502867	FAM110B	58907088	0.258669	4.72028	3.11184e-06	0.00296012	Island		cg11475555	TRPV3	3461450	-0.110092	-4.97346	9.22723e-07	0.00181281	OpenSea
cg00500705		114029659	0.110618	4.71947	3.12139e-06	0.00296012	Island		cg11523191	C20orf195	62187126	-0.162396	-4.97288	9.25317e-07	0.00181281	Island
cg12975230		73167671	0.314415	4.71805	3.14655e-06	0.00296012	Island		cg19497702	SNX8	2328746	-0.153751	-4.97131	9.32469e-07	0.00181338	OpenSea
cg07882671	IRX4	1883005	0.203756	4.71742	3.15165e-06	0.00296012	Island		cg10318725	RASA3	114786904	-0.231152	-4.97047	9.36545e-07	0.00181379	Shore
cg26122980	AMPH	38671001	0.148191	4.71424	3.19887e-06	0.00298778	Island		cg24073994	RARA	38511770	-0.114907	-4.96655	9.54502e-07	0.00184096	OpenSea
cg25015867	ZNF521	22929808	0.206588	4.71095	3.24872e-06	0.00298778	Shore		cg01663563	CIB1	90775513	-0.109695	-4.95934	9.88789e-07	0.00188383	Shore
cg16675507		155108371	0.158933	4.71062	3.25375e-06	0.00298778	Island		cg21245729		130877638	-0.16717	-4.95846	9.9302e-07	0.00188423	OpenSea
cg01096398	FOXQ1	1312475	0.179399	4.70985	3.26539e-06	0.00298778	Island		cg26274995	FAM167A	11302983	-0.122353	-4.95465	1.01171e-06	0.00191195	OpenSea
cg06027807		61325312	0.145759	4.70876	3.28215e-06	0.00298778	OpenSea		cg06597413		69251883	-0.0860394	-4.95284	1.02071e-06	0.00192121	OpenSea
cg25397973		5996562	0.140679	4.70864	3.28404e-06	0.00298778	Shore		cg14549906	FYTTD1	197500745	-0.163488	-4.95016	1.03413e-06	0.00192971	OpenSea
cg11278204	SDK1	3341875	0.129982	4.70853	3.28574e-06	0.00298778	Shore		cg18999185	ACOX3	8386198	-0.192907	-4.94819	1.04413e-06	0.00192971	Shelf
cg19570244	WT1	32457158	0.22015	4.70751	3.30222e-06	0.00298778	Island		cg13244315	AGRN	985393	-0.163133	-4.94555	1.05769e-06	0.00194024	Shore
cg12798118	PMP22	15166031	0.215519	4.70697	3.31024e-06	0.00298927	Island		cg13031551		132637988	-0.115192	-4.94514	1.0598e-06	0.00194024	Shore
cg27480727	PAX3	223164831	0.099739	4.70592	3.32607e-06	0.00299779	Shore		cg00946921		106025021	-0.143257	-4.94267	1.07265e-06	0.00194542	Shore
cg00662122	LRP12	105601696	0.153106	4.70075	3.40751e-06	0.00305357	Island		cg21700774	CDK14	90406191	-0.136457	-4.94092	1.08185e-06	0.00194542	OpenSea
cg22229594	PMP22	15165803	0.110262	4.69909	3.43416e-06	0.00306584	Island		cg22283754	PVT1	128999428	-0.141859	-4.93941	1.08986e-06	0.00194542	OpenSea
cg11782779	CDH6	31194008	0.142111	4.69573	3.48854e-06	0.00310246	Island		cg09526712	BAIAP3	1394089	-0.123937	-4.93865	1.09386e-06	0.00194542	Shore
cg01912921	FOXC1	1611712	0.173825	4.69349	3.52513e-06	0.00311154	Island		cg16782719	SLC15A4	129280334	-0.169221	-4.9378	1.09841e-06	0.00194542	Island
cg01664382		170490375	0.0776754	4.68786	3.61902e-06	0.00314563	Shore		cg19016062	ANKRD16	5904561	-0.194032	-4.93766	1.09918e-06	0.00194542	OpenSea
cg09504322		72747969	0.135384	4.68422	3.6811e-06	0.00316966	Shore		cg15968297	CTBP1	1209844	-0.169284	-4.9363	1.1065e-06	0.00194542	Island
cg20194856	AP3B2	83361171	0.0811804	4.6826	3.70896e-06	0.00316966	OpenSea		cg05712435	SYT17	19185556	-0.116304	-4.93612	1.10743e-06	0.00194542	OpenSea
cg22210145		28545263	0.127235	4.68228	3.71444e-06	0.00316966	Shore		cg04211501		85966435	-0.192349	-4.93548	1.11093e-06	0.00194542	OpenSea
cg05942128	HOXD11	176972020	0.119665	4.68148	3.72847e-06	0.00316966	Island		cg24858665	FOXO1	41154103	-0.123018	-4.9352	1.11244e-06	0.00194542	OpenSea
cg16683073		117499390	0.102562	4.68121	3.73318e-06	0.00316966	OpenSea		cg27660388	CTBP2	126714382	-0.130453	-4.93428	1.11741e-06	0.00194685	Shore
cg23548885	FAM110C	47150	0.153679	4.67926	3.7672e-06	0.00317849	Shore		cg06287140	BCL7A	122468180	-0.102891	-4.92905	1.14622e-06	0.00196391	OpenSea
cg12180703	SLC32A1	37353037	0.209059	4.67874	3.77662e-06	0.00317849	Island		cg25212453	SLC43A2	1509953	-0.204023	-4.92881	1.14757e-06	0.00196391	Island
cg25983589	OSBPL1A	21978018	0.185067	4.67732	3.80141e-06	0.00318392	Island		cg00813373	NPY6R	137143726	-0.138852	-4.92871	1.14815e-06	0.00196391	OpenSea
cg22874893	RBM24	17281624	0.238664	4.67722	3.80515e-06	0.00318392	Island		cg27000659	BAT3	31617530	-0.146152	-4.92644	1.16087e-06	0.00197127	Shelf
cg04543008	PHOX2A	71955332	0.243181	4.67106	3.91595e-06	0.00324346	Island		cg06745001	GYS1	49471563	-0.0742179	-4.92409	1.17424e-06	0.00198261	Shore
cg21426003	GBX2	237076811	0.288465	4.66843	3.96629e-06	0.00326914	Island		cg01831771	ATP11A	113428172	-0.199291	-4.92378	1.17601e-06	0.00198261	Shore
cg06119449		119762034	0.0685174	4.66155	4.09066e-06	0.00333475	OpenSea		cg11228624	VARS	31748762	-0.0939841	-4.92217	1.18527e-06	0.00199023	OpenSea
cg11848563	FOXD3	63788557	0.0975659	4.65941	4.13151e-06	0.00333889	Island		cg06644719		235178208	-0.126255	-4.91835	1.20747e-06	0.00200116	OpenSea
cg15460872	IGF1R	99193929	0.209678	4.65894	4.14099e-06	0.00333889	Island		cg04502490	ZNF771	30429711	-0.128303	-4.91773	1.21112e-06	0.00200116	Island
cg00033668	EPS8	15942561	0.209755	4.65865	4.14652e-06	0.00333889	Island		cg21173239	ELK3	96586943	-0.138036	-4.91501	1.22718e-06	0.00201101	Shore
cg26699757	CDK6	92462202	0.11377	4.65655	4.18685e-06	0.00335432	Island		cg04115418	STMN3	62273971	-0.11843	-4.91351	1.23616e-06	0.0020121	Island
cg25130381	SLC9A1	27440721	0.0995823	4.65479	4.22113e-06	0.00337601	OpenSea		cg17970176	ZNF575	44039345	-0.118231	-4.91347	1.23643e-06	0.0020121	Island
cg07778029	HOXA9	27205114	0.132774	4.65394	4.23779e-06	0.00338356	Island		cg06604568		71712756	-0.0836079	-4.9119	1.24588e-06	0.00202046	Shore
cg21331088	ADCYAP1	908290	0.249546	4.65304	4.25829e-06	0.00339414	Island		cg06247666		128259318	-0.107319	-4.90884	1.26446e-06	0.00203575	OpenSea
cg10724086	FOXA1	38065201	0.117532	4.64906	4.33483e-06	0.0034145	Island		cg14247287	NEURL3	97171218	-0.118408	-4.90781	1.27084e-06	0.00203575	Shelf
cg02291403	FZD10	130646461	0.110021	4.64475	4.4222e-06	0.0034543	Island		cg06369076	ALPL	21845928	-0.151337	-4.90485	1.2892e-06	0.00205142	OpenSea
cg02530022	DLX6AS	96642708	0.134794	4.64386	4.4405e-06	0.00345834	Shelf		cg02588809	RASA3	114786825	-0.146193	-4.90452	1.29123e-06	0.00205142	Shore
cg10245752	C19orf51	55678034	0.0704099	4.64339	4.45021e-06	0.00345834	Island		cg15256491	FOXK1	4729610	-0.147207	-4.90329	1.29895e-06	0.00205194	OpenSea
cg17389504	MKX	28034853	0.11455	4.64276	4.46306e-06	0.00345834	Island		cg02275418	SH3BP5	15372726	-0.117284	-4.90251	1.30391e-06	0.00205194	Shore
cg16871519	TFAP2A	10415597	0.231159	4.642	4.48083e-06	0.00345834	Shore		cg24844449	GAS2L1	29706704	-0.115191	-4.90191	1.30769e-06	0.00205194	Island
cg26461267		155662795	0.14431	4.63996	4.52129e-06	0.00346418	Shore		cg11855842	ASAP3	23807492	-0.102343	-4.90169	1.30907e-06	0.00205194	Shelf
cg12742799		62959193	0.117893	4.63986	4.52354e-06	0.00346418	Island		cg01290136	SCFD2	53792016	-0.105259	-4.89978	1.32127e-06	0.00206416	OpenSea
cg05769108		57640290	0.0864861	4.63879	4.54587e-06	0.00347559	Shelf		cg13388731	DNAJB2	220143225	-0.115288	-4.89752	1.33577e-06	0.00207988	Shore
cg10700424	GLB1L2	134201952	0.291867	4.63603	4.6094e-06	0.00350132	Island		cg11691589	CAV1	116165612	-0.0608016	-4.89515	1.35122e-06	0.00209005	Island
cg24156796		114029646	0.106777	4.63395	4.64876e-06	0.00351092	Island		cg12978275	CD80	119278956	-0.131495	-4.89143	1.37576e-06	0.00210936	OpenSea
cg10362542	HRNBP3	77179709	0.17657	4.6335	4.65839e-06	0.00351092	Island		cg05329879	LILRB4	55174156	-0.141665	-4.89121	1.37721e-06	0.00210936	OpenSea
cg09671258	LHX4	180202530	0.223181	4.63229	4.6861e-06	0.00351965	Island		cg11132582	POU2F1	167217689	-0.141128	-4.89026	1.38355e-06	0.00211218	OpenSea
cg21012296		21502728	0.123978	4.62945	4.74646e-06	0.003544	Island		cg15382564	ST14	130076290	-0.139836	-4.88949	1.38869e-06	0.00211313	Shore
cg12658720	C17orf82	59488443	0.201497	4.62897	4.7569e-06	0.003544	Island		cg11283404	IKBKB	42163265	-0.138968	-4.88716	1.4044e-06	0.00213013	OpenSea
cg14576319	TNIK	171175713	0.105677	4.62776	4.78355e-06	0.003544	Shelf		cg23844018	DIP2C	334773	-0.157011	-4.88553	1.4155e-06	0.00213683	OpenSea
cg25721625	CXCL12	44880236	0.0936966	4.6274	4.7915e-06	0.003544	Island		cg18194426	RGS13	192604056	-0.121561	-4.88377	1.42761e-06	0.00214451	OpenSea
cg07255674	TRIL	28996249	0.131484	4.62646	4.81239e-06	0.0035519	Island		cg16330965	SNAPC5	66790390	-0.106319	-4.88185	1.44089e-06	0.00215754	Shore
cg00472814	ADAMTS1	28217676	0.156639	4.62537	4.83681e-06	0.00355585	Island		cg05468843	IL10RA	117857990	-0.17563	-4.87931	1.45865e-06	0.00216468	Shore
cg23620822	LOC285375	13692212	0.191382	4.62473	4.85108e-06	0.00355804	OpenSea		cg26441291		85289802	-0.143643	-4.87919	1.45951e-06	0.00216468	OpenSea
cg08390877		119615998	0.127553	4.62262	4.8984e-06	0.0035741	Shore		cg04696391	PAQR4	3021794	-0.217725	-4.87763	1.47066e-06	0.00217433	Shore
cg13814485	FLJ45983	8095500	0.192698	4.61622	5.04522e-06	0.00362109	Island		cg03281139	NFIC	3451135	-0.1029	-4.87572	1.48413e-06	0.00217954	Shore
cg25116388	HOXB8	46692422	0.144997	4.6122	5.13949e-06	0.00365522	Shore		cg21741284	CDKN1C	2908036	-0.0921962	-4.87451	1.49288e-06	0.00217954	Shore
cg10898989		45060369	0.159266	4.60832	5.23213e-06	0.0036986	Shelf		cg00511464	RBM47	40518041	-0.119379	-4.87299	1.50384e-06	0.00217954	OpenSea
cg04791477	PTPRK	128840399	0.122807	4.60636	5.27949e-06	0.00371577	Island		cg02952816	C17orf101	80372912	-0.140129	-4.87249	1.50742e-06	0.00217954	Shore
cg01042246	SP5	171572902	0.13865	4.60581	5.29284e-06	0.00371577	Island		cg16618260	BCL2L12	50177057	-0.120022	-4.87151	1.5146e-06	0.00217954	Shelf
cg01857829	CDH1	68771498	0.143882	4.60559	5.29815e-06	0.00371577	Island		cg11029270	SIDT2	117068115	-0.102688	-4.87131	1.51604e-06	0.00217954	OpenSea
cg22504204	PCSK2	17207562	0.182511	4.60216	5.3824e-06	0.00373813	Shore		cg06551177		63038652	-0.114152	-4.86989	1.52647e-06	0.00218783	OpenSea
cg23057648	C21orf88	40984763	0.135145	4.59994	5.43754e-06	0.00375877	OpenSea		cg22369318	CALD1	134585278	-0.101779	-4.865	1.5628e-06	0.00221954	OpenSea
cg06545950	SHH	155605005	0.10408	4.59631	5.52893e-06	0.00377092	Island		cg08130490	NOTCH4	32189558	-0.17172	-4.86284	1.57916e-06	0.00222195	OpenSea
cg19384531	TFAP2D	50692252	0.140004	4.59614	5.53318e-06	0.00377092	Island		cg23801338	AGRN	985239	-0.150872	-4.86179	1.58719e-06	0.00222195	Shore
cg10323697	FOXA1	38064493	0.153886	4.59298	5.61404e-06	0.00379678	Island		cg13074173	RHPN1	144462007	-0.134877	-4.86165	1.5882e-06	0.00222195	Island
cg14098681	FLJ45983	8096818	0.196283	4.59183	5.64381e-06	0.00380593	Island		cg00352652	ZFPM1	88547533	-0.209976	-4.85664	1.62699e-06	0.00225222	OpenSea
cg10872075		106362691	0.12349	4.58862	5.72753e-06	0.0038513	OpenSea		cg06530347	C12orf77	25148943	-0.163655	-4.8565	1.62809e-06	0.00225222	OpenSea
cg22444507	ITIH5	7708805	0.107315	4.58661	5.78052e-06	0.00387397	OpenSea		cg12023911	MIR922	197401931	-0.144886	-4.85619	1.6305e-06	0.00225222	OpenSea
cg27448110	PTPRN2	157484647	0.108943	4.58402	5.8494e-06	0.0038822	Island		cg23922755	HGFAC	3443656	-0.0873671	-4.85511	1.63899e-06	0.00225263	OpenSea
cg14564616		1876337	0.176609	4.58279	5.88254e-06	0.00388858	Island		cg08887138		29661687	-0.109999	-4.85389	1.64859e-06	0.00225263	OpenSea
cg18569734	NR2E1	108496460	0.122122	4.58228	5.89629e-06	0.00389218	Shore		cg22402850	PSORS1C1	31091345	-0.143936	-4.85186	1.6648e-06	0.00225506	OpenSea
cg24882551		85403032	0.129321	4.58193	5.90573e-06	0.00389293	Island		cg11913951	NFKBIE	44229550	-0.148651	-4.8507	1.67406e-06	0.00226107	Shelf
cg16459519	SYT15	46970584	0.280483	4.58123	5.93037e-06	0.00390019	Island		cg03767807	MAPK8IP3	1764432	-0.179472	-4.84881	1.68933e-06	0.00226805	OpenSea
cg14737600	PC	66725820	0.104301	4.58043	5.94637e-06	0.00390019	Island		cg05723179	CREB3L2	137671793	-0.142216	-4.84485	1.72175e-06	0.00228868	OpenSea
cg00495775	HOXD11	176972041	0.118624	4.57577	6.0745e-06	0.0039288	Island		cg13445251	ZNF581	56156542	-0.157373	-4.8446	1.7238e-06	0.00228868	Island
cg12997720	HOXA11AS	27225058	0.253639	4.57399	6.12842e-06	0.00394439	Island		cg04895166		133010900	-0.131407	-4.84254	1.74093e-06	0.00229194	Island
cg26618903	PYROXD2	100175079	0.149328	4.57132	6.19947e-06	0.00396391	OpenSea		cg27582585	KLHDC9	161069839	-0.0996568	-4.83963	1.76534e-06	0.00231757	Shore
cg06676637	RAX	56940333	0.112208	4.56876	6.27237e-06	0.00399664	Island		cg04511702	PRR15L	46036408	-0.111802	-4.83806	1.77866e-06	0.00232854	OpenSea
cg03650674	GRHL2	102505986	0.186485	4.56776	6.30103e-06	0.00400381	Island		cg00686197	C6orf27	31733619	-0.11595	-4.83396	1.81396e-06	0.00235928	OpenSea
cg08854834	C21orf7	30517941	0.112743	4.56586	6.35589e-06	0.00402548	OpenSea		cg16334425	CORO1B	67210033	-0.212766	-4.83305	1.82193e-06	0.00235928	OpenSea
cg06462195		27638391	0.108969	4.56254	6.45282e-06	0.00405381	OpenSea		cg26205890	ACOX1	73955839	-0.115548	-4.83281	1.82402e-06	0.00235928	OpenSea
cg14606586		124899755	0.201411	4.56035	6.51805e-06	0.00405499	Island		cg07125278	RLTPR	67683757	-0.138897	-4.82797	1.86671e-06	0.00238822	Island
cg13734972	DOCK5	25042630	0.107924	4.56022	6.52167e-06	0.00405499	Island		cg21663667	HDLBP	242169936	-0.126893	-4.82759	1.87012e-06	0.00238822	OpenSea
cg10074544	COL25A1	110223700	0.109874	4.55885	6.5624e-06	0.00405499	Island		cg07063183	COL9A2	40779132	-0.108746	-4.82563	1.88775e-06	0.00240419	Shore
cg10992014	GJA1	121758817	0.14898	4.55851	6.57271e-06	0.00405499	OpenSea		cg21162528	GPR133	131455562	-0.121907	-4.82473	1.89587e-06	0.00240455	OpenSea
cg23257569	ARHGAP29	94703343	0.096966	4.55832	6.57825e-06	0.00405499	Island		cg00464814	ATXN1	16758889	-0.116664	-4.82343	1.90765e-06	0.00240455	Shore
cg26292521	FLJ45983	8095831	0.200104	4.55808	6.58578e-06	0.00405499	Island		cg21949830	SLC43A2	1510041	-0.159423	-4.82325	1.90935e-06	0.00240455	Island
cg13532547	RPH3AL	185957	0.10842	4.55771	6.59681e-06	0.00405499	Shore		cg04099036	TBCD	80819208	-0.155641	-4.82288	1.91267e-06	0.00240455	Island
cg12922093	DFNA5	24767644	0.0995811	4.55752	6.6025e-06	0.00405499	OpenSea		cg07662734	SCAMP4	1923307	-0.164103	-4.82277	1.91368e-06	0.00240455	Shore
cg09926747	COL25A1	110224247	0.0855123	4.55426	6.70114e-06	0.00406675	Island		cg19865472	HCN2	617133	-0.210793	-4.8203	1.93646e-06	0.00242667	Island
cg25019648	BTBD17	72353261	0.205413	4.55261	6.75221e-06	0.00407482	Island		cg16580935	B3GALT4	33246149	-0.143852	-4.81619	1.9748e-06	0.00243915	Shore
cg21269330	PLA2G7	46702790	0.142535	4.54632	6.94797e-06	0.00412961	Island		cg15018704	ADAT3	1908132	-0.118073	-4.81588	1.97773e-06	0.00243915	Island
cg14805347	ALDH1A2	58357879	0.250542	4.54603	6.96171e-06	0.00412961	Island		cg23367119	C14orf43	74230413	-0.093963	-4.81508	1.98526e-06	0.00243915	Shelf
cg20026939		44788898	0.13382	4.54501	6.98923e-06	0.00412961	Shore		cg02288969	C1orf105	172413492	-0.133742	-4.81487	1.9873e-06	0.00243915	Shore
cg20279283	GATA4	11566863	0.0930458	4.54498	6.99028e-06	0.00412961	Island		cg13696135	PRKAG1	49396782	-0.136737	-4.81466	1.98925e-06	0.00243915	Shelf
cg16569273		27247725	0.124949	4.54417	7.01598e-06	0.00412961	OpenSea		cg25271841	AKR1D1	137760128	-0.127381	-4.81423	1.99338e-06	0.00243915	OpenSea
cg19842809	PAX9	37125997	0.109529	4.544	7.02143e-06	0.00412961	Shore		cg03389164	ASB2	94423872	-0.142909	-4.81395	1.99602e-06	0.00243915	OpenSea
cg19871903		105421847	0.132319	4.54204	7.0845e-06	0.00414073	OpenSea		cg13847437	AKAP2	112868429	-0.137657	-4.81369	1.99847e-06	0.00243915	OpenSea
cg19673350	STC2	172755421	0.0921873	4.54184	7.09079e-06	0.00414073	Island		cg06454982	ARRB1	74990502	-0.118837	-4.81196	2.01504e-06	0.00245299	OpenSea
cg14400498	FLRT2	85999933	0.178647	4.54173	7.09447e-06	0.00414073	Island		cg21486834	RHBDF2	74477542	-0.132284	-4.81125	2.02189e-06	0.00245495	Shelf
cg13685727	CDK20	90589530	0.25121	4.53657	7.26762e-06	0.00417256	Island		cg07562039	PAOX	135205162	-0.15197	-4.80951	2.03873e-06	0.00245975	Shore
cg17509220	CACNA1A	13617012	0.165008	4.53608	7.27867e-06	0.00417256	Island		cg19594626	VNN2	133077819	-0.13101	-4.80877	2.04597e-06	0.00245975	OpenSea
cg12499130	SYT15	46970594	0.267082	4.53609	7.2845e-06	0.00417256	Island		cg15575320	SLC45A1	8384513	-0.114423	-4.80868	2.04684e-06	0.00245975	Island
cg16496526	WFDC10A	44258267	0.132141	4.5321	7.41154e-06	0.00422358	OpenSea		cg18147543	ZBTB17	16276294	-0.180492	-4.80777	2.0557e-06	0.00246408	OpenSea
cg06533244		27258460	0.146925	4.53038	7.46944e-06	0.00424333	Shore		cg12492087	ZFP106	42749885	-0.142203	-4.80598	2.07339e-06	0.002472	OpenSea
cg14657517	WT1	32456910	0.172757	4.52887	7.52087e-06	0.00425706	Island		cg23091549		173381511	-0.123911	-4.80459	2.08714e-06	0.002472	OpenSea
cg04725507	TMEM150C	83483375	0.0946096	4.52797	7.55175e-06	0.00426695	Shore		cg13774825	AKT1	105263191	-0.0934222	-4.80449	2.08815e-06	0.002472	Shore
cg01449136		61109317	0.0984878	4.52659	7.59894e-06	0.00427145	Island		cg06536988	TMEM154	153586440	-0.151189	-4.80443	2.08867e-06	0.002472	OpenSea
cg06085994	PPFIA2	82152229	0.119746	4.52456	7.66908e-06	0.00427145	Shore		cg14629055	ANKRD33B	10562978	-0.131459	-4.80383	2.0947e-06	0.00247265	Island
cg05027458	ADAMTS17	100882165	0.247217	4.52274	7.73743e-06	0.00427145	Island		cg03278271		14436768	-0.154872	-4.80332	2.09978e-06	0.00247265	OpenSea
cg09477453		1276617	0.161331	4.52238	7.74516e-06	0.00427145	Island		cg27567495	CHDH	53877436	-0.153823	-4.80159	2.11716e-06	0.00248662	Shelf
cg20574695	PLEKHA5	19282718	0.181765	4.5222	7.75147e-06	0.00427145	Island		cg16733419	TMEM9B	8983288	-0.103356	-4.80109	2.12225e-06	0.00248662	Shelf
cg07438451	SIL1	138392044	0.0667603	4.52025	7.82042e-06	0.00428684	OpenSea		cg02222235		106095532	-0.13089	-4.79937	2.1397e-06	0.00250081	OpenSea
cg21093192		54412993	0.178385	4.51877	7.87287e-06	0.00430552	Island		cg15549231	BCAS4	49415761	-0.168356	-4.79702	2.16369e-06	0.00251802	Shelf
cg14028400		28793656	0.139202	4.51739	7.92213e-06	0.00431734	OpenSea		cg26808687	ELF3	201979499	-0.10659	-4.79688	2.16517e-06	0.00251802	OpenSea
cg27113059	LIPG	47088248	0.20846	4.51696	7.93889e-06	0.00432145	Island		cg20701183	LMO4	87799914	-0.110448	-4.79452	2.18965e-06	0.0025286	Shore
cg08707112	FLJ45983	8095764	0.125713	4.51586	7.97726e-06	0.00432726	Island		cg11468953	PTPRJ	48034953	-0.147606	-4.79447	2.19013e-06	0.0025286	OpenSea
cg09229620	NLGN1	173116248	0.0919311	4.51484	8.01417e-06	0.00433224	Shore		cg02079700		43166347	-0.140808	-4.79444	2.19045e-06	0.0025286	Shore
cg11605577		3386472	0.117275	4.5115	8.13618e-06	0.00438303	OpenSea		cg16989117	COL9A2	40781907	-0.0918338	-4.79392	2.19589e-06	0.00252866	Island
cg24819686	DLC1	12991143	0.128266	4.51051	8.17251e-06	0.00439754	Shore		cg03822267	NFKBIE	44234126	-0.12215	-4.78858	2.25228e-06	0.00258091	Shore
cg00221745	FBXL15	104179478	0.20811	4.50893	8.2323e-06	0.00440443	Island		cg03797660	CBFA2T3	89035228	-0.153061	-4.78721	2.26701e-06	0.00259144	Shore
cg21063282	GSC	95235402	0.105933	4.50697	8.30441e-06	0.00442846	Island		cg26482609	STRN4	47223398	-0.194369	-4.78602	2.27985e-06	0.00259892	Shelf
cg03536474	HOXC11	54367460	0.220363	4.50652	8.32385e-06	0.00442846	Island		cg02778678		62037503	-0.0904588	-4.78218	2.32175e-06	0.00262204	Island
cg18311537	MIR196B	27209195	0.128994	4.50433	8.40389e-06	0.0044456	Island		cg03008204	LETM1	1828697	-0.134431	-4.78012	2.34454e-06	0.00264142	Island
cg16657164		184243411	0.187534	4.5043	8.40515e-06	0.0044456	Shore		cg01007589	CCDC155	49894178	-0.147823	-4.77788	2.36958e-06	0.00264421	Shelf
cg20732478	HOXD8	176993643	0.204533	4.50095	8.53385e-06	0.00449748	Island		cg10195619	STRN3	31484496	-0.148486	-4.777	2.3796e-06	0.00264908	OpenSea
cg24202485	NKD2	1009457	0.0927468	4.50029	8.55865e-06	0.00450194	Island		cg26941823	STK10	171569243	-0.0784628	-4.77383	2.41558e-06	0.00267359	OpenSea
cg26517714	TLX3	170736245	0.117388	4.49909	8.60473e-06	0.00452111	Island		cg14070108	LINGO1	77922163	-0.0994339	-4.77292	2.42603e-06	0.00267359	Shelf
cg23027580	CRH	67089513	0.0947875	4.49818	8.64038e-06	0.00452969	Island		cg01003211		1472830	-0.131235	-4.76997	2.46009e-06	0.00268761	Shore
cg23291280		31847970	0.18637	4.49672	8.69752e-06	0.00455455	Island		cg13521941	ENTPD8	140330627	-0.111089	-4.76874	2.4745e-06	0.00269081	Island
cg16023415		20692812	0.151395	4.49274	8.85484e-06	0.00461117	Island		cg15410236	ARID3A	948452	-0.156535	-4.76675	2.49788e-06	0.00270368	Shore
cg12248614	SPTBN4	41018880	0.241882	4.49231	8.87697e-06	0.00461544	Island		cg24544177		237771837	-0.141356	-4.76579	2.50925e-06	0.00270768	OpenSea
cg21001184	HOXA9	27205262	0.142881	4.49001	8.96427e-06	0.00462905	Island		cg05166473	BANP	88103629	-0.161891	-4.76065	2.57099e-06	0.00274479	Shore
cg02056682	IRX5	54965084	0.284825	4.48963	8.98884e-06	0.00462905	Island		cg12865818		96126599	-0.117062	-4.75826	2.60024e-06	0.00276971	OpenSea
cg26860935		1407989	0.18447	4.48928	8.99373e-06	0.00462905	Island		cg27353824	APOC4	45445521	-0.137672	-4.75615	2.62632e-06	0.00278563	OpenSea
cg23495748	CPLX2	175223636	0.18978	4.48919	8.99753e-06	0.00462905	Island		cg00885461	C6orf129	37465801	-0.151936	-4.75161	2.68324e-06	0.00283161	Shore
cg06103746	DLC1	13133823	0.1263	4.48918	8.99782e-06	0.00462905	Shore		cg08042055	MSLN	811031	-0.0865832	-4.7507	2.69476e-06	0.00283161	OpenSea
cg09754845		1408818	0.197743	4.48862	9.02082e-06	0.00463579	Island		cg17753169	ANK1	41523177	-0.145344	-4.75037	2.69895e-06	0.00283161	OpenSea
cg04975505	FLRT2	85996393	0.123894	4.48764	9.06021e-06	0.00464584	Shore		cg05661149	RAI14	34673551	-0.0892128	-4.74966	2.70803e-06	0.00283301	OpenSea
cg17333109	NKX2-8	37050403	0.140366	4.48455	9.18718e-06	0.0046751	Island		cg02484633	C6orf227	33559603	-0.137056	-4.74819	2.72688e-06	0.00284005	Shore
cg20099830	TBX5	114842031	0.109053	4.48343	9.23361e-06	0.00467846	Shore		cg17579089	KIF9	47269695	-0.115411	-4.74751	2.73559e-06	0.0028428	OpenSea
cg14991984	LPPR5	99470129	0.240525	4.48255	9.27525e-06	0.00468942	Island		cg06099459	C12orf77	25150530	-0.148937	-4.74269	2.79857e-06	0.00287033	OpenSea
cg14345128	ONECUT2	55102849	0.212459	4.47916	9.41468e-06	0.00471918	Shore		cg13469034	KIAA1026	15256481	-0.086807	-4.74237	2.80266e-06	0.00287033	OpenSea
cg18243072	HOXA10	27213950	0.0953285	4.47494	9.59236e-06	0.0047624	Island		cg24435747	IL28RA	24514557	-0.104228	-4.74175	2.81093e-06	0.00287033	Shore
cg02830202		86953383	0.135212	4.47294	9.67914e-06	0.00477173	OpenSea		cg10881616	TRAF4	27073614	-0.162375	-4.74173	2.81118e-06	0.00287033	Shelf
cg19478298	RELN	103630093	0.115147	4.4725	9.69808e-06	0.00477173	Island		cg04192663	GALNTL1	69730478	-0.101411	-4.74147	2.81466e-06	0.00287033	Shelf
cg03389653	CBLN1	49316197	0.275107	4.4709	9.77674e-06	0.00479267	Island		cg09191335	SLA2	35241157	-0.0765403	-4.74128	2.8172e-06	0.00287033	OpenSea
cg22777952	FOXB1	60296425	0.102479	4.47025	9.79648e-06	0.00479267	Island		cg13651690		106320748	-0.193777	-4.74	2.83425e-06	0.00287929	Shore
cg14681055	PITX3	104001261	0.100523	4.46942	9.83327e-06	0.00480275	Island		cg09913171		133010946	-0.0956685	-4.73969	2.83828e-06	0.00287929	Shore
cg23082387	CAMTA1	7135565	0.135912	4.46932	9.83757e-06	0.00480275	OpenSea		cg16444826		30441244	-0.177855	-4.73804	2.86048e-06	0.00288314	OpenSea
cg15924985		41913566	0.0663026	4.46783	9.90344e-06	0.00482586	Island		cg04276302		97457068	-0.108042	-4.7371	2.87311e-06	0.00288342	Shelf
cg23432345	HOXA7	27196153	0.142694	4.46667	9.95519e-06	0.00482903	Island		cg22757101	TBXA2R	3607136	-0.111482	-4.73364	2.92029e-06	0.00289532	Island
cg08542090		239549830	0.0925875	4.46511	1.00248e-05	0.00483871	Shore		cg00566320		32172204	-0.0794528	-4.73359	2.92096e-06	0.00289532	Shelf
cg18085869	CD3E	118174435	0.0815121	4.464	1.0075e-05	0.0048438	OpenSea		cg05075579	SORL1	121421206	-0.0891913	-4.73346	2.92283e-06	0.00289532	OpenSea
cg19131313		1704013	0.0804343	4.46373	1.0087e-05	0.0048438	OpenSea		cg06599483	DDX54	113599358	-0.121028	-4.7329	2.93057e-06	0.00289532	OpenSea
cg11945717	LARGE	34317024	0.105323	4.4634	1.01021e-05	0.00484608	Island		cg00320765	C14orf181	69264333	-0.140645	-4.73262	2.93439e-06	0.00289532	Shore
cg15909319		14201063	0.221652	4.46032	1.02458e-05	0.00488002	Shore		cg21108851	PRDM15	43255700	-0.194479	-4.73159	2.94865e-06	0.00290328	Island
cg06196755	TSHZ3	31839734	0.0955614	4.45861	1.03208e-05	0.0048927	Island		cg20851559	ZFAT	135613822	-0.168374	-4.73045	2.96451e-06	0.00291277	OpenSea
cg21619153		17294197	0.0700648	4.45794	1.03518e-05	0.0048927	Shelf		cg08551036	ACSF3	89219820	-0.116755	-4.72774	3.00248e-06	0.00291344	Shore
cg22105145	LOC642597	5196397	0.108918	4.45332	1.0568e-05	0.00494802	Island		cg06118533	CBS	44480711	-0.121815	-4.72381	3.05841e-06	0.00294657	Island
cg24854085	GLRX	95158523	0.0852457	4.45194	1.06333e-05	0.00496492	OpenSea		cg15967525	RBM47	40517938	-0.148071	-4.72302	3.06984e-06	0.00294657	OpenSea
cg12737392	TRAPPC9	140945843	0.157346	4.4509	1.06831e-05	0.00497312	OpenSea		cg26632171	MSGN1	17997117	-0.110776	-4.72299	3.07031e-06	0.00294657	OpenSea
cg22345214	GABRA4	46995509	0.108059	4.44901	1.07736e-05	0.00497312	Island		cg06599169	RPL18AP3	17973311	-0.0817127	-4.72271	3.07434e-06	0.00294657	Shelf
cg05839235	NPR3	32712237	0.17454	4.44863	1.07917e-05	0.00497312	Island		cg08220872	SLC27A1	17613063	-0.148648	-4.72136	3.09388e-06	0.00295321	Shore
cg14658067	UNCX	1273394	0.203746	4.44699	1.08725e-05	0.0049897	Island		cg16978168	EZR	159227784	-0.122221	-4.71903	3.12786e-06	0.00296012	OpenSea
cg21172377	HOXA10	27213893	0.108182	4.44585	1.09267e-05	0.00499942	Island		cg13091702	CTTN	70280382	-0.126903	-4.71804	3.14249e-06	0.00296012	OpenSea
cg12002303		68113478	0.201281	4.44545	1.09471e-05	0.00500063	Island		cg07257571	PIP4K2A	22979312	-0.0985768	-4.71754	3.14987e-06	0.00296012	OpenSea
cg08939095	BNC1	83953068	0.167447	4.44425	1.10048e-05	0.0050076	Island		cg26615224	TCF3	1621124	-0.181037	-4.71753	3.14989e-06	0.00296012	Shore
cg17428242		54263	0.100936	4.44425	1.10051e-05	0.0050076	Island		cg08553950	SRC	36012016	-0.0983358	-4.7153	3.18314e-06	0.00298372	Shore
cg12835845	KIAA1462	30348415	0.148788	4.44157	1.11377e-05	0.00505811	Island		cg14093127		8714417	-0.182972	-4.71346	3.21066e-06	0.00298778	OpenSea
cg04079139		26735245	0.173978	4.43934	1.12488e-05	0.00510363	Shelf		cg22042908	RASSF2	4802684	-0.157537	-4.71289	3.21923e-06	0.00298778	Shore
cg03943773	PITX2	111552308	0.102453	4.43908	1.12618e-05	0.00510444	Shore		cg12889817		1124131	-0.0980885	-4.71192	3.23391e-06	0.00298778	OpenSea
cg22335692	CHST8	34258947	0.139685	4.43802	1.13153e-05	0.00510908	Shelf		cg22984992	RAD23A	13056423	-0.099204	-4.71145	3.24099e-06	0.00298778	Shore
cg08287265	NKX2-3	101292766	0.122383	4.43685	1.13743e-05	0.00512582	Island		cg20806180	MGAT3	39852862	-0.0967444	-4.71047	3.25593e-06	0.00298778	Island
cg14732248	FOXQ1	1313730	0.111778	4.43581	1.14273e-05	0.00512631	Island		cg14101500	SLC22A18	2925594	-0.132243	-4.71017	3.26061e-06	0.00298778	Shore
cg24827660	PHACTR3	58179538	0.141035	4.43554	1.1441e-05	0.00512631	Shore		cg02068388		107979173	-0.110602	-4.70996	3.26379e-06	0.00298778	OpenSea
cg18669406		138145161	0.158583	4.43491	1.14732e-05	0.00513584	OpenSea		cg17449759		168466986	-0.150737	-4.70859	3.28482e-06	0.00298778	OpenSea
cg02455094	ONECUT2	55104078	0.0934028	4.43418	1.15104e-05	0.0051465	Island		cg15247039		65052805	-0.114964	-4.70789	3.29552e-06	0.00298778	OpenSea
cg00902195	SYT10	33592500	0.105872	4.43394	1.15229e-05	0.0051465	Island		cg06329316	MAGI1	65567126	-0.101642	-4.70783	3.29652e-06	0.00298778	OpenSea
cg07491206	ALKBH1	78171624	0.0711889	4.43237	1.16036e-05	0.00517297	Shelf		cg05652225	PLXDC1	37295709	-0.115697	-4.70318	3.36902e-06	0.00303067	OpenSea
cg08279075	IRX3	54318772	0.197041	4.43202	1.16224e-05	0.00517297	Island		cg25945273	CLEC17A	14692863	-0.150073	-4.70167	3.39294e-06	0.00304634	OpenSea
cg12363682	GRM6	178420690	0.107167	4.43057	1.16967e-05	0.00519619	Shore		cg01104549		201479959	-0.154749	-4.69904	3.43488e-06	0.00306584	Shelf
cg12354566		54270947	0.121118	4.42995	1.17296e-05	0.00520583	OpenSea		cg16703934	TSPAN33	128786732	-0.117748	-4.69867	3.44083e-06	0.00306584	Shore
cg08125960	BTBD11	107713416	0.12863	4.42766	1.18493e-05	0.00521682	Island		cg06983322	RHBDL1	728084	-0.123649	-4.69473	3.50486e-06	0.0031098	Shore
cg04910970	PRDM13	100053930	0.106589	4.42628	1.19225e-05	0.00524185	Shore		cg18530956	CLYBL	100544747	-0.11048	-4.69441	3.51007e-06	0.0031098	Shelf
cg08850461		87990082	0.103626	4.42463	1.20101e-05	0.00526021	OpenSea		cg09650731		46823623	-0.0911144	-4.69348	3.52531e-06	0.00311154	Shore
cg02165355	ZNF454	178368071	0.135824	4.42396	1.2046e-05	0.00526021	Island		cg15512534	NUAK2	205271231	-0.115368	-4.69282	3.53621e-06	0.0031153	OpenSea
cg06849504		91301484	0.116255	4.42369	1.20606e-05	0.00526021	Island		cg04813904	CD180	66488838	-0.102749	-4.69017	3.58025e-06	0.00314563	OpenSea
cg19461621	COLEC12	500979	0.13717	4.42333	1.20796e-05	0.00526156	Shore		cg04581214	C19orf23	1267741	-0.0993315	-4.689	3.59986e-06	0.00314563	Island
cg08313939	SLC32A1	37353117	0.164385	4.42135	1.21867e-05	0.00528365	Island		cg05934015	SLC15A4	129280265	-0.156214	-4.68893	3.60108e-06	0.00314563	Island
cg20673829	VIPR2	158938060	0.206976	4.41959	1.22844e-05	0.00530504	Island		cg21186966	STK32B	5401430	-0.119604	-4.68818	3.61363e-06	0.00314563	OpenSea
cg10051615	C4orf38	184019561	0.102724	4.41952	1.22859e-05	0.00530504	Island		cg07916615	KIAA0040	175163045	-0.105466	-4.6881	3.61499e-06	0.00314563	Shore
cg03209854	ADAMTS16	5140003	0.132627	4.41782	1.23794e-05	0.00531733	Island		cg06933796		23925874	-0.141751	-4.6878	3.62007e-06	0.00314563	OpenSea
cg15182360	PCDH20	61989737	0.165776	4.4173	1.2408e-05	0.00531758	OpenSea		cg20605818	EIF4EBP2	72166322	-0.0923772	-4.68755	3.62434e-06	0.00314563	Shore
cg06654537		100641317	0.0943017	4.41593	1.24834e-05	0.00533434	Shore		cg08010619	SWAP70	9769192	-0.126327	-4.68622	3.64688e-06	0.00315935	OpenSea
cg06737666		78080026	0.0879082	4.41454	1.25611e-05	0.00534344	Island		cg10239638	FAM12A	21212718	-0.11768	-4.68553	3.65865e-06	0.00316369	OpenSea
cg23524354		112874850	0.102604	4.41448	1.25641e-05	0.00534344	OpenSea		cg02956248	PPT2	32120901	-0.173198	-4.68475	3.67193e-06	0.00316933	Shore
cg07978472	TMEM155	122686493	0.195067	4.41255	1.26727e-05	0.00537303	Island		cg21961766	PRRG2	50086378	-0.103938	-4.68348	3.69386e-06	0.00316966	Shelf
cg23464183		27256406	0.108464	4.41204	1.27007e-05	0.00537303	Shelf		cg22235258	EHF	34675402	-0.143225	-4.68338	3.69545e-06	0.00316966	OpenSea
cg14627172		28510339	0.147091	4.41203	1.27013e-05	0.00537303	OpenSea		cg11208915	ZFYVE28	2401758	-0.112422	-4.68189	3.72124e-06	0.00316966	Island
cg12112529		118922736	0.201117	4.41205	1.27016e-05	0.00537303	Island		cg00022235	SNN	11764847	-0.138705	-4.6814	3.72982e-06	0.00316966	Shore
cg01995743	SLC35F1	118229732	0.209873	4.40659	1.30145e-05	0.0054624	Island		cg18596794	MPZL1	167689891	-0.129458	-4.6803	3.74903e-06	0.0031767	Shore
cg24851854	TACSTD2	59042275	0.122804	4.40525	1.30893e-05	0.00547706	Island		cg14124066	RBM18	125015960	-0.113036	-4.67995	3.75503e-06	0.0031767	OpenSea
cg15681537	NCAM2	22370733	0.216829	4.40456	1.3133e-05	0.0054774	Shore		cg19753641	CD37	49840176	-0.132661	-4.67867	3.77749e-06	0.00317849	Shore
cg05308904		106657833	0.103433	4.40362	1.31838e-05	0.00548264	OpenSea		cg23501964		19866810	-0.0896983	-4.67811	3.78747e-06	0.00318117	OpenSea
cg20346912	BRUNOL4	35147165	0.192735	4.40331	1.32023e-05	0.00548546	Island		cg25988603	CD74	149784337	-0.105862	-4.67677	3.81112e-06	0.00318392	OpenSea
cg11987534		172960124	0.117462	4.40211	1.32726e-05	0.00549475	Island		cg27510041	TINAGL1	32048964	-0.131848	-4.67504	3.8419e-06	0.0032006	Shelf
cg15641446	HS3ST3B1	14203157	0.077219	4.40198	1.328e-05	0.00549475	Island		cg08461425	KDM2B	121971790	-0.152512	-4.67488	3.84475e-06	0.0032006	Shelf
cg20122943	CACNG8	54483532	0.227112	4.40197	1.32864e-05	0.00549475	Island		cg23010585	CORO1B	67210192	-0.117285	-4.67227	3.89176e-06	0.00323399	OpenSea
cg24698655		28557774	0.136427	4.40117	1.33275e-05	0.00549475	Shelf		cg00407659	ANXA6	150538414	-0.0860597	-4.67089	3.91699e-06	0.00324346	Shore
cg21480264	POLN	2137264	0.0874219	4.40093	1.33419e-05	0.00549475	OpenSea		cg08264338		143303200	-0.103359	-4.66864	3.95816e-06	0.00326914	OpenSea
cg09623400	TMEM90B	24450353	0.249068	4.40081	1.33576e-05	0.00549641	Island		cg18280057	MTSS1	125741158	-0.149788	-4.66805	3.96893e-06	0.00326914	Island
cg03957108	OTX1	63276545	0.0861653	4.39945	1.34298e-05	0.0055164	Island		cg09121772	EBF3	131671489	-0.106749	-4.6665	3.99763e-06	0.003287	OpenSea
cg22224337	NCKAP1	183903098	0.125339	4.39901	1.34555e-05	0.00551772	Island		cg02257708	ARPC1B	98989843	-0.150508	-4.66461	4.03299e-06	0.00331027	Shore
cg07700234	PPM1L	160472556	0.107375	4.3986	1.34801e-05	0.00551772	Island		cg20748559	MAP4K1	39106185	-0.157595	-4.66174	4.08706e-06	0.00333475	Shelf
cg17170942	UMPS	124452405	0.0742074	4.39665	1.35967e-05	0.00555091	Shelf		cg25290779		63886947	-0.117654	-4.66132	4.09506e-06	0.00333475	OpenSea
cg14156581	ZFPM2	106331587	0.0869432	4.39629	1.36188e-05	0.00555121	Island		cg24126567	CYGB	74525046	-0.111082	-4.6612	4.09747e-06	0.00333475	OpenSea
cg19747465	EPGN	75174074	0.119545	4.39609	1.36309e-05	0.00555121	OpenSea		cg07463197		145790404	-0.0969305	-4.66115	4.09839e-06	0.00333475	OpenSea
cg03091752	SHANK1	51221605	0.0961741	4.39566	1.36569e-05	0.00555121	Island		cg11915812	HPCAL1	10554240	-0.151125	-4.65892	4.14094e-06	0.00333889	OpenSea
cg12068761		230562422	0.125994	4.39393	1.37613e-05	0.00556839	Island		cg26219843		72247648	-0.120487	-4.65817	4.15548e-06	0.00333889	Shelf
cg27038197	LCA5	80247154	0.136981	4.39327	1.38018e-05	0.00557635	Island		cg13266292	RPS15	1438084	-0.104518	-4.65811	4.15661e-06	0.00333889	Shore
cg14255256	FAM110C	46465	0.264355	4.39315	1.38198e-05	0.00557871	Island		cg27576241	ADAM15	155034570	-0.118023	-4.658	4.15867e-06	0.00333889	Shore
cg25094569	WT1	32448769	0.120893	4.39122	1.39275e-05	0.00558439	Island		cg22822910		41463770	-0.118056	-4.65791	4.16047e-06	0.00333889	Shelf
cg12739454		164290833	0.128031	4.39027	1.3986e-05	0.00560248	Shore		cg07487751	ZDHHC14	157982145	-0.15341	-4.65183	4.2795e-06	0.00340505	OpenSea
cg22466350	PTPRK	128841137	0.214284	4.38992	1.40115e-05	0.00560311	Island		cg21815220	TNFRSF4	1150410	-0.0802134	-4.65148	4.2865e-06	0.00340505	Shore
cg03490881	GIMAP6	150329449	0.107451	4.38851	1.4095e-05	0.00563014	OpenSea		cg08581018	MSLNL	832942	-0.0943129	-4.65104	4.29511e-06	0.00340612	Island
cg13822303	LOC100190940	130526930	0.0962734	4.38825	1.41112e-05	0.00563014	Island		cg23900696		13325724	-0.147016	-4.65002	4.31547e-06	0.00340916	OpenSea
cg16983159	TMEM173	138862441	0.147831	4.38734	1.41679e-05	0.00564638	OpenSea		cg03562528	ASB2	94423943	-0.11809	-4.64994	4.31707e-06	0.00340916	OpenSea
cg20424531		113348237	0.101316	4.38658	1.42156e-05	0.00565138	Shore		cg23097499	TNFRSF1B	12225569	-0.126392	-4.64976	4.32077e-06	0.00340916	Shore
cg07613364		72746811	0.117731	4.38656	1.42166e-05	0.00565138	Shore		cg13645954	ASB10	150885103	-0.0752509	-4.64826	4.35098e-06	0.00342148	OpenSea
cg12436738	AGAP1	236579780	0.161114	4.38402	1.43769e-05	0.00569272	Island		cg09125550	SLC10A2	103720291	-0.146303	-4.64619	4.39281e-06	0.00344858	OpenSea
cg16530437		53315783	0.193115	4.383	1.44422e-05	0.00569756	Island		cg15702949	PTPN18	131130836	-0.104588	-4.64523	4.41247e-06	0.0034543	Shore
cg25942450	TLX3	170736251	0.0992237	4.38258	1.44691e-05	0.00569858	Island		cg00369372	SRMS	62179485	-0.13175	-4.64483	4.42065e-06	0.0034543	Shore
cg21080336		10426657	0.0851972	4.38114	1.45607e-05	0.00570542	Shore		cg26426437	CAMKK2	121686502	-0.173101	-4.6429	4.46029e-06	0.00345834	OpenSea
cg14699895	FAM151B	79783720	0.157906	4.38041	1.46081e-05	0.00571111	Island		cg06429138		72860376	-0.130548	-4.6425	4.46853e-06	0.00345834	OpenSea
cg08288406	PLK5P	1523917	0.245914	4.38	1.46436e-05	0.00571111	Island		cg17958984		8653113	-0.0719092	-4.6421	4.47676e-06	0.00345834	Shelf
cg00870662	PARD6G	78005665	0.113316	4.37971	1.46534e-05	0.00571111	Shore		cg09419102		65550444	-0.110941	-4.64164	4.48641e-06	0.00345834	Shore
cg15811515	CSDAP1	31580989	0.282184	4.37661	1.48687e-05	0.00574783	Island		cg00900735	GRB2	73316505	-0.176787	-4.641	4.49973e-06	0.00346292	OpenSea
cg18656829		100632250	0.190451	4.37634	1.4872e-05	0.00574783	Island		cg07629149	DIP2C	334731	-0.129237	-4.6406	4.50796e-06	0.00346356	OpenSea
cg09453760	C7orf65	47693630	0.165595	4.37534	1.49383e-05	0.00575758	OpenSea		cg10540721		200358418	-0.118419	-4.63758	4.57138e-06	0.00348941	OpenSea
cg08363794	HOXD9	176986460	0.10133	4.3744	1.49999e-05	0.00576819	Island		cg09909478	ABR	1085475	-0.117275	-4.63714	4.58075e-06	0.00348971	Shore
cg11236429	NBLA00301	174459412	0.218713	4.37339	1.50719e-05	0.00579001	Island		cg01180628	BHLHE40	5023394	-0.0996769	-4.63686	4.58666e-06	0.00348971	Shore
cg03341413	LBXCOR1	68125566	0.0856082	4.37294	1.50966e-05	0.00579478	Shore		cg23352157	CARD11	3025689	-0.148229	-4.63531	4.61965e-06	0.00350343	OpenSea
cg14070647	RSPO2	109095264	0.103167	4.37186	1.51687e-05	0.00580512	Island		cg06313775	DSN1	35399961	-0.15562	-4.63486	4.62923e-06	0.00350502	Shore
cg17117277	ZFR2	3822126	0.205677	4.37184	1.51731e-05	0.00580512	Island		cg09714184	NDE1	15740113	-0.0876444	-4.63345	4.65949e-06	0.00351092	Shelf
cg26728382	QKI	163848720	0.0856309	4.3716	1.51863e-05	0.00580544	OpenSea		cg04347059	APOC4	45445486	-0.129067	-4.63254	4.67919e-06	0.00351965	OpenSea
cg26232818	WIT1	32457386	0.148035	4.37106	1.5222e-05	0.00580961	Shore		cg26989103	TRHR	110099582	-0.0903138	-4.63166	4.69821e-06	0.0035231	OpenSea
cg06346974	DNAJC6	65775059	0.21149	4.36981	1.53103e-05	0.00582434	Island		cg09785394		131585563	-0.0986261	-4.6287	4.7629e-06	0.003544	OpenSea
cg17029354		115134904	0.0991593	4.368	1.54284e-05	0.0058382	Shore		cg18563630	PCP2	7699121	-0.118725	-4.62816	4.77482e-06	0.003544	Shelf
cg20716119	CDH1	68771763	0.0860703	4.36791	1.54346e-05	0.0058382	Island		cg17552116	PLXNA1	126721513	-0.0779119	-4.62794	4.77978e-06	0.003544	OpenSea
cg06128028	TBX20	35293892	0.0985053	4.36755	1.54589e-05	0.0058382	Island		cg20820557		53453217	-0.134949	-4.62738	4.79198e-06	0.003544	OpenSea
cg14244887	LOC554202	21559710	0.0850995	4.36731	1.54754e-05	0.00583974	Island		cg13602547	ARID1B	157316222	-0.0900962	-4.62729	4.79413e-06	0.003544	OpenSea
cg11595082	AK5	77748325	0.0963795	4.36597	1.55669e-05	0.00586135	Shore		cg26246342	BRD2	32945423	-0.0806139	-4.6261	4.82036e-06	0.00355218	OpenSea
cg01069043		134842902	0.117286	4.3647	1.56544e-05	0.00587887	Shore		cg08466082	ZFPM1	88551422	-0.161547	-4.6252	4.84052e-06	0.00355585	Shelf
cg16313026	EN2	155250213	0.113542	4.36446	1.56706e-05	0.00588025	Island		cg00755423	RGS8	182642214	-0.123048	-4.62429	4.86097e-06	0.00355972	OpenSea
cg22375192	IGF1R	99193466	0.183683	4.36167	1.58642e-05	0.00592683	Island		cg02116437	GPBAR1	219126018	-0.0967122	-4.62317	4.88611e-06	0.00357254	OpenSea
cg11717564	RXRG	165414579	0.121781	4.3616	1.58687e-05	0.00592683	OpenSea		cg13960641		139968626	-0.0871026	-4.6224	4.90349e-06	0.0035741	Shelf
cg17752899		46361270	0.0950478	4.3615	1.5876e-05	0.00592683	OpenSea		cg12085101	C3orf21	194815259	-0.198176	-4.62064	4.94342e-06	0.00359761	OpenSea
cg23633856	PRRX1	170636363	0.15587	4.36121	1.58959e-05	0.00592683	Shelf		cg13934629	AKAP2	112905310	-0.108427	-4.61978	4.963e-06	0.00360626	OpenSea
cg23239612	CDC23	137549391	0.098065	4.36027	1.5962e-05	0.00593006	OpenSea		cg09896093	SNX8	2316958	-0.114204	-4.61913	4.97791e-06	0.0036115	Shore
cg02860602		103356060	0.132373	4.36017	1.59687e-05	0.00593006	Shelf		cg01024069	KLC1	104158878	-0.120418	-4.61864	4.98909e-06	0.00361159	OpenSea
cg06488443	TBR1	162280341	0.106755	4.35972	1.60003e-05	0.00593006	Island		cg04265957	SPTB	65237663	-0.102561	-4.61846	4.99344e-06	0.00361159	Shore
cg03472672		28762471	0.100914	4.35935	1.60263e-05	0.00593006	OpenSea		cg01081091	RECQL4	145736896	-0.163091	-4.61812	5.00115e-06	0.00361159	Shore
cg13560871	C1orf115	220863766	0.140335	4.35892	1.60564e-05	0.00593006	Island		cg11771529		31047686	-0.123573	-4.61721	5.02225e-06	0.00361738	OpenSea
cg08195448	NOL4	31804723	0.0702163	4.35785	1.61325e-05	0.00594354	Island		cg09922085	XRCC3	104175768	-0.0910078	-4.6171	5.02461e-06	0.00361738	OpenSea
cg27067282	CRY1	107487874	0.115333	4.35626	1.62451e-05	0.0059667	Shore		cg04664179	PRX	40913800	-0.0992363	-4.6163	5.04324e-06	0.00362109	Shelf
cg19762657	MAL	95692524	0.120094	4.35616	1.62525e-05	0.0059667	Shore		cg06934654	ACSF3	89180742	-0.171704	-4.61376	5.10261e-06	0.0036529	OpenSea
cg08883803		28806595	0.0758576	4.35446	1.63745e-05	0.00598622	Shore		cg13641591	UVRAG	75528534	-0.107789	-4.61365	5.10512e-06	0.0036529	Shore
cg02964724	ASCL2	2292361	0.114739	4.35332	1.64562e-05	0.00599576	Island		cg08324925	CSF2	131409159	-0.0921123	-4.61311	5.11791e-06	0.00365522	OpenSea
cg05387269		1306946	0.171769	4.35314	1.64692e-05	0.00599576	Shelf		cg15095622	MOV10	113242047	-0.120133	-4.61254	5.13141e-06	0.00365522	OpenSea
cg05653707	EMX2	119304938	0.156325	4.35235	1.65261e-05	0.00599729	Island		cg03860250	MICAL2	12140139	-0.117707	-4.61188	5.1471e-06	0.00365522	OpenSea
cg03261929		79168211	0.113215	4.35215	1.65411e-05	0.00599729	Shore		cg03603395		128559623	-0.124722	-4.61186	5.14737e-06	0.00365522	Shelf
cg06022942	FLJ45983	8095484	0.194288	4.35027	1.66786e-05	0.00601472	Island		cg02580045	ANKRD13A	110449223	-0.150969	-4.60982	5.19604e-06	0.0036842	OpenSea
cg11419506	MKX	28034856	0.230259	4.34858	1.68094e-05	0.00604222	Island		cg08818337		149962501	-0.106806	-4.60922	5.21034e-06	0.00368877	OpenSea
cg16267643		12634794	0.0861891	4.34556	1.70259e-05	0.00608797	OpenSea		cg25116503	TMPRSS4	117947657	-0.136109	-4.60792	5.24175e-06	0.00369982	OpenSea
cg21773297	MYOM2	2049910	0.148472	4.34538	1.70389e-05	0.00608797	Shelf		cg13678009	SWAP70	9684886	-0.101431	-4.60622	5.28289e-06	0.00371577	Shore
cg04958794		97685274	0.104677	4.34411	1.71339e-05	0.00610933	Island		cg25291978	PLAGL1	144386422	-0.12809	-4.60535	5.30399e-06	0.00371577	Shore
cg01185433		175139081	0.143985	4.34398	1.7144e-05	0.00610933	Shelf		cg03507593	NCOR2	124939480	-0.115905	-4.60433	5.32889e-06	0.00372765	Shore
cg06318753	ZIC2	100633154	0.103342	4.34309	1.72108e-05	0.00611082	Island		cg10325659	ASB2	94423950	-0.110924	-4.60381	5.34154e-06	0.00372957	OpenSea
cg13474692	MGMT	131441327	0.0901929	4.34208	1.7287e-05	0.00612396	OpenSea		cg12360084	AIFM3	21321273	-0.0939336	-4.60357	5.34756e-06	0.00372957	Shore
cg05837727		32355149	0.0686745	4.34184	1.73049e-05	0.0061241	Island		cg01706498	KLHL6	183260375	-0.119862	-4.60266	5.36991e-06	0.00373813	OpenSea
cg17934948	KCNK2	215255716	0.0904538	4.34083	1.73821e-05	0.00614371	Shore		cg26754664	ROBO4	124754639	-0.109152	-4.6021	5.38375e-06	0.00373813	OpenSea
cg16529477	PAX3	223164854	0.120668	4.33974	1.74647e-05	0.006165	Shore		cg12493107	GZF1	23344079	-0.155969	-4.60125	5.40488e-06	0.00374724	Shore
cg23374700	PARD6G	78005593	0.12732	4.33964	1.74727e-05	0.006165	Shore		cg10534873	PELI2	56591902	-0.108647	-4.60031	5.42837e-06	0.00375797	OpenSea
cg00545804	TSHZ3	31841391	0.177302	4.33952	1.74818e-05	0.006165	Island		cg10967191		49888604	-0.0755929	-4.59897	5.46177e-06	0.00376756	Island
cg11572655	CHST13	126243061	0.124499	4.3383	1.7575e-05	0.00617622	Island		cg17451760	LTBP3	65327156	-0.104998	-4.59879	5.46634e-06	0.00376756	Shore
cg02300377	PARVA	12399056	0.108997	4.33762	1.76277e-05	0.00617622	Island		cg18062128		97501603	-0.121486	-4.5979	5.48875e-06	0.00377092	Shelf
cg20899379	USP50	50839463	0.116563	4.33739	1.76454e-05	0.00617622	OpenSea		cg00860712	BTG2	203274134	-0.142452	-4.59766	5.49484e-06	0.00377092	Shore
cg18599069	GATA3	8096991	0.112186	4.33653	1.77118e-05	0.00618562	Island		cg11164649	ABI3	47297130	-0.179598	-4.59686	5.51497e-06	0.00377092	Island
cg12686317	PYGO1	55880894	0.18001	4.33596	1.77563e-05	0.00619192	Island		cg07420867	UBE2W	74780583	-0.108871	-4.59668	5.51959e-06	0.00377092	OpenSea
cg14882669	TRIL	28996420	0.0799949	4.33531	1.78064e-05	0.00619557	Island		cg25382573	C12orf74	93096844	-0.14347	-4.5962	5.53179e-06	0.00377092	OpenSea
cg20987924	FOXB1	60296981	0.19473	4.33434	1.78832e-05	0.00621307	Island		cg13216240		135352788	-0.076719	-4.59605	5.53558e-06	0.00377092	OpenSea
cg18335607	STC2	172755413	0.111503	4.33188	1.80753e-05	0.00626126	Island		cg06977872	VARS	31759412	-0.090663	-4.59511	5.55952e-06	0.00377786	Shelf
cg16181396	ZIC1	147126206	0.0923039	4.33029	1.82018e-05	0.00628579	Shore		cg12738981	SYT11	155828357	-0.104375	-4.59501	5.56189e-06	0.00377786	Shore
cg01334682	FLJ22536	21666939	0.122574	4.32977	1.82427e-05	0.00629132	Shore		cg25518868	DIAPH1	140984057	-0.116604	-4.59326	5.60685e-06	0.00379678	OpenSea
cg13895979	STXBP1	130374004	0.10239	4.32918	1.82901e-05	0.00630019	Shore		cg15759873	ATP6V1E2	46746934	-0.0996766	-4.59321	5.60812e-06	0.00379678	OpenSea
cg05633391	KCNF1	11052558	0.147652	4.32761	1.8416e-05	0.00632782	Island		cg00550955		22012657	-0.121162	-4.59222	5.63358e-06	0.0038045	Shore
cg01566526	ALDH1L1	125899370	0.249186	4.32713	1.84664e-05	0.00634048	Island		cg24241192		70317022	-0.126451	-4.59103	5.66448e-06	0.00381438	OpenSea
cg21525314	DPY19L2P2	102920771	0.083011	4.3245	1.86672e-05	0.0063763	Island		cg14851271	HLA-DMA	32919431	-0.14195	-4.58822	5.73804e-06	0.00385284	OpenSea
cg14186937	TRPC6	101454765	0.111161	4.32403	1.87055e-05	0.0063763	Shore		cg09034695		4272875	-0.144888	-4.58598	5.79708e-06	0.00387397	Shelf
cg06553312	MYH14	50706723	0.119976	4.32103	1.89516e-05	0.00641312	Island		cg25405452	PPAPDC1B	38125449	-0.121488	-4.58586	5.80042e-06	0.00387397	Shore
cg04858597	MAF	79633452	0.192332	4.32034	1.90095e-05	0.00642699	Island		cg09854726	FKBP2	64007569	-0.112761	-4.58574	5.80345e-06	0.00387397	Shore
cg12839593	SIX1	61116227	0.105712	4.32007	1.90317e-05	0.00642699	Island		cg18660345	MYL9	35169539	-0.129095	-4.58547	5.81084e-06	0.00387397	Island
cg01303372	BAG3	121415189	0.143372	4.32004	1.90337e-05	0.00642699	Shelf		cg11692021	GNB3	6949472	-0.119408	-4.58473	5.83045e-06	0.00388152	OpenSea
cg01871127		177026301	0.101733	4.31928	1.9097e-05	0.00643758	Shore		cg10220494		23984071	-0.101869	-4.58379	5.8555e-06	0.0038822	OpenSea
cg12399700	LHX5	113902262	0.229368	4.31911	1.91201e-05	0.00643758	Island		cg22611259	NCOR2	124979893	-0.143497	-4.58351	5.8632e-06	0.0038822	OpenSea
cg07045241	EBF3	131762462	0.226114	4.31689	1.93049e-05	0.00646728	Island		cg11714200	HMHA1	1065688	-0.10824	-4.58345	5.8646e-06	0.0038822	Shore
cg15520279	HOXD8	176995088	0.146386	4.31636	1.93416e-05	0.00647495	Island		cg03805182	ZFHX3	73078071	-0.111117	-4.58006	5.95655e-06	0.00390019	Shelf
cg20974724	FEZF1	121944450	0.113987	4.31584	1.93857e-05	0.00648509	Island		cg09464466		47500335	-0.0896127	-4.58004	5.9571e-06	0.00390019	Shore
cg00353773	CXCL12	44880708	0.135669	4.31543	1.942e-05	0.00649194	Island		cg23247068	PDXK	45144343	-0.141649	-4.57999	5.95835e-06	0.00390019	OpenSea
cg25505570	KIAA1530	1353422	0.114169	4.314	1.95413e-05	0.00651389	OpenSea		cg09410453	ABAT	8815355	-0.14433	-4.57936	5.97567e-06	0.0039016	OpenSea
cg00332937		72740460	0.102155	4.31318	1.96113e-05	0.00651716	Island		cg22503489	PARP15	122296027	-0.112014	-4.57915	5.98132e-06	0.0039016	Shore
cg10589235		107569888	0.0915757	4.31317	1.9612e-05	0.00651716	Shore		cg13325231	CLPTM1L	1342170	-0.217884	-4.57905	5.98548e-06	0.0039016	Shelf
cg27237300	OLIG1	34442292	0.26788	4.31321	1.96248e-05	0.00651716	Island		cg09583036	RAB38	87846644	-0.100275	-4.57858	5.99691e-06	0.00390362	OpenSea
cg15567428	HGF	81399747	0.12692	4.31281	1.96425e-05	0.00651716	OpenSea		cg24479299		156119618	-0.106966	-4.57701	6.04022e-06	0.00392636	OpenSea
cg03710354	OTOP2	72919704	0.0946999	4.31276	1.9647e-05	0.00651716	Island		cg05663558	MAG	35782257	-0.0965431	-4.57588	6.07136e-06	0.0039288	OpenSea
cg24772753	SP5	171573419	0.202115	4.31207	1.97091e-05	0.00651753	Island		cg25469474	TNIP2	2749501	-0.151738	-4.57571	6.07608e-06	0.0039288	OpenSea
cg27458265	LPCAT2	55542981	0.120416	4.31071	1.9823e-05	0.00653088	Island		cg06859970	CLEC16A	11267052	-0.123079	-4.57566	6.0775e-06	0.0039288	Shore
cg21038156	VIPR2	158936739	0.195731	4.31005	1.98815e-05	0.00654004	Island		cg01919011	JDP2	75936668	-0.153889	-4.57402	6.12328e-06	0.00394439	OpenSea
cg19781053	TJP1	30114912	0.101238	4.30941	1.99358e-05	0.00654761	Island		cg03214217		140994128	-0.112957	-4.57366	6.13348e-06	0.00394439	OpenSea
cg12847373	EDNRB	78493349	0.091507	4.3089	1.99797e-05	0.00654816	Island		cg06942450	CTSZ	57583520	-0.157286	-4.57359	6.13529e-06	0.00394439	Shore
cg04130427	RORB	77113915	0.104774	4.30874	1.99934e-05	0.00654816	Island		cg13537146		12926674	-0.130496	-4.57277	6.15849e-06	0.00395388	OpenSea
cg20896728		1397664	0.104241	4.30669	2.01726e-05	0.00658384	Island		cg19907483	RFX2	6040198	-0.10436	-4.57231	6.1714e-06	0.00395675	Island
cg10269365	CCDC140	223166989	0.0850337	4.30497	2.03243e-05	0.00659834	Shore		cg06241300	APOM	31623269	-0.096937	-4.57144	6.19604e-06	0.00396391	Shelf
cg11663376		147089629	0.127378	4.30446	2.03692e-05	0.00659834	OpenSea		cg04441847	SFRS7	38976288	-0.139182	-4.56957	6.24904e-06	0.00399016	Shore
cg05658487		1887583	0.10191	4.30405	2.04052e-05	0.00659834	Island		cg07309864	GGA3	73238441	-0.146792	-4.56862	6.27624e-06	0.00399664	OpenSea
cg20980783		67874178	0.175551	4.30369	2.04373e-05	0.00659834	Island		cg03731078	FIGNL1	50518350	-0.0947453	-4.56764	6.3046e-06	0.00400381	Island
cg22889573	KY	134369939	0.213845	4.30332	2.04768e-05	0.00659834	Island		cg03353765	CBFA2T3	88967911	-0.110088	-4.56685	6.32732e-06	0.0040128	Shore
cg10504365	TRIM67	231297617	0.102078	4.30292	2.05063e-05	0.00659834	Shore		cg13551330	ACO1	32388149	-0.116385	-4.56501	6.38072e-06	0.00403575	Shelf
cg05095591	ZIC1	147129184	0.127691	4.30246	2.05471e-05	0.00659834	Shore		cg18389639	PDLIM1	97049610	-0.0945192	-4.56434	6.40021e-06	0.00404262	Shore
cg05121006		85402397	0.0989213	4.30159	2.06246e-05	0.00659834	Shore		cg05410624	AP1B1	29782753	-0.143644	-4.56308	6.437e-06	0.00405208	Shore
cg15972560		82136940	0.0935271	4.30114	2.06654e-05	0.00659834	Shore		cg06470149	CTNS	3561358	-0.0982602	-4.56297	6.44029e-06	0.00405208	OpenSea
cg10621979		149365824	0.0930689	4.2997	2.07949e-05	0.0066075	Island		cg14101687	FBLN7	112917234	-0.168706	-4.56294	6.44112e-06	0.00405208	Island
cg07759394	GLB1L2	134201954	0.25805	4.29901	2.08719e-05	0.00662298	Island		cg13300202	TSNARE1	143407491	-0.126923	-4.56226	6.46117e-06	0.00405381	Island
cg17018096	ADAMTS10	8657692	0.104712	4.29604	2.11275e-05	0.006659	Island		cg25928501	TTC15	3465781	-0.118761	-4.56147	6.48455e-06	0.00405499	Shelf
cg04679384		54270661	0.124118	4.29424	2.12929e-05	0.00669333	OpenSea		cg24718197		79485709	-0.147167	-4.56063	6.50941e-06	0.00405499	Island
cg06620896		37395115	0.173563	4.294	2.13149e-05	0.00669556	Shore		cg13487726	TEAD2	49863290	-0.139551	-4.55987	6.53217e-06	0.00405499	Shelf
cg10848640		4857082	0.0915841	4.2931	2.13988e-05	0.00671173	Shore		cg00777375		42327026	-0.104633	-4.55978	6.53474e-06	0.00405499	Shore
cg13878010	ADCY5	123167276	0.106212	4.2925	2.14541e-05	0.00671173	Island		cg15648239	USP2	119248136	-0.124131	-4.55884	6.56291e-06	0.00405499	Shelf
cg06462796	FOXB2	79634861	0.0872062	4.29247	2.1457e-05	0.00671173	Island		cg02240291	SMARCD3	150943825	-0.12725	-4.55849	6.57333e-06	0.00405499	Shore
cg23448486	ZIC1	147129213	0.0975773	4.29178	2.15218e-05	0.00672449	Shore		cg23750365	HLA-DPB1	33043072	-0.140605	-4.55818	6.58243e-06	0.00405499	OpenSea
cg14179908	PNPLA3	44319666	0.183267	4.2909	2.16041e-05	0.00673448	Island		cg08594043	CORO2B	68877272	-0.125389	-4.55801	6.58757e-06	0.00405499	OpenSea
cg10112407	AGAP1	236578808	0.141735	4.29081	2.16119e-05	0.00673448	Island		cg01548965	RELT	73088618	-0.0701901	-4.55726	6.61014e-06	0.00405499	Shore
cg20909656	ETV1	14029360	0.140147	4.2903	2.16597e-05	0.00673448	Shore		cg03342674		140193776	-0.117264	-4.55629	6.63962e-06	0.00406675	Shore
cg24636510	PRKCA	64772820	0.0674844	4.29002	2.1686e-05	0.00673448	OpenSea		cg13916989	KCNN3	154742820	-0.112582	-4.55566	6.65854e-06	0.00406675	Shore
cg09410607	2022-03-04	217237040	0.196302	4.28933	2.17539e-05	0.00673861	Island		cg24420717	GRN	42426506	-0.0863114	-4.55553	6.66245e-06	0.00406675	OpenSea
cg26296364	TMEM26	63212206	0.114364	4.2855	2.21148e-05	0.00679785	Shore		cg16384957		1050848	-0.100719	-4.55469	6.68801e-06	0.00406675	OpenSea
cg03900143	ZIC4	147111660	0.178255	4.28546	2.21192e-05	0.00679785	Island		cg00127070	EXT1	119011673	-0.0981607	-4.55467	6.68884e-06	0.00406675	OpenSea
cg08541518	BAI3	69942892	0.111344	4.28258	2.23958e-05	0.00684694	OpenSea		cg22327543	IL2RB	37536156	-0.130414	-4.55433	6.69911e-06	0.00406675	OpenSea
cg13891768		111536024	0.132086	4.28235	2.24182e-05	0.00684694	Shelf		cg06585141	PTPRE	129844711	-0.0976468	-4.55424	6.70186e-06	0.00406675	OpenSea
cg13657446		47394080	0.0873272	4.28228	2.2425e-05	0.00684694	Island		cg14029061		107552866	-0.100532	-4.55406	6.7074e-06	0.00406675	OpenSea
cg26789332	FOXD3	63788255	0.10276	4.28207	2.24456e-05	0.00684878	Island		cg06753398	TNNI2	1862187	-0.186137	-4.55376	6.71643e-06	0.00406696	OpenSea
cg06850467	2022-09-10	110371607	0.117098	4.281	2.25502e-05	0.00686164	Island		cg16445423	TMEM131	98609870	-0.114719	-4.5527	6.74899e-06	0.00407482	Shore
cg13434842	GATA4	11567896	0.0992875	4.28051	2.25974e-05	0.00686678	Shore		cg00283876	BCL7C	30906273	-0.103043	-4.55249	6.7555e-06	0.00407482	Shore
cg18550820		68852076	0.100781	4.28014	2.26338e-05	0.00686678	Island		cg03653880		26254790	-0.128178	-4.55084	6.80644e-06	0.00409931	Shore
cg08711858	STC2	172756550	0.0993334	4.2801	2.26374e-05	0.00686678	Island		cg20099458	WIPI2	5272275	-0.145282	-4.55061	6.81359e-06	0.00409931	OpenSea
cg22841772		27559939	0.110332	4.27996	2.26511e-05	0.00686678	OpenSea		cg20430104		47764246	-0.117815	-4.5495	6.84806e-06	0.00411205	OpenSea
cg20888142	SYN2	12045662	0.158946	4.27965	2.26813e-05	0.00687149	Island		cg26129353	ATP8B1	55316927	-0.096868	-4.54933	6.8533e-06	0.00411205	Shore
cg24941373	MYO10	16936500	0.151369	4.27863	2.27817e-05	0.00689086	Shore		cg23205949	IFIT1L	91140307	-0.106647	-4.54882	6.86924e-06	0.00411205	OpenSea
cg18331466		114259296	0.0744919	4.27844	2.28013e-05	0.00689086	Shore		cg14990478	TM2D1	62191764	-0.119306	-4.5488	6.86985e-06	0.00411205	Shore
cg20984053	MNX1	156803578	0.177855	4.27841	2.28041e-05	0.00689086	Island		cg26457075		7843941	-0.106799	-4.54793	6.897e-06	0.00412303	OpenSea
cg18132076	GMDS	1970710	0.0943755	4.27763	2.28804e-05	0.00690059	OpenSea		cg00872435		98645122	-0.121783	-4.54759	6.90793e-06	0.00412431	OpenSea
cg13169011		60973462	0.0973201	4.27763	2.28804e-05	0.00690059	Shore		cg15851882	MYO1E	59595945	-0.147526	-4.54655	6.94059e-06	0.00412961	OpenSea
cg22336004	PDE4B	66258035	0.126421	4.27643	2.29996e-05	0.00690771	Shore		cg19488785	COL23A1	177751557	-0.159432	-4.54566	6.96865e-06	0.00412961	OpenSea
cg21572722	ELOVL2	11044894	0.0615669	4.27643	2.29997e-05	0.00690771	Island		cg16885861	CD81	2401346	-0.110394	-4.54489	6.99325e-06	0.00412961	Shore
cg25998402	MSX2	174151498	0.25882	4.27638	2.3022e-05	0.00690771	Island		cg16990945	MBP	74832261	-0.133683	-4.54482	6.99553e-06	0.00412961	Island
cg09466243		75095741	0.10693	4.27506	2.31367e-05	0.00692235	OpenSea		cg02480685	PLEKHF2	96163530	-0.135983	-4.54431	7.0115e-06	0.00412961	OpenSea
cg25285090		28510313	0.147419	4.27496	2.31462e-05	0.00692235	OpenSea		cg18311341	CYB5R2	7693674	-0.143115	-4.54397	7.02255e-06	0.00412961	Shore
cg18549292		79371014	0.0900185	4.27294	2.33494e-05	0.00695824	Island		cg07930940	CCDC124	18044745	-0.0979487	-4.54334	7.04258e-06	0.00413237	Shore
cg18917544		99281070	0.179184	4.27063	2.35836e-05	0.00698666	Island		cg25030266	ITPRIP	106077741	-0.103932	-4.54327	7.04488e-06	0.00413237	Shore
cg21924449	GREM1	33011441	0.0827611	4.27046	2.36008e-05	0.00698666	Island		cg00200658	C6orf147	74013300	-0.0959129	-4.54262	7.06556e-06	0.00413932	Shelf
cg05315443	HMGA2	66218639	0.109371	4.27034	2.3613e-05	0.00698666	Island		cg11818853	GRB2	73316889	-0.169798	-4.54128	7.109e-06	0.00414404	OpenSea
cg15722151	RTBDN	12946231	0.0968434	4.26846	2.3805e-05	0.00701687	Shore		cg10237442		31475122	-0.10103	-4.541	7.11783e-06	0.00414404	Shore
cg08992499	ATXN7	63956514	0.102346	4.26507	2.41561e-05	0.00708519	OpenSea		cg14580628	NNT	43602116	-0.115922	-4.53991	7.15338e-06	0.00415575	Shore
cg04779631	SH3GL3	84115895	0.0944276	4.26334	2.43368e-05	0.00709348	Island		cg10335333	ESPNP	17035338	-0.116975	-4.53969	7.16027e-06	0.00415575	Shore
cg04056343	A2BP1	7137080	0.13194	4.26296	2.43764e-05	0.00709603	OpenSea		cg18031663	E2F7	77456902	-0.126788	-4.53956	7.16454e-06	0.00415575	Shelf
cg21549299	C21orf88	40984760	0.159945	4.26241	2.4434e-05	0.00710398	OpenSea		cg00040575	MICAL3	18506180	-0.0772148	-4.53819	7.2094e-06	0.00417256	Shore
cg15237494	ADAMTS5	28339334	0.148295	4.26221	2.44553e-05	0.00710578	Island		cg23932378	PTPN1	49131298	-0.134493	-4.53811	7.21212e-06	0.00417256	Shelf
cg15874903	SSTR1	38678537	0.088108	4.25993	2.46972e-05	0.00714795	Island		cg16848717	NFATC1	77158180	-0.111468	-4.53709	7.2455e-06	0.00417256	Island
cg25900085	MIR124-2	65291513	0.170758	4.2587	2.48284e-05	0.00716199	Shore		cg02010481	JAZF1	28218524	-0.152887	-4.53651	7.26457e-06	0.00417256	Shore
cg12563644	LOC645323	87956996	0.213401	4.25873	2.48321e-05	0.00716199	Island		cg24092253	YTHDF1	61848099	-0.0874334	-4.53649	7.26511e-06	0.00417256	Island
cg10373086	PITX2	111544286	0.097444	4.25772	2.49325e-05	0.00717286	Island		cg20022869	NPEPL1	57267493	-0.103811	-4.536	7.28146e-06	0.00417256	Shore
cg06275813	ONECUT2	55102925	0.172286	4.25771	2.49343e-05	0.00717286	Shore		cg00706570	MBP	74692116	-0.125485	-4.53588	7.2853e-06	0.00417256	Shore
cg20700460	CAMTA1	7130299	0.0999439	4.25706	2.50038e-05	0.00717517	OpenSea		cg14307853	CKS2	91924749	-0.108427	-4.5357	7.29145e-06	0.00417256	Shore
cg21063758	ISLR2	74422761	0.148349	4.25695	2.50156e-05	0.00717517	Island		cg22512888	FAM132A	1178191	-0.111695	-4.53357	7.36224e-06	0.00420794	Island
cg07617339	ATF6B	32095620	0.0773835	4.25636	2.50797e-05	0.00718914	Shelf		cg03339817	SFT2D3	128458281	-0.119558	-4.53221	7.4078e-06	0.00422358	Shore
cg15244223	SLC35F1	118228493	0.194118	4.25603	2.51176e-05	0.00719123	Island		cg11119275		173251865	-0.125312	-4.53195	7.41665e-06	0.00422358	OpenSea
cg19809499	FOXE3	47882265	0.187444	4.25586	2.5134e-05	0.00719137	Island		cg04410446	SNX31	101662246	-0.12049	-4.53062	7.46133e-06	0.00424333	Shore
cg14655316	TMEM173	138861855	0.160407	4.25486	2.52421e-05	0.00720485	OpenSea		cg01854491	FAM83H	144815021	-0.0895348	-4.52987	7.48676e-06	0.00424802	Shore
cg22981104		144255663	0.13069	4.25426	2.53065e-05	0.00721005	OpenSea		cg10745498	SNX8	2298727	-0.153114	-4.52925	7.50791e-06	0.00425487	Shore
cg26084529	LRAT	155664993	0.161194	4.25387	2.53497e-05	0.00721439	Island		cg06553792		71128239	-0.140641	-4.52783	7.55653e-06	0.00426695	OpenSea
cg07949989		26747075	0.122218	4.25384	2.53525e-05	0.00721439	OpenSea		cg25242556	FURIN	91423375	-0.146935	-4.52753	7.56654e-06	0.00426745	Island
cg07851675		2755540	0.0851893	4.2534	2.54012e-05	0.00721949	Island		cg13221086	OSBPL10	31809318	-0.105173	-4.52654	7.60068e-06	0.00427145	OpenSea
cg14704921	RASL11B	53728654	0.205908	4.25287	2.54652e-05	0.00722454	Island		cg20195319	TNS3	47568297	-0.119787	-4.52634	7.60742e-06	0.00427145	OpenSea
cg16146033	SLC22A8	62767323	0.119165	4.25244	2.55064e-05	0.00723037	OpenSea		cg18700133	ALOXE3	8013202	-0.124647	-4.52606	7.61723e-06	0.00427145	Island
cg06680481	C20orf56	22549253	0.0733213	4.25139	2.56212e-05	0.00723037	Island		cg08795515	RAB40B	80648875	-0.120878	-4.5253	7.64337e-06	0.00427145	Shore
cg26320696	PARVA	12399109	0.137113	4.25126	2.5636e-05	0.00723037	Island		cg21846970	C17orf87	5113924	-0.166347	-4.52519	7.6472e-06	0.00427145	OpenSea
cg21148404	BRUNOL4	34833339	0.0955353	4.25125	2.56365e-05	0.00723037	Shore		cg02328221	GIPR	46178388	-0.088825	-4.52501	7.65347e-06	0.00427145	Shore
cg14195216	ANKS1B	99548950	0.123502	4.2512	2.56428e-05	0.00723037	OpenSea		cg23400579	MIR202	135061015	-0.125736	-4.525	7.65397e-06	0.00427145	OpenSea
cg22830707	HOXC13	54332181	0.0982777	4.25108	2.56557e-05	0.00723037	Shore		cg24925163	SFT2D3	128458248	-0.130953	-4.52427	7.67931e-06	0.00427145	Shore
cg10943458	STXBP5L	120627085	0.190019	4.25031	2.57417e-05	0.00723037	Island		cg15979932	CUEDC1	55980107	-0.108691	-4.52372	7.69847e-06	0.00427145	OpenSea
cg07524827	HRH2	175085316	0.103742	4.25003	2.57712e-05	0.00723037	Island		cg23239407	PTRF	40555473	-0.0881129	-4.52361	7.70223e-06	0.00427145	Shore
cg00157179		2383687	0.107957	4.24988	2.57878e-05	0.00723037	Shelf		cg20737909	HCCA2	1507020	-0.134056	-4.52355	7.70445e-06	0.00427145	OpenSea
cg08322034	ELOVL4	80657412	0.0986027	4.24958	2.58218e-05	0.00723037	Island		cg02404974		41376295	-0.134412	-4.52296	7.72498e-06	0.00427145	Shore
cg09761310	EPS8	15942665	0.0958136	4.24908	2.58773e-05	0.00723632	Island		cg04023936	GBAS	56066988	-0.109061	-4.52185	7.76379e-06	0.00427145	OpenSea
cg04061117	LHFPL4	9594385	0.0970354	4.24796	2.60024e-05	0.007257	Shore		cg07960360	TCL6	96128403	-0.157975	-4.52184	7.76434e-06	0.00427145	OpenSea
cg27625719		184273898	0.109911	4.24715	2.6093e-05	0.00726066	OpenSea		cg20180513	ZNF365	64385683	-0.119071	-4.52179	7.76608e-06	0.00427145	OpenSea
cg06021704		168132025	0.149524	4.24705	2.61038e-05	0.00726066	Shelf		cg19183742	COLEC11	3659466	-0.105109	-4.52159	7.7731e-06	0.00427145	OpenSea
cg23636606	GSC	95236539	0.157648	4.24657	2.61573e-05	0.00727123	Island		cg14058476	NFATC4	24835609	-0.0874675	-4.52156	7.77413e-06	0.00427145	Shore
cg14314071	PMP22	15165812	0.105423	4.24629	2.61897e-05	0.00727593	Island		cg09520501		177376282	-0.150157	-4.52059	7.80836e-06	0.00428524	OpenSea
cg12091396	C10orf35	71390247	0.199876	4.24564	2.62674e-05	0.00728982	Island		cg19685285	WDFY4	50010529	-0.126805	-4.51957	7.84454e-06	0.00429503	OpenSea
cg00499475	TBX3	115122304	0.130927	4.24494	2.63414e-05	0.00730077	Island		cg08478623		37816339	-0.130011	-4.51767	7.91206e-06	0.00431734	OpenSea
cg02081266		59529618	0.181135	4.24359	2.64942e-05	0.00731627	Island		cg07552374	APBB1	6418966	-0.145252	-4.51743	7.92065e-06	0.00431734	OpenSea
cg27189087	RAX	56941246	0.129034	4.24329	2.65284e-05	0.00731627	Island		cg21985076	ZNF107	64129143	-0.126394	-4.51601	7.97175e-06	0.00432726	Shelf
cg03950923		15914861	0.0741057	4.24304	2.65568e-05	0.00731627	Shelf		cg01899074	TNS3	47520711	-0.120865	-4.51586	7.97718e-06	0.00432726	OpenSea
cg18866356	LHX4	180198014	0.116937	4.24259	2.66088e-05	0.00731729	Shore		cg05036103	FAM69A	93415910	-0.149044	-4.51555	7.9885e-06	0.00432834	OpenSea
cg26129769	SHOX2	157824148	0.1252	4.24249	2.66196e-05	0.00731729	Shore		cg12562132		120386165	-0.103684	-4.51503	8.00711e-06	0.00433224	Shelf
cg02098029		72746867	0.119389	4.2407	2.68259e-05	0.00736103	Shore		cg25122699	CPEB4	173314531	-0.155587	-4.51372	8.055e-06	0.00434929	Shore
cg14940308	EMX1	73144644	0.135713	4.23798	2.71402e-05	0.00740394	Island		cg02525597	CIITA	10976835	-0.132574	-4.51303	8.08015e-06	0.00435785	Shelf
cg02057782	ATP8A2	26042598	0.0912405	4.23781	2.716e-05	0.00740501	Shore		cg22821300	RASGRF1	79296585	-0.105282	-4.50986	8.19656e-06	0.00440443	OpenSea
cg02388378		54968727	0.132637	4.23671	2.72884e-05	0.00742742	Shore		cg16550651	KAT2A	40268381	-0.148041	-4.50945	8.21166e-06	0.00440443	Shore
cg14670303	THBS2	169654035	0.0999248	4.2367	2.72897e-05	0.00742742	OpenSea		cg11277662	TSNARE1	143408047	-0.15748	-4.5091	8.22487e-06	0.00440443	Island
cg09834794		147087702	0.139966	4.23617	2.73518e-05	0.00743999	OpenSea		cg06144110		85787176	-0.108202	-4.509	8.22854e-06	0.00440443	Shelf
cg07645980	LHX5	113902321	0.0983981	4.23545	2.74362e-05	0.0074439	Island		cg25714096	ORC2L	201829669	-0.0864819	-4.50761	8.28048e-06	0.00442515	Shore
cg13543854	FLJ45983	8095477	0.0980399	4.23529	2.74555e-05	0.0074439	Island		cg00570088	C19orf6	1017316	-0.119832	-4.50648	8.32272e-06	0.00442846	Shelf
cg09373037	SYT15	46970625	0.235165	4.235	2.75038e-05	0.00744473	Island		cg22986947	TXNDC5	7907918	-0.111077	-4.50643	8.32446e-06	0.00442846	Shelf
cg21487261		79368981	0.0784727	4.23481	2.75117e-05	0.00744473	Island		cg08757721	CDR2L	72999242	-0.109256	-4.50559	8.35633e-06	0.00444038	Island
cg00083059	MOCS1	39902348	0.12965	4.23324	2.7697e-05	0.00748181	Shore		cg02465859	AFAP1L2	116080533	-0.0740516	-4.50448	8.3982e-06	0.0044456	OpenSea
cg01995480	PHF21B	45405827	0.155987	4.23144	2.79121e-05	0.0075269	Island		cg04010868	ZC3H7A	11876381	-0.10944	-4.50438	8.40195e-06	0.0044456	OpenSea
cg03142574	DPYD	98386452	0.0985143	4.23075	2.79941e-05	0.00754466	Island		cg11721566	FAM53A	1656414	-0.0666616	-4.50407	8.41358e-06	0.0044456	Shore
cg12034383	EN2	155250299	0.155598	4.22968	2.81235e-05	0.00756213	Island		cg11739399	IKBKE	206669785	-0.0979696	-4.50347	8.43673e-06	0.00445281	OpenSea
cg05787556	TLX3	170735186	0.0969524	4.229	2.82054e-05	0.00757138	Island		cg24900164		8563747	-0.109799	-4.50075	8.54057e-06	0.00449748	Shelf
cg05215806		31842272	0.108124	4.22899	2.82063e-05	0.00757138	Island		cg22250390	EDEM1	5246986	-0.121093	-4.49822	8.63869e-06	0.00452969	OpenSea
cg22374233	ADCYAP1	906726	0.140853	4.22868	2.8243e-05	0.00757256	Island		cg13502395	KIAA1026	15240629	-0.0865483	-4.49573	8.73631e-06	0.00456975	OpenSea
cg03693430	PTPRM	7567638	0.118676	4.22692	2.84576e-05	0.0076071	Island		cg06108383	PPT2	32120899	-0.174242	-4.49431	8.79236e-06	0.00459394	Shore
cg07969497	ROR1	64313256	0.0799243	4.2254	2.86434e-05	0.00763188	OpenSea		cg18670483	CD180	66486419	-0.113872	-4.4936	8.82054e-06	0.00460354	OpenSea
cg07944798	BAHCC1	79374181	0.135891	4.22385	2.88328e-05	0.00766297	Island		cg13675278	TRPM3	73189590	-0.0918718	-4.49305	8.84221e-06	0.00460971	OpenSea
cg04880546		120868468	0.147425	4.2227	2.8976e-05	0.00768561	OpenSea		cg05667838	GHRHR	31015282	-0.105897	-4.49204	8.88274e-06	0.00461544	OpenSea
cg11125787	INTU	128554051	0.109664	4.22269	2.89763e-05	0.00768561	OpenSea		cg26521448	ZC3H7A	11876426	-0.135079	-4.49121	8.91591e-06	0.00462555	OpenSea
cg27121870	B3GAT1	134257030	0.106221	4.2224	2.9013e-05	0.00769101	Shore		cg01843768	MAD1L1	2078650	-0.135324	-4.49088	8.92932e-06	0.00462555	OpenSea
cg25282285	TRAF3IP2	111888652	0.163665	4.22226	2.90295e-05	0.00769103	OpenSea		cg20550458	SNORA52	811791	-0.0675218	-4.49081	8.93181e-06	0.00462555	Shore
cg00574907	2022-09-10	110371141	0.140072	4.22183	2.90835e-05	0.00769662	Island		cg11043092	MCPH1	6287904	-0.128743	-4.49005	8.96256e-06	0.00462905	OpenSea
cg14157844		123368181	0.117164	4.22148	2.91269e-05	0.00770076	Island		cg03004985	ALS2CL	46735695	-0.0886129	-4.48837	9.03082e-06	0.00463585	Island
cg07719492	PRDM14	70983348	0.164774	4.22126	2.91543e-05	0.00770076	Island		cg25677314	MAP2K3	21192412	-0.0926406	-4.48708	9.08306e-06	0.00465247	Shelf
cg13983319	KIF12	116860500	0.231369	4.22115	2.91826e-05	0.00770111	Island		cg02990474	BCAS4	49416093	-0.127138	-4.48634	9.11337e-06	0.0046629	Shelf
cg26512254	HOXA13	27239763	0.127721	4.21996	2.93164e-05	0.00772772	Island		cg01438467	SLC43A2	1510080	-0.0833176	-4.48581	9.13513e-06	0.00466449	Island
cg16357388	CRMP1	5892083	0.13357	4.21924	2.9407e-05	0.00773222	Island		cg06008511	SEMA4B	90727886	-0.0881052	-4.48578	9.13637e-06	0.00466449	Island
cg25078444	FOXG1	29235193	0.170125	4.21917	2.94159e-05	0.00773222	Island		cg01408817	FXYD3	35606534	-0.0955484	-4.48495	9.17079e-06	0.0046751	OpenSea
cg00816224	psiTPTE22	17083482	0.162421	4.21856	2.94924e-05	0.00773931	Island		cg27053629	LOC145474	71953890	-0.118349	-4.48438	9.19404e-06	0.0046751	OpenSea
cg05878558	PVR	45147316	0.172809	4.21474	2.99781e-05	0.00784271	Island		cg01205087		47008202	-0.0778986	-4.48429	9.19781e-06	0.0046751	OpenSea
cg23588217	TBX15	119530048	0.0988659	4.21414	3.00542e-05	0.00785148	Island		cg27179002		127747345	-0.0954171	-4.48398	9.21071e-06	0.0046751	Shore
cg08125821	CSMD3	114445779	0.118596	4.21393	3.00816e-05	0.00785148	Shore		cg00470817	LPAR5	6741882	-0.152409	-4.48383	9.217e-06	0.0046751	OpenSea
cg27126555		137479436	0.0804273	4.21389	3.00874e-05	0.00785148	Shore		cg27573549	EPN1	56189952	-0.142717	-4.48301	9.25119e-06	0.0046823	Shelf
cg20183094		121950924	0.0873272	4.21364	3.01197e-05	0.00785552	Island		cg14094347	QSOX2	139131620	-0.114356	-4.48144	9.31653e-06	0.00470138	Shelf
cg09351569	SULT1A1	28632419	0.072174	4.21181	3.0355e-05	0.00789434	Shelf		cg13059335	ADAMDEC1	24242109	-0.113218	-4.48137	9.3194e-06	0.00470138	OpenSea
cg12897942	EIF5A2	170626357	0.0965723	4.21163	3.03791e-05	0.00789434	Island		cg05361366	INPP4B	142965608	-0.119486	-4.48101	9.33442e-06	0.00470138	OpenSea
cg21433429		4455713	0.116345	4.21144	3.04033e-05	0.00789434	Shore		cg18455405	ATXN1	16306552	-0.140252	-4.4809	9.33903e-06	0.00470138	OpenSea
cg18313899	SLC35F1	118228498	0.0765422	4.21073	3.04958e-05	0.00790523	Island		cg14346895	FBXO10	37576819	-0.141581	-4.4806	9.3519e-06	0.0047028	Shore
cg02164615		17727321	0.131148	4.20966	3.06351e-05	0.00792448	OpenSea		cg27090409		46589259	-0.0816287	-4.48016	9.37026e-06	0.00470698	OpenSea
cg08939496	LOC643837	765632	0.0819648	4.20921	3.06932e-05	0.00793008	Shelf		cg15026574	ST6GAL1	186683429	-0.104891	-4.47945	9.40031e-06	0.00471702	OpenSea
cg05362516	IRX5	54965089	0.101729	4.20881	3.07456e-05	0.00793486	Island		cg23523388	ITPRIP	106078025	-0.112025	-4.47878	9.42838e-06	0.004721	Shelf
cg08477594	ME3	86383466	0.0865153	4.20859	3.07744e-05	0.00793656	Island		cg11216777	AIFM3	21321434	-0.0942549	-4.4779	9.46609e-06	0.00473482	Shore
cg15058464	C20orf56	22559802	0.17631	4.20638	3.10658e-05	0.00797359	Island		cg12840847	SEC14L1	75208309	-0.166308	-4.47759	9.47903e-06	0.00473624	Shore
cg14007067	SALL3	76740258	0.162623	4.20526	3.12155e-05	0.00799015	Island		cg03149958		36326677	-0.128144	-4.47729	9.49172e-06	0.00473753	OpenSea
cg06693487		174159416	0.111405	4.20408	3.13722e-05	0.00801604	Shore		cg12102973	CACNA1A	13320368	-0.169271	-4.47701	9.50385e-06	0.00473854	Shore
cg04671611	A2BP1	6623787	0.101355	4.20401	3.13813e-05	0.00801604	OpenSea		cg10287321		101697195	-0.141941	-4.47542	9.57192e-06	0.0047624	OpenSea
cg26708319	PITX2	111552040	0.147311	4.20398	3.13851e-05	0.00801604	Shore		cg00604736	AQP6	50366624	-0.136858	-4.47532	9.5762e-06	0.0047624	OpenSea
cg18092028	CDH4	59827212	0.225346	4.20384	3.14186e-05	0.00802024	Island		cg16554534	GGA3	73238513	-0.0694426	-4.47511	9.58511e-06	0.0047624	OpenSea
cg13212079	SCAND3	28554968	0.0857674	4.2033	3.14773e-05	0.00802647	Island		cg09989938	CD19	28944403	-0.152118	-4.4737	9.64616e-06	0.00477173	Shelf
cg02630553	FOXB1	60296809	0.174658	4.20304	3.15118e-05	0.0080309	Island		cg11945905	NCRNA00176	62665676	-0.0656629	-4.47346	9.65639e-06	0.00477173	Shelf
cg04772683	KLK10	51522641	0.158198	4.20276	3.15488e-05	0.00803259	Island		cg23824762	NEURL3	97171137	-0.0913964	-4.473	9.67664e-06	0.00477173	Shelf
cg27630957		134836129	0.0842424	4.20273	3.15527e-05	0.00803259	Shore		cg03529598		1847357	-0.0890006	-4.47264	9.69209e-06	0.00477173	Island
cg15777781	CUGBP2	11047271	0.093252	4.20221	3.16225e-05	0.00804043	OpenSea		cg20902353	ASB2	94425114	-0.091459	-4.47261	9.69351e-06	0.00477173	OpenSea
cg03701992	C21orf88	40984886	0.133389	4.20176	3.16843e-05	0.00804424	OpenSea		cg06045968	CD80	119273355	-0.0972198	-4.47251	9.69773e-06	0.00477173	OpenSea
cg12176709	DRD2	113346485	0.124299	4.20052	3.18518e-05	0.00806995	Shore		cg02734505	ZNF385A	54763081	-0.198681	-4.4724	9.70279e-06	0.00477173	Island
cg25723394	PTPN14	214725599	0.0800871	4.2005	3.18544e-05	0.00806995	Shore		cg11823034		218858970	-0.0970046	-4.47137	9.74762e-06	0.00478471	OpenSea
cg12843518	STOX2	184826423	0.104325	4.19857	3.21167e-05	0.00809702	Island		cg18757468	EHBP1L1	65352168	-0.107001	-4.47132	9.74959e-06	0.00478471	Shore
cg05495949	RADIL	4923140	0.184108	4.19796	3.22014e-05	0.00809702	Island		cg16672810	PIK3R5	8815876	-0.105508	-4.47039	9.79037e-06	0.00479267	OpenSea
cg19611809	ONECUT1	53080209	0.130291	4.19743	3.22726e-05	0.00811014	Shore		cg10466728	ALOXE3	8012841	-0.0956229	-4.4676	9.91367e-06	0.00482586	Island
cg20931033	AGBL4	50489577	0.118155	4.19712	3.23151e-05	0.00811646	Island		cg03777414	FAM18A	10868974	-0.139163	-4.46746	9.91986e-06	0.00482586	OpenSea
cg22578843	PDX1	28495598	0.159274	4.19649	3.24019e-05	0.00812085	Island		cg16990083	LOC728661	1606557	-0.203066	-4.46734	9.92611e-06	0.00482586	Shore
cg11428724	PAX7	18957632	0.205762	4.19639	3.24248e-05	0.00812086	Island		cg26525121	CD83	14129370	-0.107695	-4.46615	9.97822e-06	0.00482903	OpenSea
cg03080142		50822801	0.0798827	4.19591	3.24822e-05	0.00812086	Island		cg18810026	STAT5B	40428970	-0.0812286	-4.46614	9.97878e-06	0.00482903	Island
cg12393318	LOC645323	87981068	0.0846152	4.1959	3.24839e-05	0.00812086	Island		cg15138339	COASY	40715222	-0.111297	-4.46612	9.97971e-06	0.00482903	Island
cg10209441	PRR5	45065052	0.0882771	4.19515	3.25871e-05	0.00813681	Island		cg11692307	PLCH2	2426035	-0.155592	-4.46602	9.98415e-06	0.00482903	OpenSea
cg01096487	IL31RA	55184235	0.103325	4.19451	3.26764e-05	0.00814872	OpenSea		cg21734707	ZZEF1	3908241	-0.0684974	-4.46523	1.00196e-05	0.00483871	Island
cg10511988	VAX1	118891706	0.105372	4.19418	3.27217e-05	0.00814872	Shore		cg11419931		46570504	-0.0779204	-4.46439	1.00572e-05	0.0048438	Island
cg26370484		104007480	0.0535465	4.19377	3.27796e-05	0.0081588	OpenSea		cg24812167	SNAPC4	139293358	-0.102169	-4.46421	1.00655e-05	0.0048438	Shore
cg08818798		145848921	0.0720807	4.19253	3.29533e-05	0.00818936	Shore		cg17743250	CYP26C1	94820927	-0.060528	-4.46383	1.00824e-05	0.0048438	Island
cg00233756		126373634	0.0704308	4.19251	3.29558e-05	0.00818936	Island		cg06808089	LIMD1	45708680	-0.0886454	-4.46222	1.01553e-05	0.00486661	OpenSea
cg10662603		68992252	0.0742986	4.19239	3.29723e-05	0.00818936	OpenSea		cg11872040	TBCD	80819028	-0.110321	-4.4614	1.01926e-05	0.0048752	Island
cg20676716	HOXD1	177053568	0.0955372	4.19179	3.30571e-05	0.00820607	Island		cg18593374	LHPP	126302546	-0.139365	-4.46101	1.02108e-05	0.0048752	Shore
cg02066682	FOXB2	79634037	0.105102	4.19145	3.31036e-05	0.00821327	Island		cg04277232	ATP6V1G2	31512618	-0.0910911	-4.46089	1.02162e-05	0.0048752	Shelf
cg09559189	EBF2	25898412	0.104215	4.19086	3.31866e-05	0.00822515	Shore		cg08823209	FXYD3	35611675	-0.0916056	-4.46071	1.02244e-05	0.0048752	Shelf
cg10997627	TAC1	97363080	0.11775	4.1906	3.3224e-05	0.00823007	Shore		cg05505545	KHK	27312716	-0.087446	-4.46069	1.02252e-05	0.0048752	Shelf
cg00919118	TCF7L2	114886498	0.160508	4.18969	3.33532e-05	0.00824749	OpenSea		cg00007987	ZNF581	56156430	-0.129348	-4.45987	1.02628e-05	0.00488318	Island
cg13794993	SALL3	76740284	0.105547	4.1896	3.33647e-05	0.00824749	Island		cg27593537		102810606	-0.110722	-4.45911	1.02978e-05	0.0048927	Shore
cg05791136	COL25A1	110223969	0.122167	4.18927	3.34122e-05	0.00825442	Island		cg27339290		1196719	-0.126127	-4.45863	1.032e-05	0.0048927	OpenSea
cg08245317		16633070	0.0946334	4.18715	3.37149e-05	0.00829812	Shore		cg17696629	FAM92A1	94713190	-0.0819509	-4.45827	1.03365e-05	0.0048927	Island
cg03405909		31845639	0.0959936	4.18616	3.3856e-05	0.00831675	Shore		cg25206709		116039174	-0.114085	-4.45789	1.03542e-05	0.0048927	OpenSea
cg15042747	PARVA	12399060	0.0855408	4.18565	3.39293e-05	0.00831791	Island		cg17819085		235122803	-0.0925384	-4.45786	1.03559e-05	0.0048927	OpenSea
cg02401132		19805404	0.0987194	4.18562	3.39336e-05	0.00831791	Shore		cg26465837	HDAC9	18575633	-0.0997711	-4.45684	1.04031e-05	0.00490776	OpenSea
cg17273416	HOXC11	54368203	0.133551	4.18496	3.40296e-05	0.00832918	Island		cg02188939	SLC43A2	1509883	-0.124086	-4.45656	1.0416e-05	0.00490776	Island
cg23167606		22265369	0.140392	4.18426	3.41305e-05	0.00832918	OpenSea		cg21458721	SNX8	2295029	-0.110984	-4.45649	1.04192e-05	0.00490776	Shore
cg22927788	PDE3A	20521984	0.112708	4.18397	3.41721e-05	0.00832918	Island		cg22158248	ALDH2	112204136	-0.134982	-4.455	1.04891e-05	0.00493576	Shore
cg01533258	GSC	95235489	0.196598	4.18399	3.41748e-05	0.00832918	Island		cg27209993	GUCA1A	42147253	-0.104338	-4.45442	1.05164e-05	0.00494345	Shore
cg03914707	ETV1	14031116	0.133632	4.18273	3.43533e-05	0.00836827	Island		cg13781989	RAPGEF1	134497566	-0.101503	-4.45398	1.0537e-05	0.00494345	OpenSea
cg20836993	DGKB	14353188	0.0430663	4.18208	3.44482e-05	0.00838269	OpenSea		cg05368724	FAM178B	97561669	-0.0979766	-4.45389	1.0541e-05	0.00494345	OpenSea
cg03346079	WNT7A	13920346	0.105003	4.18138	3.45501e-05	0.00839439	Island		cg02487987	ITGA1	52153575	-0.124321	-4.45375	1.05477e-05	0.00494345	OpenSea
cg21463349	EN1	119600948	0.172622	4.18054	3.46727e-05	0.00841072	Island		cg26207909	CKB	103986467	-0.176339	-4.45206	1.06277e-05	0.00496492	Shore
cg11999488	NEUROD4	55413659	0.110928	4.18043	3.46891e-05	0.00841072	OpenSea		cg26756949	TNFAIP8L1	4654722	-0.102603	-4.45189	1.06359e-05	0.00496492	Shelf
cg21240762	CRH	67089388	0.114005	4.18015	3.47308e-05	0.00841214	Island		cg00766158	KIAA0649	138375675	-0.126379	-4.45159	1.06502e-05	0.00496664	Shore
cg07102705	HTR4	148033896	0.122948	4.17879	3.49322e-05	0.00844347	Island		cg10929758	SPTBN1	54857270	-0.11104	-4.4505	1.0702e-05	0.00497312	Shore
cg23746497		105388668	0.09583	4.17748	3.5126e-05	0.00848156	Island		cg00163549	B3GALT4	33246185	-0.0736862	-4.45019	1.07172e-05	0.00497312	Shore
cg08739115	PRDM16	3139650	0.0711816	4.17664	3.52516e-05	0.00849968	OpenSea		cg16896205	CD53	111413643	-0.111321	-4.44985	1.07333e-05	0.00497312	OpenSea
cg04481212	BDNF	27740495	0.130913	4.17491	3.55098e-05	0.00852829	Shore		cg02934509	SLC35E2	1669413	-0.171846	-4.44981	1.07352e-05	0.00497312	Shore
cg17250770	FLJ14107	22500401	0.102085	4.17429	3.56041e-05	0.00853694	OpenSea		cg19261426	OBSCN	228560439	-0.117346	-4.44979	1.07361e-05	0.00497312	Shore
cg10949007	GLRX	95159614	0.15739	4.17421	3.56158e-05	0.00853694	OpenSea		cg06541733		116032334	-0.132696	-4.44919	1.07652e-05	0.00497312	OpenSea
cg07333715	ASCL2	2292691	0.195953	4.17388	3.56708e-05	0.00853902	Island		cg22156899	SECTM1	80282538	-0.100234	-4.44913	1.07681e-05	0.00497312	Shelf
cg12104689	APPBP2	58600131	0.0627818	4.1738	3.56776e-05	0.00853902	Shelf		cg14234302	TBC1D17	50391354	-0.1694	-4.4488	1.07836e-05	0.00497312	Shore
cg15219145	TFAP2A	10411911	0.168373	4.17335	3.57458e-05	0.00853981	Island		cg14051639	TRIM26	30173283	-0.0722823	-4.44853	1.07967e-05	0.00497312	OpenSea
cg08688773		23461301	0.105111	4.17261	3.58573e-05	0.0085437	Island		cg05829046	LFNG	2557446	-0.0977782	-4.44842	1.0802e-05	0.00497312	Shore
cg18725867	GDNF	37834958	0.157524	4.17139	3.60432e-05	0.00857926	Island		cg02418072		104611004	-0.0958804	-4.44737	1.08529e-05	0.00498892	Shelf
cg16904306	PCSK5	78506294	0.0750134	4.17036	3.62011e-05	0.00859507	Island		cg26761572	PRSS27	2766247	-0.0820459	-4.44727	1.08576e-05	0.00498892	Shore
cg07725527	NAA16	41931181	0.166253	4.17013	3.62363e-05	0.00859507	OpenSea		cg09569569	C2orf81	74645769	-0.0981302	-4.4468	1.08806e-05	0.0049897	Shore
cg14579819	IGSF9B	133827056	0.0764224	4.17008	3.62436e-05	0.00859507	Island		cg09851245	LOC645676	155530423	-0.0965262	-4.44582	1.09281e-05	0.00499942	Shore
cg22499720		28510491	0.143832	4.16994	3.6266e-05	0.00859507	OpenSea		cg27501612	HERPUD1	56977363	-0.137852	-4.44571	1.09338e-05	0.00499942	OpenSea
cg13509195	CPNE8	39299716	0.166749	4.16991	3.62695e-05	0.00859507	Shore		cg02000606	ABCB4	87103624	-0.110183	-4.44489	1.09735e-05	0.0050034	Shore
cg16200531		135532566	0.0792002	4.16917	3.63833e-05	0.00860114	OpenSea		cg15470102	HCCA2	1507119	-0.131168	-4.44487	1.09745e-05	0.0050034	OpenSea
cg24693551		28697819	0.110543	4.16786	3.65858e-05	0.00861825	OpenSea		cg22108646	LOC283999	76226122	-0.0940221	-4.44233	1.11e-05	0.00504587	Shore
cg04306063	CRHBP	76249502	0.14098	4.16776	3.66008e-05	0.00861825	Island		cg13142612	U2AF1	44515676	-0.0819017	-4.43887	1.12724e-05	0.00510444	Shore
cg08023265		31158138	0.0776963	4.1677	3.66115e-05	0.00861825	Island		cg18436709		566229	-0.124163	-4.43834	1.1299e-05	0.00510908	Shelf
cg08399761	GABRA1	161275472	0.0941476	4.16724	3.6682e-05	0.00862617	OpenSea		cg06166915	CX3CL1	57415838	-0.0998215	-4.43822	1.13053e-05	0.00510908	Shore
cg08789053		28979437	0.0926844	4.16683	3.67462e-05	0.00863262	Island		cg25737313		12899557	-0.140978	-4.43726	1.13537e-05	0.00512146	Shore
cg15835232	HLF	53343075	0.132677	4.16645	3.68041e-05	0.00863757	Shore		cg26017492	RPS6KA2	166891729	-0.0974414	-4.43653	1.13904e-05	0.00512631	OpenSea
cg03512426		131763683	0.103112	4.16595	3.68829e-05	0.00865171	Island		cg24995674	COL4A2	111127505	-0.103788	-4.43594	1.14207e-05	0.00512631	OpenSea
cg24120696		53853604	0.179899	4.16534	3.69783e-05	0.00865915	Island		cg02763234	IP6K1	49764811	-0.139477	-4.43582	1.14266e-05	0.00512631	Shelf
cg27057650	IGDCC4	65689058	0.105521	4.16524	3.69938e-05	0.00865915	Shore		cg12062672	FGF22	643555	-0.110873	-4.43568	1.14338e-05	0.00512631	Island
cg11546137	HOXD11	176972563	0.195994	4.16528	3.69938e-05	0.00865915	Shore		cg25066972		82002568	-0.114825	-4.4338	1.153e-05	0.0051465	Shelf
cg04982951	FLJ45983	8096635	0.104093	4.16482	3.70588e-05	0.00866175	Island		cg27409802		188664928	-0.101345	-4.43215	1.1615e-05	0.00517297	Shore
cg11309456	RAD9B	110942599	0.100959	4.16481	3.70612e-05	0.00866175	Shelf		cg20445727		110728789	-0.0993493	-4.43154	1.16467e-05	0.00517887	OpenSea
cg08780974	BMS1	43277534	0.0636602	4.16449	3.71104e-05	0.00866175	Shore		cg18672053		159587224	-0.111806	-4.42944	1.17559e-05	0.00521258	OpenSea
cg07123069	HOXC11	54367250	0.0806536	4.16449	3.71105e-05	0.00866175	Island		cg01156844		85520317	-0.0921881	-4.42842	1.18094e-05	0.00521682	Shelf
cg12065138	AJAP1	4771201	0.109264	4.16426	3.71474e-05	0.00866175	Shore		cg11679124	FRMD4A	14058944	-0.120456	-4.42825	1.18183e-05	0.00521682	OpenSea
cg10095242	OPRK1	54163622	0.126997	4.16262	3.74053e-05	0.00870024	Island		cg20054852		126988232	-0.0741404	-4.42811	1.18257e-05	0.00521682	Island
cg09939997		89323758	0.166259	4.16169	3.75535e-05	0.0087197	Shore		cg03069737	LRWD1	102104297	-0.078751	-4.42775	1.18449e-05	0.00521682	Shore
cg21885046	FZD10	130647004	0.271522	4.16139	3.76311e-05	0.00873108	Island		cg13475638		86389346	-0.0838894	-4.42767	1.18491e-05	0.00521682	OpenSea
cg13344740	DLX5	96654132	0.099359	4.1607	3.77094e-05	0.00873671	Island		cg10751382	TBC1D17	50391554	-0.119997	-4.42759	1.18533e-05	0.00521682	Island
cg16222326		1708438	0.11002	4.16069	3.77113e-05	0.00873671	Shelf		cg24646841	PTPRN2	157818696	-0.0946956	-4.42756	1.18545e-05	0.00521682	OpenSea
cg11982293		175205387	0.0887028	4.15995	3.78295e-05	0.00875518	Island		cg12812394	PITPNM2	123473974	-0.10846	-4.426	1.19374e-05	0.00524347	Shelf
cg26958735		130236259	0.0899937	4.15984	3.78475e-05	0.00875518	Shore		cg21595409	TPD52	81014522	-0.119135	-4.42482	1.19998e-05	0.00526021	OpenSea
cg00858840	SP5	171573839	0.14472	4.15815	3.81181e-05	0.0088005	Island		cg24404878	CARD11	3082168	-0.179553	-4.42456	1.20139e-05	0.00526021	OpenSea
cg19496491	TEAD1	12695499	0.172132	4.15689	3.83215e-05	0.00881274	Island		cg12289801	SFRS14	19106904	-0.085532	-4.42406	1.20407e-05	0.00526021	OpenSea
cg06399109	MED9	17390793	0.0888976	4.15671	3.83504e-05	0.00881506	OpenSea		cg26791488	USP7	9036911	-0.102617	-4.42386	1.20512e-05	0.00526021	OpenSea
cg15270654	GDF6	97170666	0.123246	4.15615	3.84406e-05	0.00882557	Shore		cg01227084	SGTA	2774520	-0.140877	-4.4236	1.20653e-05	0.00526021	Island
cg04751549		144260778	0.132355	4.15567	3.85198e-05	0.00883234	OpenSea		cg23493787		134829084	-0.097217	-4.42298	1.20985e-05	0.0052631	OpenSea
cg24225517	NR2E1	108487063	0.136515	4.15367	3.8845e-05	0.0088815	Island		cg20594304		111840957	-0.105514	-4.42285	1.21056e-05	0.0052631	Shore
ch.1.505031R		14830428	0.070144	4.15305	3.89468e-05	0.00889978	OpenSea		cg00691451		168609834	-0.116541	-4.42194	1.21545e-05	0.00527946	OpenSea
cg08577743	C9orf122	38621011	0.0985208	4.1519	3.91369e-05	0.00890835	Island		cg10849141		235857656	-0.0909388	-4.42172	1.21666e-05	0.00527982	Shelf
cg26164310	LPPR4	99729780	0.13805	4.15175	3.91609e-05	0.00890835	Shore		cg23087108	TTLL10	1120617	-0.201491	-4.4207	1.22231e-05	0.00529454	OpenSea
cg14291919	C11orf90	93583693	0.121454	4.1516	3.9186e-05	0.00890835	Island		cg01300291	C3orf21	194980397	-0.118281	-4.41974	1.22743e-05	0.00530504	Island
cg21410991	ISL1	50678451	0.109144	4.15048	3.93711e-05	0.0089318	Shore		cg26064870	NCALD	102944342	-0.102341	-4.41936	1.2295e-05	0.00530504	OpenSea
cg08839020		38679582	0.0802577	4.15013	3.94305e-05	0.0089318	Shelf		cg11987068		77900788	-0.123506	-4.41913	1.23073e-05	0.00530504	OpenSea
cg16801720	PPP1R9A	94537744	0.0920783	4.15008	3.94388e-05	0.0089318	Shore		cg24479137		239699220	-0.0880087	-4.41879	1.2326e-05	0.00530504	OpenSea
cg09088988	STK32A	146614298	0.286173	4.15022	3.94505e-05	0.0089318	Island		cg26944151	FAM69B	139607602	-0.07636	-4.41878	1.23266e-05	0.00530504	Shore
cg05327835	IDUA	996175	0.219357	4.14951	3.95484e-05	0.0089318	Island		cg13458211	B4GALT2	44444217	-0.0667457	-4.41799	1.23699e-05	0.00531733	Shore
cg16330247	SOX11	5834638	0.104312	4.14902	3.96144e-05	0.0089318	Shore		cg22301418	ATP11A	113514151	-0.136866	-4.41764	1.23892e-05	0.00531733	OpenSea
cg04059568	PTPRN2	157486012	0.114045	4.14898	3.96205e-05	0.0089318	Island		cg01417714	FAM189B	155223726	-0.0951772	-4.41722	1.24125e-05	0.00531758	Shore
cg07543626	NOVA1	27067895	0.145573	4.14868	3.96716e-05	0.00893471	Shore		cg00351152	CAND2	12837017	-0.0990171	-4.41698	1.24255e-05	0.00531828	Shore
cg03970934	KIF1C	4927196	0.0680522	4.14772	3.98327e-05	0.0089495	OpenSea		cg20177385	SLC41A3	125820459	-0.0896612	-4.41589	1.24857e-05	0.00533434	OpenSea
cg13823136	ST6GALNAC5	77333138	0.0735379	4.14756	3.98595e-05	0.00895122	Island		cg14720274	RORA	61014131	-0.103525	-4.41563	1.25e-05	0.00533555	OpenSea
cg18958591		7339716	0.0773084	4.14624	4.00812e-05	0.00897286	Shelf		cg05500783	HLA-DRA	32410873	-0.12373	-4.41535	1.25155e-05	0.00533734	OpenSea
cg15007156	KIAA1026	14925135	0.0879618	4.14619	4.00899e-05	0.00897286	Island		cg01935400	HEXDC	80393124	-0.13653	-4.41457	1.2559e-05	0.00534344	Shore
cg17674725	LYPD1	133426418	0.10462	4.14573	4.01669e-05	0.00897724	Shore		cg14625095	KIAA1671	25590936	-0.0885248	-4.4141	1.25856e-05	0.00534773	OpenSea
cg15058253		149744935	0.0810607	4.14335	4.05719e-05	0.00904189	Island		cg17654419		102012904	-0.124894	-4.41191	1.27082e-05	0.00537303	OpenSea
cg08694680	ONECUT3	1754700	0.182096	4.14202	4.08003e-05	0.00907364	Island		cg27655168		39059398	-0.0996992	-4.41181	1.27139e-05	0.00537303	OpenSea
cg05982399	FAM198A	43020846	0.0783792	4.14188	4.08239e-05	0.00907364	Island		cg02521457		20134463	-0.138899	-4.41112	1.27527e-05	0.00538458	Island
cg26463328		174445349	0.0955419	4.14109	4.09594e-05	0.00908998	Shore		cg01907194	TRMT61A	104003370	-0.0802473	-4.41077	1.27726e-05	0.00538641	Shelf
cg07848706		8906601	0.0875696	4.14107	4.09623e-05	0.00908998	Island		cg20035319	TNRC6C	76102438	-0.130397	-4.41047	1.27897e-05	0.00538641	Shore
cg25134515	WWC2	184020452	0.200587	4.14085	4.10096e-05	0.00909186	Island		cg26616258	AXIN1	358591	-0.163448	-4.41044	1.27915e-05	0.00538641	OpenSea
cg00339300		61508924	0.174586	4.14051	4.10588e-05	0.00909256	Island		cg18943946	ZZEF1	3912065	-0.075722	-4.40647	1.30186e-05	0.0054624	Shelf
cg03144922	PITX2	111540992	0.089074	4.1404	4.10781e-05	0.00909256	Shore		cg22631350		22555243	-0.138601	-4.40643	1.30208e-05	0.0054624	Shore
cg04050331	FLJ45983	8096088	0.0855321	4.13846	4.14151e-05	0.00913424	Island		cg02086820		88698611	-0.0895202	-4.40641	1.30222e-05	0.0054624	Shore
cg08283882	EBF2	25901017	0.191233	4.13836	4.14374e-05	0.00913485	Island		cg25408329	TRAPPC9	141457736	-0.096714	-4.40627	1.30303e-05	0.0054624	OpenSea
cg19384289	HOXD8	176994365	0.208284	4.13615	4.18318e-05	0.00918723	Island		cg13888445	AK1	130628947	-0.107369	-4.40573	1.30612e-05	0.00547048	OpenSea
cg05266624		37404497	0.115629	4.13485	4.20481e-05	0.00921367	OpenSea		cg24347611		92611305	-0.0942523	-4.405	1.31034e-05	0.00547706	OpenSea
cg12338097	ZNF521	22929407	0.098141	4.13484	4.20505e-05	0.00921367	Shore		cg03317245	P2RX5	3600514	-0.0951949	-4.40486	1.3112e-05	0.00547706	Shore
cg19153763	HOXA7	27196371	0.0793233	4.13407	4.21865e-05	0.00923484	Island		cg05726935	AKT1	105263522	-0.0835489	-4.40444	1.31361e-05	0.0054774	Shore
cg04002794	FNDC3B	171805805	0.157009	4.13328	4.23255e-05	0.00926095	OpenSea		cg12684175	OGG1	9807678	-0.0973774	-4.404	1.31615e-05	0.00548211	Shelf
cg06020207		131766412	0.0937692	4.13282	4.24087e-05	0.00927098	Island		cg16489468		129336547	-0.0936201	-4.40384	1.31708e-05	0.00548211	OpenSea
cg16600634	FLJ42709	92907881	0.0778478	4.1325	4.24644e-05	0.00927835	Island		cg03619083	GCDH	13000782	-0.100483	-4.40236	1.32577e-05	0.00549475	Shore
cg08583049	FOXB1	60296815	0.110474	4.13174	4.26009e-05	0.00929085	Island		cg25010006	PAG1	82025683	-0.11229	-4.40221	1.32662e-05	0.00549475	Shore
cg06873452		79370518	0.137525	4.12803	4.32697e-05	0.00938731	Island		cg20154206	SFT2D3	128458240	-0.111529	-4.40172	1.32951e-05	0.00549475	Shore
cg04977834		70114623	0.128916	4.12786	4.33007e-05	0.00938731	Shore		cg22950982	MAPKAPK3	50686177	-0.116504	-4.40152	1.33071e-05	0.00549475	OpenSea
cg20303399	ADRA1A	26722965	0.0812842	4.12777	4.33169e-05	0.00938731	Island		cg14369329	KIAA0247	70104457	-0.0608734	-4.40106	1.33343e-05	0.00549475	OpenSea
cg11306701	CTSL1	90341458	0.146651	4.1268	4.34925e-05	0.00941916	Island		cg16251647	SLC17A1	25832228	-0.0969687	-4.40032	1.3378e-05	0.00549996	OpenSea
cg00733786		54795898	0.0869525	4.12617	4.36087e-05	0.00942978	OpenSea		cg08055994		109190922	-0.111768	-4.39877	1.34702e-05	0.00551772	OpenSea
cg13623495		10426099	0.113994	4.12574	4.36873e-05	0.00942978	Shore		cg26069615	SLC38A1	46637975	-0.110331	-4.39873	1.34726e-05	0.00551772	OpenSea
cg16562275		133481390	0.14681	4.12568	4.36985e-05	0.00942978	Shelf		cg06244306	PC	66631536	-0.133911	-4.39836	1.34948e-05	0.00551891	Shore
cg21597596	CAP2	17393825	0.113467	4.12529	4.37698e-05	0.00943559	OpenSea		cg02293096	DERL3	24178632	-0.0595354	-4.39783	1.35262e-05	0.00552695	Shore
cg08448665	C21orf88	40984780	0.206196	4.12533	4.3775e-05	0.00943559	OpenSea		cg26226408	LOC646982	41055261	-0.110615	-4.39601	1.36355e-05	0.00555121	OpenSea
cg23641852	TSHZ3	31841161	0.210539	4.12522	4.37955e-05	0.00943559	Island		cg12664938	LRRK2	40622688	-0.13398	-4.39555	1.36632e-05	0.00555121	Shelf
cg10831607		115134374	0.149745	4.12485	4.38513e-05	0.0094362	Shore		cg11181763	EBF1	158379078	-0.108531	-4.39546	1.36685e-05	0.00555121	OpenSea
cg06769296	LOC100128239	133906761	0.149511	4.12425	4.39615e-05	0.00945558	Island		cg17716661		75920541	-0.0781706	-4.39516	1.36868e-05	0.00555384	OpenSea
cg05270224		8212843	0.130833	4.12315	4.41643e-05	0.0094739	OpenSea		cg19372952	ZNF292	87884827	-0.122336	-4.3949	1.37028e-05	0.00555552	OpenSea
cg14024653	CST3	23618512	0.180027	4.12302	4.41879e-05	0.0094739	Island		cg07542476	CD37	49843160	-0.110915	-4.39401	1.37563e-05	0.00556839	Island
cg02169338		76320144	0.202492	4.12306	4.41921e-05	0.0094739	Island		cg21897676	ATP11A	113428161	-0.176114	-4.39379	1.37702e-05	0.00556839	Shore
cg26844246	TLX3	170736277	0.0703563	4.12275	4.42374e-05	0.0094739	Island		cg08641514		25987606	-0.13361	-4.39278	1.38314e-05	0.00557871	Shelf
cg01656244		65284080	0.0872	4.12054	4.46488e-05	0.00950394	Shore		cg08162124	ATP11A	113428094	-0.205319	-4.39214	1.3873e-05	0.00558439	Shore
cg12658947	OPCML	132952915	0.10304	4.11996	4.47591e-05	0.00951793	Island		cg23595927	MYL5	671851	-0.091865	-4.39208	1.38746e-05	0.00558439	Shelf
cg13234863	TMEM132D	130389138	0.100879	4.11969	4.4809e-05	0.00952422	Island		cg02961472		70340064	-0.107262	-4.39181	1.38911e-05	0.00558439	OpenSea
cg25536256		92275705	0.0554108	4.11884	4.49679e-05	0.00954668	OpenSea		cg03582327	SIGLEC10	51922139	-0.113585	-4.39144	1.39135e-05	0.00558439	Shelf
cg21438382	SP8	20825862	0.10122	4.1188	4.49758e-05	0.00954668	Shore		cg26259363	DES	220282281	-0.10686	-4.39124	1.39263e-05	0.00558439	Shore
cg02362103	TBX15	119532773	0.101788	4.11793	4.51411e-05	0.00956445	Shore		cg09978077	SREBF2	42229983	-0.101181	-4.39119	1.39289e-05	0.00558439	Island
cg05155965	NR2F2	96873885	0.115314	4.11776	4.5173e-05	0.00956687	Island		cg20983876		119438953	-0.138342	-4.38992	1.40073e-05	0.00560311	OpenSea
cg06226567	C20orf56	22559676	0.153764	4.11753	4.52155e-05	0.00957156	Island		cg01213022		86052226	-0.0959712	-4.38819	1.41151e-05	0.00563014	OpenSea
cg18466340	SALL4	50417476	0.091556	4.11644	4.54222e-05	0.00958975	Island		cg01189072	CDK11B	1610660	-0.193202	-4.38666	1.42106e-05	0.00565138	Shelf
cg07263475		16628808	0.172093	4.11643	4.54242e-05	0.00958975	Island		cg26170244		65176353	-0.129882	-4.38615	1.42429e-05	0.00565704	OpenSea
cg14156751		50976571	0.0902283	4.11399	4.58917e-05	0.009645	Island		cg04727071	ZBTB7A	4061359	-0.110875	-4.38586	1.42608e-05	0.00565934	Shore
cg23784313	EPS8	15942613	0.0924718	4.11351	4.59822e-05	0.00965809	Island		cg27146036	CTSZ	57578329	-0.136863	-4.38418	1.43667e-05	0.00569272	Shelf
cg21027282	RAD51L1	68816721	0.0968457	4.11336	4.60116e-05	0.00965809	OpenSea		cg03534655	CARD11	3082233	-0.130115	-4.38395	1.43813e-05	0.00569272	OpenSea
cg22501604		187647344	0.102661	4.11333	4.6017e-05	0.00965809	Island		cg00253346	TNFRSF13C	42324281	-0.146758	-4.38375	1.43941e-05	0.00569297	Shore
cg18437365		112717484	0.0961788	4.11313	4.60571e-05	0.00965809	Shore		cg12649051	TMEM194A	57452111	-0.142254	-4.38324	1.44269e-05	0.00569641	OpenSea
cg04172348	SYN2	12046004	0.105048	4.11263	4.61522e-05	0.00967372	Island		cg11031737		27255755	-0.1077	-4.38323	1.44271e-05	0.00569641	OpenSea
cg13570831		239550303	0.252137	4.11222	4.62636e-05	0.00968322	Island		cg05648002	GZMA	54406016	-0.0895108	-4.38266	1.44639e-05	0.00569858	OpenSea
cg08004278		121950926	0.0975725	4.11205	4.62643e-05	0.00968322	Island		cg18942985	WDR33	128523110	-0.0985403	-4.38206	1.45021e-05	0.00570332	OpenSea
cg04473078	ADCY9	4165886	0.209924	4.11199	4.62914e-05	0.00968322	Island		cg18234606	THBS1	39882655	-0.0843497	-4.38177	1.45207e-05	0.00570332	OpenSea
cg07119829	CCDC140	223168487	0.0984201	4.11164	4.63451e-05	0.00968322	Shore		cg01152616	C6orf136	30619173	-0.104448	-4.38177	1.45207e-05	0.00570332	Shelf
cg09850980	UGT3A2	36067127	0.109409	4.11097	4.64733e-05	0.00969766	OpenSea		cg00910203		21276802	-0.111085	-4.38163	1.45298e-05	0.00570332	Shelf
cg08967802	C17orf102	32906454	0.187643	4.10933	4.67981e-05	0.00973076	Island		cg13864354	PDE7B	136206116	-0.113062	-4.38105	1.45669e-05	0.00570542	OpenSea
cg02071005	SP9	175200844	0.287803	4.10939	4.68239e-05	0.00973182	Island		cg07557173	FLNB	58103186	-0.134636	-4.38097	1.45717e-05	0.00570542	OpenSea
cg27196999	YTHDC1	69216111	0.0764247	4.10899	4.68598e-05	0.00973496	Shore		cg24291747		62156756	-0.1041	-4.38023	1.46195e-05	0.00571111	Shelf
cg14866595		4873442	0.212618	4.10865	4.69423e-05	0.00974651	Island		cg07184316	FCRL3	157669111	-0.100659	-4.37986	1.46435e-05	0.00571111	OpenSea
cg02268561	NMT2	15212066	0.14522	4.10846	4.69637e-05	0.00974651	Shore		cg15277378	WIPI2	5272208	-0.173849	-4.37959	1.4661e-05	0.00571111	OpenSea
cg11165158	FOXL1	86613094	0.0975142	4.10839	4.69778e-05	0.00974651	Island		cg10236247	IL17D	21276233	-0.102536	-4.37943	1.46715e-05	0.00571111	Shore
cg01166979	WNT7A	13921889	0.0790596	4.10783	4.70879e-05	0.00976072	Island		cg06939447	TP73	3589971	-0.136852	-4.37878	1.47133e-05	0.00572264	OpenSea
cg09107932	CRISPLD2	84853583	0.0746376	4.1069	4.72724e-05	0.0097903	Island		cg18449135	EMP3	48833062	-0.107399	-4.37847	1.47337e-05	0.0057258	Shore
cg15011622	EEPD1	36193062	0.0659108	4.10667	4.73166e-05	0.00979513	Island		cg09029902	ZNF217	52199594	-0.119925	-4.37812	1.47561e-05	0.00572978	Shore
cg03502791		54413931	0.115734	4.10655	4.73409e-05	0.00979582	Shore		cg20800391	NRM	30657088	-0.1077	-4.37744	1.48003e-05	0.00574216	Shore
cg19711579	NEUROD1	182545562	0.110223	4.10641	4.73691e-05	0.00979734	Shelf		cg14567214		92224930	-0.0959852	-4.3767	1.48489e-05	0.00574783	Shelf
cg14009588	TFAP2A	10415631	0.15548	4.10416	4.78159e-05	0.00985496	Shore		cg13584784	C6orf136	30619190	-0.152729	-4.37638	1.48699e-05	0.00574783	Shelf
cg26337884	PRKG1	52751119	0.113182	4.10344	4.79598e-05	0.00986161	Island		cg02952984	LIPC	58724041	-0.118894	-4.37628	1.48762e-05	0.00574783	OpenSea
cg18411108	ATXN7	63955727	0.122617	4.10337	4.79744e-05	0.00986161	OpenSea		cg01810713		85966031	-0.138167	-4.37577	1.49098e-05	0.0057545	OpenSea
cg25396464	OR7A10	14953187	0.05482	4.10167	4.83141e-05	0.00988851	OpenSea		cg18611122	LASS2	150947896	-0.112628	-4.37564	1.4918e-05	0.0057545	Island
cg10217445	OLIG2	34397784	0.0855435	4.10124	4.84024e-05	0.00989905	Island		cg10601171	SLCO4A1	61290162	-0.0955141	-4.37447	1.49951e-05	0.00576819	Island
cg08244959	IGSF21	18434774	0.114085	4.10056	4.8539e-05	0.00991486	Island		cg06118584	SNN	11770950	-0.116336	-4.37436	1.50027e-05	0.00576819	OpenSea
cg17336584	PHACTR1	12750256	0.0822803	4.10025	4.86015e-05	0.00992089	Island		cg00393415		132163787	-0.105693	-4.37224	1.51435e-05	0.00580512	Shore
cg11018337	FLJ45983	8095495	0.181282	4.09937	4.87823e-05	0.00994292	Island		cg02860240	LRRC34	169530621	-0.223889	-4.37189	1.51729e-05	0.00580512	Shore
cg04703241	SNX7	99127056	0.169339	4.09887	4.88824e-05	0.00995221	Island		cg18551353	BCAS4	49454326	-0.1391	-4.37117	1.52148e-05	0.00580961	Shelf
cg13010273	YES1	812497	0.173672	4.09865	4.89269e-05	0.00995313	Island		cg00989986		49746558	-0.102817	-4.37068	1.5248e-05	0.00581477	Shore
cg07838483	C19orf12	30202712	0.141079	4.0977	4.91211e-05	0.00998346	Shelf		cg17022577	WNT4	22448979	-0.104528	-4.37036	1.52691e-05	0.00581659	Shelf
cg00613224	SIAH3	46425712	0.129245	4.09561	4.95516e-05	0.0100318	OpenSea		cg22626506	KANK2	11279436	-0.127655	-4.37024	1.52776e-05	0.00581659	Shore
cg24732929	YES1	812264	0.0740204	4.09527	4.96211e-05	0.0100372	Island		cg00327332	CSTT	23498993	-0.0732623	-4.36938	1.5335e-05	0.00582898	OpenSea
cg16137564		89024217	0.11001	4.0948	4.97199e-05	0.0100399	Shelf		cg21813905	GRINA	145067245	-0.0921632	-4.36819	1.54157e-05	0.0058382	Shore
cg09965733	LRFN5	42079131	0.117549	4.0947	4.97404e-05	0.0100399	Shelf		cg20703614	YDJC	21985434	-0.0975739	-4.36805	1.54253e-05	0.0058382	Shore
cg11859607	ADCYAP1	909154	0.101309	4.09455	4.97703e-05	0.0100405	Island		cg24867468	TMC6	76109222	-0.083297	-4.36792	1.54342e-05	0.0058382	OpenSea
cg15718066	PALLD	169552946	0.0791312	4.09403	4.988e-05	0.0100419	Island		cg06784691		2245988	-0.123961	-4.36771	1.54481e-05	0.0058382	Island
cg00332850		143202817	0.0970197	4.09384	4.99189e-05	0.0100454	Island		cg24678869	DENND4B	153919638	-0.0816497	-4.36764	1.54529e-05	0.0058382	Shore
cg23130254	HOXD12	176964588	0.097346	4.09217	5.02672e-05	0.0100895	Island		cg10108591	GPR157	9190516	-0.126849	-4.3669	1.55033e-05	0.00584554	Shore
cg00591228	BRD8	137479976	0.0663726	4.0905	5.06181e-05	0.0101313	OpenSea		cg24755177	LILRA4	54850645	-0.153106	-4.36582	1.5577e-05	0.00586135	OpenSea
cg16856049		115134709	0.116225	4.09046	5.06265e-05	0.0101313	Shore		cg01626895	MED13L	116425790	-0.0983504	-4.36574	1.55827e-05	0.00586135	OpenSea
cg05180985		66660665	0.0965422	4.09013	5.06963e-05	0.0101387	Island		cg03962950	LMF1	945795	-0.136434	-4.36497	1.56355e-05	0.00587648	Island
cg24392548		46854173	0.074039	4.09008	5.07067e-05	0.0101387	Shore		cg11134334	GPC6	94822726	-0.097593	-4.36339	1.57445e-05	0.00590233	OpenSea
cg03404143	LBX1	102986973	0.175479	4.08965	5.07977e-05	0.0101439	Island		cg19276186	C8orf12	11250222	-0.117191	-4.36324	1.57546e-05	0.00590233	OpenSea
cg21907107	OTP	76932062	0.102363	4.08914	5.09045e-05	0.0101453	Shore		cg00663068	MINK1	4795672	-0.108219	-4.36253	1.58042e-05	0.00591616	OpenSea
cg19542816	HOXD1	177053295	0.197418	4.08915	5.09128e-05	0.0101453	Island		cg15852826		31528915	-0.108381	-4.36124	1.58939e-05	0.00592683	OpenSea
cg13929328	FOXI2	129535898	0.146716	4.0891	5.09131e-05	0.0101453	Island		cg24180219	CALHM3	105239190	-0.0895927	-4.36103	1.59085e-05	0.00592683	OpenSea
cg24132676	SELT	150329716	0.0604105	4.08846	5.10494e-05	0.010151	Island		cg04521583	SERF2	44087089	-0.0645455	-4.36002	1.59796e-05	0.00593006	Shore
cg10457563	KIF6	39693159	0.11677	4.08818	5.11091e-05	0.010155	Shore		cg08879684	C13orf18	46962963	-0.125273	-4.35974	1.59987e-05	0.00593006	Shore
cg04626565	MAF	79632784	0.0761749	4.08816	5.11136e-05	0.010155	Island		cg08761324	TIAL1	121357524	-0.148696	-4.35965	1.60052e-05	0.00593006	Shore
cg25191850	KCNK1	233749633	0.24998	4.08783	5.12168e-05	0.0101562	Island		cg00196151		195563279	-0.0807616	-4.35958	1.601e-05	0.00593006	Shore
cg10761364		58256014	0.0980901	4.08765	5.12209e-05	0.0101562	OpenSea		cg16378133		2721379	-0.0836974	-4.35918	1.60383e-05	0.00593006	Shore
cg16595223		46919726	0.134915	4.08716	5.13255e-05	0.0101713	Shelf		cg14993140		30495331	-0.116898	-4.35905	1.60473e-05	0.00593006	OpenSea
cg04917160		54407943	0.105013	4.0859	5.15962e-05	0.0102206	OpenSea		cg01169396		179372900	-0.118685	-4.35851	1.60855e-05	0.00593615	OpenSea
cg20584905	PAX3	223163784	0.0845758	4.08513	5.17626e-05	0.0102408	Island		cg24475272	SETD7	140432613	-0.0894385	-4.35789	1.61295e-05	0.00594354	OpenSea
cg10266904	NOMO2	18570097	0.0966369	4.08408	5.19875e-05	0.0102668	Shelf		cg00506886	RYR1	38974350	-0.118741	-4.35769	1.61436e-05	0.00594354	Shore
cg00630958	LEPR	65991461	0.15073	4.0839	5.20267e-05	0.0102668	Island		cg09247235		177239931	-0.0963626	-4.35687	1.6202e-05	0.00596035	OpenSea
cg06183338	COL23A1	178004204	0.212612	4.08296	5.22483e-05	0.0102832	Island		cg12673978		116409276	-0.12365	-4.35609	1.62575e-05	0.0059667	OpenSea
cg15405668	C4orf10	2945559	0.0671543	4.08273	5.22799e-05	0.0102832	OpenSea		cg04111611	HLA-DMA	32918659	-0.130742	-4.35541	1.6306e-05	0.00597984	OpenSea
cg24604013	SOX1	112721325	0.201683	4.08277	5.22838e-05	0.0102832	Island		cg02042156		241524552	-0.134386	-4.35511	1.63275e-05	0.00598067	Shore
cg07719621		54970469	0.18019	4.08208	5.24226e-05	0.0103059	Island		cg19017142		64431245	-0.0986005	-4.35502	1.63338e-05	0.00598067	OpenSea
cg02340018		105469315	0.0899339	4.0817	5.25053e-05	0.0103135	Island		cg24516799	INPP5K	1409928	-0.105317	-4.35478	1.63514e-05	0.00598244	Shelf
cg13830081	TFAP2A	10404363	0.0929948	4.08148	5.25532e-05	0.0103142	Island		cg12618806	DLGAP2	1449497	-0.109408	-4.35399	1.64079e-05	0.00599374	OpenSea
cg08727867	RBM11	15588349	0.0832352	4.08125	5.2603e-05	0.0103161	Shore		cg03653856	FYTTD1	197500859	-0.15753	-4.35365	1.64323e-05	0.00599576	OpenSea
cg12203636	GAS2L3	100967508	0.139786	4.08037	5.27969e-05	0.0103404	Island		cg23867441	STARD13	33769544	-0.114875	-4.35318	1.6466e-05	0.00599576	OpenSea
cg25253677	CACNG8	54485730	0.176685	4.08003	5.28696e-05	0.010346	Island		cg06694446	CCDC50	191048753	-0.12891	-4.35303	1.64774e-05	0.00599576	Shore
cg16176379	LPCAT2	55543049	0.0914423	4.07959	5.2968e-05	0.0103538	Island		cg04650977	MIR489	93114192	-0.104731	-4.35271	1.65007e-05	0.00599729	OpenSea
cg04523268	FAM69B	139606583	0.0695843	4.07957	5.29714e-05	0.0103538	Island		cg07915323		106207766	-0.173601	-4.35224	1.65346e-05	0.00599729	OpenSea
cg05363616	TBX15	119529219	0.0905594	4.07951	5.29847e-05	0.0103538	Shore		cg03284102	NDUFA4	10980944	-0.114209	-4.35164	1.65776e-05	0.00599729	Shore
cg25218716	FOXA2	22565228	0.232056	4.07886	5.31556e-05	0.0103674	Island		cg03250947	NOTCH4	32193107	-0.116248	-4.35159	1.65818e-05	0.00599729	OpenSea
cg14665951	SLC4A3	220492021	0.0774407	4.07863	5.31788e-05	0.0103676	Shore		cg03339704		89050731	-0.114711	-4.35145	1.65919e-05	0.00599729	OpenSea
cg04101351	PDE3A	20522672	0.136908	4.07749	5.34306e-05	0.010408	Island		cg22123728	NOL12	38081493	-0.12995	-4.35141	1.65943e-05	0.00599729	Shore
cg07516470	FLJ45983	8095651	0.166249	4.07636	5.36819e-05	0.0104325	Island		cg01017397	ADAP1	955497	-0.172555	-4.35138	1.65967e-05	0.00599729	OpenSea
cg07048504		55829278	0.112046	4.07631	5.36943e-05	0.0104325	OpenSea		cg24643158		45001657	-0.0916897	-4.35105	1.66209e-05	0.00600141	OpenSea
cg17016394	OLIG1	34442360	0.119186	4.07563	5.38464e-05	0.0104499	Island		cg09789939	ZFPM1	88532245	-0.157496	-4.35017	1.66849e-05	0.00601472	OpenSea
cg00421139	GDF6	97172961	0.211166	4.07464	5.40859e-05	0.0104771	Island		cg16349331	HDAC1	32782341	-0.106579	-4.35002	1.66963e-05	0.00601472	OpenSea
cg09445727	BCAR1	75285526	0.13209	4.07432	5.41383e-05	0.0104771	Island		cg08258224		800083	-0.0935694	-4.34914	1.67603e-05	0.00603315	Shore
cg02657632		100632398	0.0942867	4.07426	5.41531e-05	0.0104771	Island		cg07134252		168581459	-0.129082	-4.3483	1.68224e-05	0.00604222	OpenSea
cg22749589		21501710	0.137954	4.07399	5.42142e-05	0.0104779	Shore		cg12629515	HIST1H3J	27859811	-0.13333	-4.34828	1.68242e-05	0.00604222	Shore
cg23919479	MIPOL1	37667261	0.288875	4.0741	5.42367e-05	0.0104779	Island		cg20298778	LOC285740	143891455	-0.119841	-4.34807	1.68396e-05	0.00604313	OpenSea
cg26917140		91184770	0.10406	4.07301	5.44352e-05	0.010499	Shore		cg23471482	CCL22	57392198	-0.114424	-4.34687	1.69282e-05	0.00607028	OpenSea
cg03091551	OTX2	57275967	0.102994	4.07164	5.47443e-05	0.0105412	Island		cg01832757		159547894	-0.107151	-4.34633	1.69684e-05	0.00608003	Shelf
cg19165390		56932082	0.0929819	4.07115	5.4856e-05	0.0105584	Island		cg23527920	HLA-DMB	32906857	-0.119521	-4.34605	1.69888e-05	0.00608269	OpenSea
cg16404157	CLEC14A	38724648	0.171735	4.06983	5.51578e-05	0.0105742	Island		cg10550033		59983940	-0.0861463	-4.34533	1.70425e-05	0.00608797	OpenSea
cg05471296	HOXA7	27196302	0.0954103	4.06968	5.51909e-05	0.0105742	Island		cg14018141	CD300A	72480644	-0.0967039	-4.34399	1.71427e-05	0.00610933	OpenSea
cg14069949		131965419	0.0996527	4.0696	5.52087e-05	0.0105742	Island		cg26017484	PRDM16	3322309	-0.104463	-4.34384	1.71545e-05	0.00610933	Island
cg05706027		85010774	0.0668543	4.06932	5.52735e-05	0.0105823	OpenSea		cg27359279		88603234	-0.0904694	-4.34359	1.71733e-05	0.00611082	Shore
cg14636534	LOC645323	87968528	0.118252	4.06828	5.55113e-05	0.0106227	Shore		cg06714655	RAB40C	671171	-0.125195	-4.3432	1.72021e-05	0.00611082	Shore
cg04188273	COL25A1	110223830	0.221671	4.06694	5.58437e-05	0.010649	Island		cg02068351	STX7	132832336	-0.14555	-4.34314	1.72071e-05	0.00611082	Shore
cg10117734	PALLD	169552557	0.0830442	4.06672	5.5872e-05	0.010649	Shore		cg22129241	SNORD38A	45243348	-0.0745083	-4.34291	1.72239e-05	0.00611086	Shore
cg08143343	SLC6A15	85307152	0.0936897	4.06652	5.59183e-05	0.0106492	Shore		cg27630771	ADAMTSL4	150533123	-0.1328	-4.34246	1.72581e-05	0.00611835	Shore
cg17235766		24660465	0.109894	4.06623	5.59852e-05	0.0106532	OpenSea		cg18048542	C6orf136	30619113	-0.101646	-4.34173	1.73135e-05	0.0061241	Shelf
cg09126273	PTPRO	15475767	0.0733	4.06569	5.61107e-05	0.0106543	Island		cg10309377		131518133	-0.103685	-4.33873	1.7542e-05	0.00617622	OpenSea
cg09020665	SLC7A2	17355239	0.12718	4.06529	5.62032e-05	0.0106543	Island		cg09571848		64330935	-0.140209	-4.33855	1.7556e-05	0.00617622	Shore
cg25830182	NKX6-1	85417077	0.109779	4.06526	5.62103e-05	0.0106543	Shore		cg06106063	EDNRB	78550939	-0.104197	-4.33829	1.75763e-05	0.00617622	OpenSea
cg13640100		33896928	0.107219	4.06489	5.62975e-05	0.0106599	Island		cg22184136	RNF39	30038720	-0.126739	-4.33801	1.75977e-05	0.00617622	Shore
cg09531892	LRP12	105601835	0.105523	4.06458	5.63694e-05	0.0106613	Shore		cg07168810	KCNJ1	128712280	-0.114154	-4.33777	1.7616e-05	0.00617622	OpenSea
cg08864829	SNORA2A	49050903	0.0827426	4.06416	5.64689e-05	0.0106613	OpenSea		cg13496041	SLC6A6	14494726	-0.204586	-4.33774	1.76218e-05	0.00617622	OpenSea
cg08370996	NR2F2	96874031	0.111837	4.06364	5.65891e-05	0.0106613	Island		cg19365697	TRIM26	30174261	-0.109089	-4.33739	1.76454e-05	0.00617622	OpenSea
cg25958158	INA	105041668	0.100306	4.0636	5.65992e-05	0.0106613	Shelf		cg03721994	MED16	891782	-0.134834	-4.33709	1.76687e-05	0.00617976	Island
cg08215532	DPY19L2P4	89748001	0.183549	4.06343	5.66418e-05	0.0106613	Island		cg11686208	BCL11A	60763357	-0.129477	-4.33689	1.76841e-05	0.00618054	OpenSea
cg25385733	2022-03-04	217237043	0.0755936	4.06226	5.69144e-05	0.0106813	Island		cg00001269		48959004	-0.117292	-4.33625	1.77336e-05	0.00618861	Shore
cg10660256	BHMT	78407683	0.117329	4.06216	5.6938e-05	0.0106813	OpenSea		cg22262152	ODF1	103563698	-0.112303	-4.33574	1.77729e-05	0.00619309	OpenSea
cg18281743	STC2	172755856	0.0815688	4.06205	5.69629e-05	0.0106813	Island		cg14380519	PRUNE2	79516862	-0.107725	-4.33536	1.78025e-05	0.00619557	Shelf
cg14330675	DKFZp434J0226	46713464	0.117345	4.06203	5.69689e-05	0.0106813	OpenSea		cg00148025	EXOC4	133451621	-0.109683	-4.33438	1.78789e-05	0.00621307	OpenSea
cg26705953	PLA2G7	46703123	0.284413	4.0608	5.73086e-05	0.0107088	Island		cg10276116	IPCEF1	154535120	-0.124859	-4.33331	1.79629e-05	0.00623614	OpenSea
cg17156565	MSX2	174151492	0.143065	4.05934	5.76057e-05	0.0107435	Island		cg02696561	C7orf50	1047834	-0.138749	-4.33276	1.80061e-05	0.00624429	Shore
cg02952008	TRIM17	228604065	0.165374	4.05844	5.78209e-05	0.0107667	Island		cg08274139	STRN3	31484468	-0.143241	-4.33267	1.80131e-05	0.00624429	OpenSea
cg04272011	NRXN3	79746359	0.138625	4.05844	5.78218e-05	0.0107667	Shore		cg21078966		68699782	-0.0837584	-4.33097	1.81474e-05	0.00628158	OpenSea
cg01919632	FLRT2	85998669	0.116898	4.0578	5.79734e-05	0.0107819	Shore		cg25104637	NRXN2	64405452	-0.10175	-4.33064	1.81735e-05	0.00628253	Island
cg09502015		87441873	0.118784	4.05742	5.80639e-05	0.0107819	OpenSea		cg15461413	PTK6	62160543	-0.0706069	-4.3306	1.8177e-05	0.00628253	OpenSea
cg22227354	RAD21L1	1206682	0.190721	4.05743	5.807e-05	0.0107819	Island		cg03377767	MSGN1	17997138	-0.122586	-4.33014	1.82132e-05	0.00628579	OpenSea
cg10380328		188953126	0.139764	4.05731	5.80918e-05	0.0107819	OpenSea		cg27529911		33428326	-0.0735861	-4.32889	1.83131e-05	0.00630019	Shelf
cg03858756	HOXD8	176994637	0.135854	4.0572	5.81177e-05	0.0107819	Island		cg12053891		62168512	-0.0878525	-4.3288	1.83203e-05	0.00630019	OpenSea
cg11155924	SHANK2	70449258	0.180059	4.05611	5.83812e-05	0.010803	OpenSea		cg14097046	SET	131447995	-0.132964	-4.32878	1.83222e-05	0.00630019	Shelf
cg21610439		129251614	0.0707393	4.05596	5.84157e-05	0.010803	Shore		cg00554604	PTDSS2	460469	-0.099143	-4.32519	1.86115e-05	0.0063763	Island
cg16642284	FOXI2	129535378	0.214741	4.05601	5.84246e-05	0.010803	Island		cg12018718		8684089	-0.155419	-4.32478	1.86444e-05	0.0063763	OpenSea
cg25693289	MYADM	54372625	0.119796	4.05591	5.84287e-05	0.010803	Island		cg07897180		85787024	-0.10641	-4.32477	1.86449e-05	0.0063763	Shore
cg25977206		97499484	0.111122	4.05459	5.87472e-05	0.0108357	Shore		cg02612971		24190721	-0.134291	-4.32466	1.86543e-05	0.0063763	Shore
cg19380001	DMRTA2	50889427	0.159615	4.05401	5.88888e-05	0.010849	Island		cg16103275	DUSP22	290800	-0.105694	-4.32434	1.86801e-05	0.0063763	Shore
cg06671450	PAX5	36985987	0.112825	4.05326	5.90716e-05	0.0108656	Island		cg22084515	SUB1	32589713	-0.130091	-4.32428	1.86855e-05	0.0063763	Shelf
cg03476195	ANK2	113970745	0.122972	4.05278	5.91893e-05	0.0108739	OpenSea		cg15698107	PPTC7	110986864	-0.117619	-4.32398	1.87094e-05	0.0063763	OpenSea
cg22766145	BHLHE22	65492528	0.0831475	4.05217	5.93393e-05	0.0108849	Shore		cg01039849	CAMK4	110816428	-0.105235	-4.32389	1.87171e-05	0.0063763	OpenSea
cg24719984	PPFIA2	82153464	0.0994054	4.05203	5.93742e-05	0.010887	Shore		cg16527552	TMEM145	42816045	-0.0900132	-4.32385	1.87204e-05	0.0063763	Shore
cg06982834	LOC550112	68586568	0.0775672	4.05122	5.95729e-05	0.0109064	OpenSea		cg00405484	EIF2C2	141544373	-0.106515	-4.3232	1.87731e-05	0.00638962	Shore
cg12579867	LOC145845	37176201	0.114665	4.0507	5.97e-05	0.0109126	Shelf		cg16640008		159515404	-0.123854	-4.3229	1.87981e-05	0.00639146	OpenSea
cg17267805	CXCL12	44880545	0.134553	4.04813	6.03372e-05	0.0109905	Island		cg09274392	THSD4	71800893	-0.109425	-4.32272	1.88128e-05	0.00639146	OpenSea
cg15143788	FLJ42709	92909434	0.0952499	4.04565	6.09579e-05	0.0110849	Shore		cg21903221	PACS2	105851981	-0.0905081	-4.32256	1.8826e-05	0.00639146	Island
cg02574502	CACNG8	54486058	0.146002	4.04524	6.10599e-05	0.0110963	Island		cg11433659	KLRAQ1	48677627	-0.0833327	-4.32247	1.88331e-05	0.00639146	OpenSea
cg18582342	ELAVL3	11591989	0.0761492	4.04478	6.11767e-05	0.0111132	Island		cg03780997	CCHCR1	31110228	-0.0805455	-4.32131	1.89291e-05	0.00641312	OpenSea
cg01212887	SOX21	95364514	0.102202	4.04415	6.13355e-05	0.0111334	Island		cg21848117	SLC38A10	79233487	-0.100519	-4.32118	1.89394e-05	0.00641312	Shore
cg18173235		119612382	0.098395	4.0435	6.15012e-05	0.0111592	Shore		cg23013564	RASA3	114786887	-0.17151	-4.3211	1.89459e-05	0.00641312	Shore
cg01892516	FOXA1	38064532	0.231882	4.04341	6.15544e-05	0.0111629	Island		cg04688596	FBN3	8200860	-0.105897	-4.31957	1.90733e-05	0.00643569	Shore
cg19761848	GBX2	237076815	0.243623	4.04337	6.15692e-05	0.0111629	Island		cg04087434	SLC35E2	1669123	-0.196528	-4.31903	1.91194e-05	0.00643758	Shore
cg12800145	GPRC5D	13103655	0.0582883	4.04269	6.1705e-05	0.0111751	OpenSea		cg06800849	ACSF3	89180587	-0.222287	-4.3187	1.91532e-05	0.00644137	OpenSea
cg11762968		95354190	0.0648028	4.04259	6.17319e-05	0.0111751	Island		cg12543753		6647682	-0.11952	-4.31852	1.91604e-05	0.00644137	Shore
cg04892187	PLEC1	145040629	0.100587	4.0422	6.18313e-05	0.0111775	OpenSea		cg14647190		67326023	-0.103913	-4.31833	1.9176e-05	0.00644137	OpenSea
cg18324798	DNAH9	11502114	0.20626	4.04223	6.18408e-05	0.0111775	Island		cg14483935	TUBA1B	49526778	-0.0990833	-4.31821	1.91863e-05	0.00644137	Shore
cg06515159	OLIG2	34400659	0.105492	4.04174	6.19485e-05	0.0111859	Shore		cg00290340	IGDCC3	65625267	-0.10797	-4.31791	1.92112e-05	0.00644512	OpenSea
cg18307783		92931623	0.0924015	4.04162	6.19797e-05	0.0111859	Shore		cg03001863		36037325	-0.0997013	-4.31683	1.93019e-05	0.00646728	Shelf
cg14022137	ULBP1	150285634	0.148489	4.03987	6.24272e-05	0.0112445	Island		cg07146073	RAB11FIP4	29852668	-0.115947	-4.31513	1.94451e-05	0.00649568	OpenSea
cg14034968		147140754	0.091132	4.03957	6.25057e-05	0.0112543	Shore		cg02259429	KIAA1409	93993173	-0.10465	-4.31451	1.94982e-05	0.00650878	OpenSea
cg09713234	MKX	28035157	0.10097	4.03932	6.25699e-05	0.011261	Island		cg06254214	ZMYND15	4645077	-0.0692739	-4.3143	1.95161e-05	0.00651011	Shore
cg13796823		130686592	0.153854	4.03867	6.27376e-05	0.0112684	Island		cg14921884		54442043	-0.099258	-4.31346	1.95874e-05	0.00651716	OpenSea
cg11906781	BRE	28183394	0.131607	4.03777	6.29712e-05	0.0112997	OpenSea		cg16317553	CLN8	1726903	-0.109166	-4.31274	1.96484e-05	0.00651716	OpenSea
cg21180599	TLE6	2976789	0.124871	4.03775	6.29747e-05	0.0112997	Shore		cg01668008		134701487	-0.117461	-4.31246	1.9673e-05	0.00651753	OpenSea
cg17882660	ZIC2	100637258	0.100396	4.03749	6.30434e-05	0.011306	Island		cg04495891	CHD9	53145386	-0.105879	-4.31228	1.9688e-05	0.00651753	OpenSea
cg22991512		14643854	0.154259	4.03715	6.31306e-05	0.011306	Island		cg26643047	ATP6V1E2	46746850	-0.104629	-4.31206	1.97066e-05	0.00651753	OpenSea
cg03724463	CCK	42306524	0.0912811	4.03715	6.31308e-05	0.011306	Island		cg00087511	SLC2A7	9069875	-0.114402	-4.31192	1.97191e-05	0.00651753	OpenSea
cg01672943	PAX9	37125292	0.158958	4.03653	6.32929e-05	0.0113147	Island		cg01767544		106321115	-0.141738	-4.31176	1.97331e-05	0.00651757	Shore
cg05647859	LIN7A	81331718	0.171852	4.03576	6.34931e-05	0.0113375	Shore		cg06923861	DSCAML1	117355376	-0.113056	-4.31158	1.97482e-05	0.00651797	Shelf
cg12542584		5536532	0.113112	4.03555	6.35483e-05	0.0113375	Island		cg15070801	C8orf46	67417875	-0.17018	-4.31109	1.97901e-05	0.0065272	Island
cg03625261	IGFBP2	217497941	0.0893122	4.03481	6.37433e-05	0.0113636	Island		cg08462941	PTPRS	5288631	-0.116524	-4.31064	1.98291e-05	0.00653088	Shore
cg22665696		131768755	0.0977045	4.03442	6.38437e-05	0.0113686	Island		cg04375688	HADHB	26470049	-0.111165	-4.30992	1.98912e-05	0.00654004	Shore
cg01891736	LITAF	11655159	0.0841835	4.03394	6.39704e-05	0.0113868	OpenSea		cg00755751	SYNE2	64677007	-0.094751	-4.30983	1.98988e-05	0.00654004	OpenSea
cg05157140	UNCX	1272545	0.232843	4.03337	6.41524e-05	0.0114062	Island		cg04741094		197209034	-0.128852	-4.30908	1.99643e-05	0.00654787	OpenSea
cg04991036	C14orf23	29243762	0.0911006	4.03264	6.43134e-05	0.0114226	Island		cg06139513	RAB35	120543182	-0.128932	-4.30907	1.99646e-05	0.00654787	Shore
cg07482935	RELN	103630013	0.18531	4.03225	6.44222e-05	0.0114249	Island		cg21418854	C1orf113	36771781	-0.132836	-4.30849	2.00154e-05	0.00655078	Shore
cg04064644		1876719	0.088869	4.03212	6.44504e-05	0.0114249	Island		cg21577365	OR4M2	22367858	-0.149836	-4.30804	2.00545e-05	0.00655902	OpenSea
cg08330778	TBX3	115122028	0.0670305	4.03189	6.45118e-05	0.0114249	Island		cg13048962	SNAPC5	66790410	-0.123545	-4.30734	2.01157e-05	0.00657444	Shore
cg24562819	THBD	23029806	0.0798122	4.03125	6.46824e-05	0.0114416	Island		cg00608661	CHST11	105065028	-0.0929075	-4.30709	2.01377e-05	0.00657704	OpenSea
cg22279027	PLA2R1	160919034	0.146853	4.03078	6.48082e-05	0.0114495	Island		cg04195684	MLC1	50515473	-0.113565	-4.30615	2.02201e-05	0.00659476	Island
cg26815404	ESPN	6500700	0.249342	4.03079	6.48453e-05	0.0114495	Island		cg13695362	PAX5	36999934	-0.130917	-4.30496	2.03247e-05	0.00659834	Shelf
cg05743885	HOXA7	27196365	0.117909	4.02958	6.51294e-05	0.0114884	Island		cg05267955	VARS2	30881562	-0.0704969	-4.30494	2.03264e-05	0.00659834	Island
cg17918227	CADM1	115374096	0.0972383	4.029	6.52848e-05	0.0115069	Island		cg19503826	EPN1	56187810	-0.114357	-4.30493	2.03276e-05	0.00659834	Shore
cg17368760	THBD	23029287	0.266192	4.02909	6.5308e-05	0.0115069	Island		cg07554775	ADARB2	1260230	-0.0927824	-4.30466	2.03516e-05	0.00659834	OpenSea
cg05821789		122848098	0.128692	4.02846	6.54294e-05	0.0115196	Island		cg23253961		62394494	-0.0880624	-4.30405	2.04055e-05	0.00659834	OpenSea
cg09327602	DLX6AS	96634480	0.0870661	4.02678	6.58833e-05	0.0115809	Shore		cg13549345	NACC2	138904964	-0.130986	-4.3038	2.04279e-05	0.00659834	Shore
cg07388347		133481466	0.164125	4.02581	6.61457e-05	0.0115978	Shelf		cg02736255	NFATC1	77213901	-0.122771	-4.30364	2.04422e-05	0.00659834	Shore
cg11990630		100641978	0.0718493	4.02539	6.62602e-05	0.0116092	Island		cg06521145	MKNK2	2048650	-0.0918328	-4.30343	2.04603e-05	0.00659834	Shore
cg16101739	PRRX1	170634330	0.102894	4.02505	6.63516e-05	0.0116113	Shore		cg20850016	ARL8B	5165254	-0.121768	-4.30327	2.04748e-05	0.00659834	Shore
cg15242570	CTSL1	90341048	0.104816	4.02499	6.63685e-05	0.0116113	Island		cg23731742	NOC2L	879958	-0.0815113	-4.3032	2.0481e-05	0.00659834	Shore
cg13023623	OTX2	57276257	0.148829	4.02497	6.63733e-05	0.0116113	Island		cg01779934		74375745	-0.107091	-4.30307	2.04921e-05	0.00659834	Shelf
cg20729813	SORCS2	7502429	0.120923	4.02445	6.65165e-05	0.011628	OpenSea		cg11361895	SH3YL1	261362	-0.0737351	-4.30277	2.0519e-05	0.00659834	Shelf
cg16710042	SLC38A11	165760725	0.127233	4.02386	6.66784e-05	0.0116411	OpenSea		cg08554257	NOD2	50730737	-0.155122	-4.30276	2.05203e-05	0.00659834	OpenSea
cg08573648	MTSS1L	70720079	0.233145	4.02397	6.66816e-05	0.0116411	Island		cg16694293	LONP1	5699060	-0.0943781	-4.30241	2.05517e-05	0.00659834	Island
cg00481629	FAM19A5	48972850	0.0995534	4.02381	6.66907e-05	0.0116411	Island		cg16739679	ZNF720	31723125	-0.0936656	-4.30237	2.05551e-05	0.00659834	Shore
cg01874697	SORCS3	106401517	0.102136	4.02308	6.68905e-05	0.0116586	Island		cg26062581		118585993	-0.0904224	-4.30175	2.06105e-05	0.00659834	OpenSea
cg03036557	GPC5	92050720	0.199865	4.023	6.69295e-05	0.01166	Shore		cg16688112	GALNS	88922774	-0.0949228	-4.30146	2.06361e-05	0.00659834	Island
cg17204129	CFTR	117119601	0.138418	4.02218	6.71378e-05	0.0116799	OpenSea		cg09227064	DLST	75369754	-0.115215	-4.30143	2.06387e-05	0.00659834	OpenSea
cg15625697	PI4K2B	25247262	0.0821491	4.02209	6.71621e-05	0.0116799	OpenSea		cg22924840		127646404	-0.113823	-4.30137	2.06445e-05	0.00659834	Shelf
cg21841963		54388539	0.096479	4.0213	6.73819e-05	0.0116964	Island		cg22141459	TP53I13	27899465	-0.0646613	-4.30127	2.06533e-05	0.00659834	Shore
cg27252696	SIM1	100912940	0.202203	4.02124	6.74168e-05	0.0116981	Island		cg15145672	SH3BP5	15374534	-0.117578	-4.30117	2.06621e-05	0.00659834	Shore
cg09843573	IGSF9B	133797846	0.136991	4.02105	6.74506e-05	0.0116997	Shelf		cg02189760	CD37	49842655	-0.128383	-4.30111	2.06675e-05	0.00659834	Island
cg27655158		1396593	0.240325	4.02092	6.75243e-05	0.0117081	Island		cg20588285	AIRE	45707344	-0.0895408	-4.30078	2.06977e-05	0.00660348	Shore
cg23444265	GRIN2D	48918205	0.0952238	4.02031	6.76548e-05	0.0117177	Island		cg06583259	CXCR5	118758992	-0.101461	-4.30034	2.07373e-05	0.0066075	OpenSea
cg26246127		87437400	0.141875	4.02016	6.76986e-05	0.011721	Island		cg00395894	FCHO1	17881640	-0.151925	-4.30027	2.07432e-05	0.0066075	Shelf
cg17820878	SLC9A1	27440463	0.105237	4.0195	6.78808e-05	0.0117352	OpenSea		cg19801256	ITGA1	52166469	-0.074688	-4.29994	2.07725e-05	0.0066075	OpenSea
cg20125569	MEX3B	82337202	0.0786097	4.01605	6.88475e-05	0.0118301	Island		cg22291359	NCOR1	16119456	-0.102233	-4.29993	2.07739e-05	0.0066075	Island
cg07104706	SLITRK1	84456127	0.134766	4.01563	6.89662e-05	0.0118301	Shelf		cg09781028	CDK14	90355905	-0.120493	-4.29976	2.07889e-05	0.0066075	OpenSea
cg12581627	PCDH20	61987935	0.0908239	4.01555	6.89911e-05	0.0118301	OpenSea		cg08889930	MCM2	127317798	-0.0972069	-4.29914	2.08448e-05	0.00661886	Shore
cg20432960	TFAP2B	50804174	0.0927438	4.01539	6.90358e-05	0.0118301	OpenSea		cg04867146		29792790	-0.0938643	-4.29834	2.09174e-05	0.00662937	Shelf
cg07254032	HCN1	45695839	0.0829089	4.01515	6.91035e-05	0.0118331	Island		cg09970941	DCI	2302519	-0.114706	-4.29831	2.09203e-05	0.00662937	Shore
cg09997497	NCKAP1	183902928	0.148538	4.01486	6.91858e-05	0.0118395	Island		cg02362292	DAGLA	61489419	-0.100469	-4.29811	2.09382e-05	0.00663056	Shore
cg08780398	LOC100192378	77585381	0.123441	4.01439	6.93189e-05	0.0118464	OpenSea		cg05785102	NDUFB10	2009084	-0.105422	-4.29754	2.09903e-05	0.00664257	Shore
cg08708229	SNCA	90758216	0.219783	4.01374	6.95311e-05	0.0118759	Island		cg09794615	RPTOR	78895206	-0.115789	-4.29721	2.10206e-05	0.00664321	Shore
cg03184243	FBXO16	28347962	0.0724122	4.01333	6.96208e-05	0.0118783	Shelf		cg06031011		35152001	-0.0961131	-4.29721	2.10207e-05	0.00664321	Shore
cg24500832	HOXC9	54394212	0.187894	4.01212	6.99759e-05	0.0119172	Island		cg24484971	RD3	211666452	-0.115918	-4.29698	2.10417e-05	0.00664539	OpenSea
cg08550421	PCDHA7	140305947	0.079818	4.0116	7.01147e-05	0.0119365	Island		cg10708739	YPEL2	57465550	-0.116377	-4.29678	2.10599e-05	0.00664666	OpenSea
cg03169508		28557901	0.124698	4.01146	7.01545e-05	0.0119374	Shelf		cg16222790	ZC3H3	144521374	-0.0386939	-4.29652	2.1084e-05	0.00664976	Island
cg10446179	GJA1	121758653	0.128903	4.01141	7.01714e-05	0.0119374	OpenSea		cg22210779	TBCD	80818772	-0.126488	-4.29455	2.12643e-05	0.00669333	Island
cg14262937	OPRM1	154360351	0.135458	4.01019	7.05222e-05	0.0119667	Shore		cg24450508	KDM4B	5141352	-0.101477	-4.29446	2.1273e-05	0.00669333	Island
cg22832061	EGLN3	34420413	0.240804	4.00998	7.06222e-05	0.011975	Island		cg19494946	BMP8A	39956641	-0.0927003	-4.29424	2.12935e-05	0.00669333	Island
cg24454144	SLC32A1	37353126	0.152852	4.00969	7.06649e-05	0.0119779	Island		cg06073041	RNF14	141346577	-0.131214	-4.29376	2.13373e-05	0.00669813	Shore
cg22589628	DBX2	45445385	0.0858182	4.00955	7.0707e-05	0.0119781	Island		cg10322876	CYP2B6	41496749	-0.110891	-4.29245	2.14589e-05	0.00671173	OpenSea
cg13432451	KCNJ2	68165647	0.10129	4.00949	7.07233e-05	0.0119781	Island		cg11810370		179372946	-0.101425	-4.2924	2.14636e-05	0.00671173	OpenSea
cg02874376	DLK1	101193397	0.275052	4.00881	7.09772e-05	0.0120021	Island		cg07316730	GRB2	73316721	-0.136539	-4.29237	2.14666e-05	0.00671173	OpenSea
cg15180867	TCF15	591076	0.178859	4.00834	7.10595e-05	0.0120032	Island		cg03012374		38998010	-0.0910696	-4.29142	2.15547e-05	0.00673028	OpenSea
cg18653282	KIF26A	104604739	0.118538	4.00832	7.10633e-05	0.0120032	Island		cg19378416	C17orf101	80372775	-0.106013	-4.29068	2.16244e-05	0.00673448	Shore
cg13237033	SIX1	61116216	0.11776	4.00797	7.11662e-05	0.0120072	Island		cg14959707	ZC3H7A	11876391	-0.108908	-4.29052	2.16396e-05	0.00673448	OpenSea
cg06532544	NAV2	19734717	0.0633026	4.00783	7.12076e-05	0.0120086	Island		cg14850784	UNKL	1430103	-0.112867	-4.29025	2.16643e-05	0.00673448	Island
cg12394941		20205035	0.0829696	4.00698	7.14544e-05	0.0120266	Shelf		cg27534534	ECT2L	139139712	-0.102931	-4.28982	2.17046e-05	0.00673448	OpenSea
cg25622855	OBSCN	228395347	0.0539651	4.00698	7.14558e-05	0.0120266	OpenSea		cg01369908	ABTB2	34375707	-0.0955528	-4.28963	2.17227e-05	0.00673448	Shelf
cg01578987	PPFIA2	82152469	0.0844576	4.00685	7.14912e-05	0.0120266	Island		cg11158979	FOXK2	80557661	-0.108459	-4.28962	2.17234e-05	0.00673448	Island
cg27387063	FLJ22536	21666391	0.0921024	4.00638	7.16308e-05	0.012041	Shore		cg21017641	RASA3	114786850	-0.134186	-4.2896	2.17262e-05	0.00673448	Shore
cg03292388	CPZ	8594514	0.191759	4.00581	7.18085e-05	0.0120584	Island		cg13823701	TNXB	32078411	-0.0777885	-4.28914	2.1769e-05	0.00673886	OpenSea
cg09894698	ASCL2	2291347	0.185506	4.00562	7.18596e-05	0.0120626	Island		cg21659714	FAM195B	79785991	-0.101754	-4.28896	2.17862e-05	0.00673972	Shelf
cg09083947		66123496	0.10152	4.00532	7.1942e-05	0.0120678	Shore		cg25480132	STMN3	62280338	-0.121289	-4.28857	2.18227e-05	0.00674533	Shelf
cg18160072	GHR	42424425	0.0983746	4.00507	7.20145e-05	0.0120709	Island		cg18414381	EHF	34642885	-0.0901285	-4.28846	2.18331e-05	0.00674533	OpenSea
cg27190014	MIR1205	128971471	0.0957426	4.00458	7.21594e-05	0.0120816	OpenSea		cg09476306	YPEL1	22086335	-0.0998589	-4.28809	2.18683e-05	0.0067475	Shelf
cg22231902	EN1	119604901	0.114379	4.00451	7.21789e-05	0.0120816	Shore		cg06405206	NXPH3	47652804	-0.0770442	-4.28808	2.18695e-05	0.0067475	Island
cg24524245		8537351	0.0776674	4.00424	7.226e-05	0.0120866	OpenSea		cg16820973	FGD4	32711698	-0.121205	-4.28793	2.18833e-05	0.0067475	OpenSea
cg08122140	EGLN3	34420415	0.183433	4.00285	7.26785e-05	0.012111	Island		cg05905124	CLPTM1L	1342124	-0.153807	-4.2872	2.19531e-05	0.00676455	Shelf
cg20616060	TSPAN5	99479630	0.0751859	4.0026	7.27453e-05	0.012111	OpenSea		cg02644610	FAM107B	14646258	-0.0855921	-4.28699	2.19731e-05	0.00676626	Island
cg02096633	UNC13B	35162499	0.10281	4.00223	7.28555e-05	0.012117	Shore		cg09248613	KCNH1	210861240	-0.0705726	-4.28611	2.20565e-05	0.00678749	Shelf
cg00795341	THBS4	79330929	0.158733	4.00166	7.30256e-05	0.012141	Island		cg10955669	RBM20	112553035	-0.116794	-4.28499	2.21635e-05	0.00680703	OpenSea
cg17316316		180525108	0.160077	4.00033	7.34237e-05	0.0121855	Island		cg24158482	MSI2	55715082	-0.115967	-4.28472	2.21898e-05	0.00681062	OpenSea
cg16652259	DLX1	172949501	0.107512	3.9997	7.36121e-05	0.0122081	Island		cg17917837	SEMA7A	74703054	-0.0896712	-4.28427	2.22328e-05	0.00681753	Island
cg18295183	GABRG2	161494711	0.135824	3.9996	7.36436e-05	0.0122091	OpenSea		cg03389720	ABAT	8780048	-0.127102	-4.28418	2.22414e-05	0.00681753	OpenSea
cg27587195	MCC	112824172	0.0699039	3.99874	7.39015e-05	0.0122381	Island		cg05624853	HSD3B7	31000466	-0.0657393	-4.28366	2.22922e-05	0.00682608	OpenSea
cg13682722	C14orf102	90798568	0.0944533	3.99857	7.39537e-05	0.0122381	Shore		cg07508446		85966197	-0.128504	-4.28354	2.23031e-05	0.00682608	OpenSea
cg01425670	NEGR1	72749015	0.076329	3.99852	7.3969e-05	0.0122381	Island		cg16946445	ELOVL5	53181687	-0.0952415	-4.28344	2.2313e-05	0.00682608	OpenSea
cg08016383	ADAMTS17	100882020	0.0909413	3.99827	7.40439e-05	0.0122381	Island		cg10726725	TRAPPC9	140930736	-0.113423	-4.28169	2.24821e-05	0.00685545	OpenSea
cg15506477	LYPD1	133426129	0.105508	3.99814	7.40845e-05	0.0122381	Shore		cg14398214	RNF43	56493260	-0.0851085	-4.28116	2.25339e-05	0.00686164	OpenSea
cg06129768		89282778	0.0657198	3.99784	7.41735e-05	0.0122381	OpenSea		cg14629665	VAV2	136819477	-0.116458	-4.28102	2.25473e-05	0.00686164	OpenSea
cg16538728		57334448	0.106429	3.99781	7.41846e-05	0.0122381	OpenSea		cg06096015	EGLN1	231504339	-0.117798	-4.28089	2.2561e-05	0.00686164	OpenSea
cg18394533	MOCS1	39902356	0.124751	3.99759	7.42508e-05	0.0122386	Shore		cg25556035	NFIX	13127873	-0.11411	-4.28003	2.26447e-05	0.00686678	Shelf
cg21230493	ADRA1A	26722496	0.0798086	3.99754	7.42658e-05	0.0122386	Island		cg02141543	ZBED3	76372556	-0.130419	-4.27865	2.27798e-05	0.00689086	Shore
cg18747039		100650031	0.0840301	3.99717	7.4379e-05	0.012253	Island		cg13588599	SLC27A4	131102140	-0.11503	-4.27776	2.28675e-05	0.00690059	Shore
cg11663667		155662515	0.112398	3.99701	7.44275e-05	0.0122566	Shore		cg00726786	MTERFD2	242039676	-0.100872	-4.27699	2.29437e-05	0.00690771	Shore
cg13633270		55095555	0.0966441	3.99642	7.46051e-05	0.0122658	Island		cg00639656	SNORD42A	27050360	-0.0748062	-4.27673	2.29702e-05	0.00690771	Shelf
cg00930246	DCUN1D4	52781165	0.0638527	3.99639	7.46141e-05	0.0122658	OpenSea		cg05014103	SPERT	46276342	-0.0903943	-4.27642	2.30002e-05	0.00690771	OpenSea
cg07650504	COL2A1	48397055	0.0917187	3.99458	7.51677e-05	0.0123136	Shore		cg10848754	CDKN2BAS	21995733	-0.114308	-4.27641	2.30016e-05	0.00690771	Island
cg03776464	EPHA4	222436947	0.111452	3.99429	7.52594e-05	0.01232	Island		cg14780070	ARHGEF10L	17951330	-0.0767852	-4.27631	2.30112e-05	0.00690771	Shore
cg19129369	LRAT	155665249	0.154083	3.99416	7.52985e-05	0.0123221	Island		cg20356136	AFAP1	7802238	-0.0852552	-4.27589	2.30531e-05	0.00691009	Island
cg23284720		2862144	0.0890742	3.99358	7.54768e-05	0.012347	Island		cg06100570	MAD1L1	2078988	-0.115316	-4.27583	2.30594e-05	0.00691009	OpenSea
cg22997040	ZHX2	123875223	0.0860485	3.99316	7.56046e-05	0.0123636	OpenSea		cg04742550	ITGAX	31366429	-0.180703	-4.27514	2.31281e-05	0.00692235	OpenSea
cg18513313	SYT15	46970868	0.0777523	3.99275	7.57331e-05	0.012376	Island		cg10762038	SLC46A1	26728914	-0.0900182	-4.27483	2.31594e-05	0.00692235	Shelf
cg11667754	CDH1	68770981	0.106854	3.99265	7.57645e-05	0.0123768	Shore		cg21937969		94155657	-0.141018	-4.27451	2.31915e-05	0.00692753	OpenSea
cg26943120	STK32B	5472116	0.134625	3.99227	7.58815e-05	0.0123831	OpenSea		cg25014229		61785026	-0.0964902	-4.27341	2.33018e-05	0.00695606	OpenSea
cg21284680	TFAP2A	10412206	0.159684	3.99205	7.59493e-05	0.0123831	Island		cg12035325	LRBA	151287731	-0.0997898	-4.27315	2.33283e-05	0.00695824	OpenSea
cg03389525	RBPMS	30241466	0.186482	3.99201	7.59707e-05	0.0123831	Island		cg03060214		89131017	-0.175118	-4.27276	2.33677e-05	0.00695824	Shelf
cg17322443	FABP5L3	152133420	0.159044	3.99192	7.59882e-05	0.0123831	OpenSea		cg00717678	PRPF8	1554577	-0.0664637	-4.27275	2.33685e-05	0.00695824	Shore
cg10676084	GABRB3	27017560	0.110697	3.99144	7.61387e-05	0.0124033	Island		cg24728099		80706829	-0.107581	-4.27254	2.3389e-05	0.00695991	OpenSea
cg02286091	BHMT	78407678	0.11668	3.98986	7.66316e-05	0.0124663	OpenSea		cg11414610	EPS15L1	16528319	-0.137569	-4.27181	2.34634e-05	0.00697688	Shore
cg12627071		237072673	0.109378	3.98971	7.66768e-05	0.0124676	Island		cg15832662	RTN3	63448437	-0.130745	-4.27167	2.34776e-05	0.00697688	Shore
cg12699286	HOXC9	54394194	0.198778	3.98937	7.68013e-05	0.0124732	Island		cg27420123	FSHB	30251473	-0.0851979	-4.27144	2.35009e-05	0.00697688	OpenSea
cg19304096		9629860	0.0714767	3.9893	7.68069e-05	0.0124732	OpenSea		cg08648047	C1orf127	11028561	-0.0934729	-4.27139	2.35056e-05	0.00697688	OpenSea
cg11325970	LOC645323	87979642	0.0775703	3.98905	7.68854e-05	0.0124816	Shore		cg14155831		182301371	-0.13789	-4.27083	2.3563e-05	0.00698666	OpenSea
cg00227781		72450036	0.164208	3.98816	7.71641e-05	0.0125182	Island		cg26526953	SCAMP4	1921199	-0.106284	-4.27074	2.35715e-05	0.00698666	Island
cg04575395	CRMP1	5892072	0.15266	3.9878	7.7277e-05	0.0125249	Island		cg05671018	LYSMD2	52030641	-0.102806	-4.2696	2.36878e-05	0.00700435	Shore
cg15727185	TEKT1	6735146	0.151346	3.98721	7.74632e-05	0.0125291	OpenSea		cg13411373		93280125	-0.0826069	-4.26934	2.37149e-05	0.00700795	Shelf
cg06130714	GAS7	10024297	0.11198	3.98701	7.75258e-05	0.0125291	OpenSea		cg27530053	FAM83E	49116870	-0.117328	-4.26888	2.37614e-05	0.00701581	Shore
cg14890220	NLGN1	173632551	0.0923351	3.98677	7.7601e-05	0.0125291	OpenSea		cg22298487	SRMS	62174758	-0.0994914	-4.26879	2.37714e-05	0.00701581	Shelf
cg24666702		239550535	0.117554	3.98676	7.76033e-05	0.0125291	Island		cg02253499	MKRN2	12602046	-0.0944485	-4.26846	2.38046e-05	0.00701687	Shelf
cg26220018		76320150	0.218415	3.98684	7.76106e-05	0.0125291	Island		cg19609644		125213448	-0.0989945	-4.26795	2.38572e-05	0.00702784	OpenSea
cg24259244	ZIC5	100624279	0.0635358	3.9865	7.76862e-05	0.0125291	Island		cg05098551	FKBP7	179344725	-0.0892673	-4.26731	2.39238e-05	0.00704091	Shore
cg08650125		144260730	0.129339	3.98627	7.77612e-05	0.0125333	OpenSea		cg20422722	MAPK15	144803601	-0.0886987	-4.26723	2.39316e-05	0.00704091	Shelf
cg25925945	NCKAP1	183902764	0.0856275	3.98625	7.77652e-05	0.0125333	Island		cg19076265	DOCK5	25090321	-0.100609	-4.26684	2.39721e-05	0.00704839	OpenSea
cg23047500	KIAA1598	118765255	0.0846866	3.98549	7.80061e-05	0.0125556	Shore		cg21494379		88275243	-0.136255	-4.26625	2.40327e-05	0.00706179	OpenSea
cg00673365	LHX5	113906437	0.0784927	3.98548	7.80114e-05	0.0125556	Island		cg09809922	LPCAT1	1509723	-0.0970218	-4.2655	2.41105e-05	0.00708021	OpenSea
cg25379026	DNAH14	225117389	0.204138	3.98494	7.82044e-05	0.0125651	Island		cg01739831	SPIRE2	89922539	-0.112744	-4.2649	2.41738e-05	0.00708519	Shore
cg03189184		4858752	0.185514	3.98454	7.83188e-05	0.0125792	Island		cg02053339	A4GALT	43088726	-0.116996	-4.26482	2.41819e-05	0.00708519	Shore
cg01024168	MIR196B	27209281	0.107172	3.98422	7.84131e-05	0.0125876	Island		cg20162146	MCM5	35795394	-0.151997	-4.26473	2.41913e-05	0.00708519	Shore
cg09918510	HYDIN	71264579	0.200365	3.98412	7.84628e-05	0.0125876	Island		cg13506158	UTS2D	191048377	-0.14168	-4.26457	2.42073e-05	0.00708519	Shore
cg18660363	AVPR1A	63544857	0.102051	3.98401	7.84784e-05	0.0125876	Island		cg26514080	KIAA1522	33239538	-0.111681	-4.26447	2.42182e-05	0.00708519	Shelf
cg25556432		239628926	0.136347	3.98351	7.86394e-05	0.0126091	OpenSea		cg07901479		1353638	-0.0742883	-4.26404	2.42635e-05	0.00709348	Shore
cg20414364	LOC728613	1608614	0.0836953	3.98267	7.89095e-05	0.0126318	OpenSea		cg10416593	TYMP	50966123	-0.117999	-4.26385	2.4283e-05	0.00709348	Island
cg10934129		172655841	0.0743815	3.98152	7.92799e-05	0.0126685	Island		cg08359336	SH3BP5	15374586	-0.138258	-4.26367	2.4302e-05	0.00709348	Shore
cg19375123	PLIN5	4535388	0.0835101	3.98137	7.93267e-05	0.0126705	Shore		cg20437132	STAMBPL1	90647152	-0.118596	-4.26351	2.43182e-05	0.00709348	OpenSea
cg14909730	TFAP2A	10415667	0.13413	3.98021	7.97012e-05	0.0127098	Shore		cg10579986	MIR922	197401451	-0.116928	-4.26333	2.43373e-05	0.00709348	OpenSea
cg03544320	CRMP1	5894691	0.268408	3.98008	7.98021e-05	0.0127185	Island		cg20348189	CRIM1	36595352	-0.0765569	-4.26315	2.43568e-05	0.00709475	OpenSea
cg26014036	ZIC4	147112096	0.104425	3.97988	7.98104e-05	0.0127185	Shore		cg07813851	CAMTA1	7466976	-0.137858	-4.26273	2.44004e-05	0.00709862	OpenSea
cg11622324		100630688	0.0811266	3.97945	7.99496e-05	0.0127265	Shore		cg13952914	AGPAT3	45379652	-0.117665	-4.26199	2.44784e-05	0.00710807	Island
cg16782524	EIF2C2	141584720	0.132807	3.97931	7.99962e-05	0.0127265	OpenSea		cg15056412	NECAB3	32262523	-0.0951413	-4.26171	2.4508e-05	0.00710815	Shore
cg08086720		115135003	0.106585	3.97906	8.00774e-05	0.0127289	Shore		cg02627875	CTBP2	126686891	-0.126371	-4.2617	2.4509e-05	0.00710815	Island
cg04617948	FOXI2	129535138	0.127085	3.97905	8.00798e-05	0.0127289	Island		cg01793445	RCSD1	167632415	-0.127185	-4.26146	2.45347e-05	0.00711121	OpenSea
cg26105150	FSTL5	163085403	0.144838	3.97899	8.00987e-05	0.0127289	OpenSea		cg25448281	FARP1	99101247	-0.110635	-4.26058	2.46272e-05	0.00713361	OpenSea
cg25578609	WSCD1	5974066	0.11473	3.97853	8.02484e-05	0.0127357	Island		cg23919111		95983256	-0.139563	-4.25972	2.47196e-05	0.00714795	Island
cg07774879	PHLPP1	60384142	0.0792977	3.97852	8.0252e-05	0.0127357	Island		cg00741333	C6orf108	43197675	-0.0909987	-4.25966	2.4725e-05	0.00714795	Shore
cg26083180		99272089	0.113324	3.97834	8.03114e-05	0.0127357	Shore		cg18328265	SHC2	418899	-0.0954151	-4.25955	2.47377e-05	0.00714795	Island
cg09395239	BTBD18	57511522	0.0883301	3.9783	8.03257e-05	0.0127357	Shore		cg15888522	XCR1	46068932	-0.117932	-4.25878	2.48191e-05	0.00716199	OpenSea
cg02681442	FOXG1	29236008	0.164269	3.97724	8.06715e-05	0.0127757	Shore		cg20541456	CYFIP2	156696520	-0.115313	-4.25845	2.48549e-05	0.00716415	Shelf
cg08482436		96647888	0.0966573	3.97713	8.07083e-05	0.0127757	Shore		cg06517984	TSNARE1	143407646	-0.0588893	-4.25801	2.49021e-05	0.00717286	Island
cg01910869	EDNRB	78493182	0.0677925	3.97701	8.07482e-05	0.0127757	Island		cg09931134		46982592	-0.110899	-4.25759	2.49464e-05	0.00717286	Shelf
cg11142705	CCK	42306974	0.116749	3.97674	8.08368e-05	0.0127821	Island		cg10941749	LYSMD2	52030519	-0.0839741	-4.25745	2.49618e-05	0.00717291	Shore
cg05095158	RASSF10	13030873	0.11196	3.97639	8.09497e-05	0.0127837	Island		cg19806398	CX3CR1	39323420	-0.120996	-4.25704	2.50058e-05	0.00717517	OpenSea
cg01626918		75978785	0.0716109	3.97631	8.09755e-05	0.0127837	OpenSea		cg01703971	FBLN7	112917424	-0.157258	-4.25621	2.50953e-05	0.00718922	Island
cg07208667		41425365	0.0914197	3.97631	8.09757e-05	0.0127837	Shore		cg09347306	BAIAP2	79078315	-0.101523	-4.25572	2.51488e-05	0.00719137	Shore
cg14185025	EML1	100259341	0.152093	3.9758	8.11441e-05	0.0127929	Island		cg24074448	KLHL26	18768688	-0.0921212	-4.25521	2.5204e-05	0.00720274	Shelf
cg08797471	DAPK1	90113120	0.105133	3.97529	8.13134e-05	0.0128014	Island		cg05076755	LRRC32	76381148	-0.129157	-4.25503	2.52234e-05	0.0072039	Shore
cg04791080		68771946	0.0828697	3.97446	8.15886e-05	0.0128231	OpenSea		cg24140775	LILRB4	55173997	-0.112897	-4.25466	2.5264e-05	0.00720671	OpenSea
cg25694447	SHOX2	157824150	0.101204	3.97435	8.16244e-05	0.0128245	Shore		cg23683501	PAQR8	52270108	-0.0783357	-4.2544	2.52921e-05	0.00721005	Shore
cg16797691	SOX21	95363755	0.0873811	3.97421	8.1672e-05	0.0128271	Island		cg11828203	GHRHR	31014714	-0.0613898	-4.25346	2.53948e-05	0.00721949	OpenSea
cg18534176	FABP5L3	152133914	0.141068	3.97398	8.17469e-05	0.0128271	OpenSea		cg22481882	KIAA1875	145161551	-0.139306	-4.25324	2.54185e-05	0.00722001	Shore
cg15107670	WT1	32456759	0.12174	3.97392	8.17674e-05	0.0128271	Island		cg11783815	C6orf227	33558433	-0.0944098	-4.25296	2.54492e-05	0.00722438	Shelf
cg16339238	THBD	23029298	0.283156	3.97411	8.17719e-05	0.0128271	Island		cg19820609	NAT14	55998931	-0.10051	-4.25226	2.55255e-05	0.00723037	Shore
cg11750592		65289227	0.0956819	3.97373	8.18292e-05	0.0128271	Shore		cg11395890	FHAD1	15712019	-0.0920888	-4.25205	2.55491e-05	0.00723037	OpenSea
cg14405924	EBF3	131758112	0.0994546	3.9734	8.19395e-05	0.0128301	Island		cg17264541		138743684	-0.107489	-4.25164	2.55935e-05	0.00723037	Shelf
cg11118171	DPCR1	30910629	0.109346	3.97337	8.19491e-05	0.0128301	OpenSea		cg08383160		17981519	-0.0850802	-4.25118	2.56445e-05	0.00723037	OpenSea
cg16703647	CRABP1	78632592	0.0582569	3.97327	8.19848e-05	0.0128301	Shore		cg19873297	STK10	171616388	-0.144187	-4.25115	2.56477e-05	0.00723037	Shore
cg23001131		152246547	0.193959	3.9733	8.19889e-05	0.0128301	Island		cg11911769	CUX1	101768676	-0.092153	-4.25084	2.5682e-05	0.00723037	OpenSea
cg15934100		196518862	0.0469732	3.97295	8.20908e-05	0.0128379	Shelf		cg24831140		40337898	-0.111697	-4.25069	2.56981e-05	0.00723037	OpenSea
cg23376467	ZNF474	121464241	0.0646658	3.97283	8.21298e-05	0.0128379	OpenSea		cg09232225	CES8	67022472	-0.075464	-4.25057	2.57119e-05	0.00723037	OpenSea
cg02759846	CLEC11A	51227943	0.114012	3.97225	8.23234e-05	0.0128524	Island		cg00187129	TK2	66580422	-0.113714	-4.25015	2.57581e-05	0.00723037	Shelf
cg20954533	MAP1B	71462729	0.124723	3.97174	8.24937e-05	0.0128721	OpenSea		cg05818824	SCN4A	62051709	-0.0949148	-4.24982	2.57953e-05	0.00723037	OpenSea
cg04031344		130829645	0.0917589	3.97164	8.25286e-05	0.0128721	OpenSea		cg04797496	PCDH12	141339086	-0.0830659	-4.24965	2.58142e-05	0.00723037	OpenSea
cg01461840		130085088	0.120083	3.97147	8.2587e-05	0.0128721	OpenSea		cg24255209		72863808	-0.129197	-4.24955	2.58252e-05	0.00723037	OpenSea
cg15912800	MIR196B	27209197	0.238223	3.97131	8.26844e-05	0.0128788	Island		cg08125181	LIMCH1	41361743	-0.0805034	-4.24934	2.58486e-05	0.00723262	Shore
cg04943986	NR2F2	96873868	0.112658	3.97078	8.2817e-05	0.0128849	Island		cg01693830	SEC61A1	127790462	-0.108821	-4.24819	2.59766e-05	0.007257	Shelf
cg08291098	STMN3	62285239	0.109525	3.97072	8.28385e-05	0.0128849	Shore		cg02267488	DCK	71858644	-0.128652	-4.24789	2.60102e-05	0.007257	Shore
cg18722790	BMPR1B	95678898	0.129687	3.97066	8.28567e-05	0.0128849	Island		cg19124151		98615797	-0.143163	-4.24786	2.60132e-05	0.007257	Shelf
cg03963198	IRX4	1882871	0.184772	3.97049	8.29223e-05	0.0128849	Island		cg17769836	APOC4	45445437	-0.114627	-4.24726	2.608e-05	0.00726066	OpenSea
cg14942793	DPY19L3	32900213	0.0795818	3.97046	8.29242e-05	0.0128849	Shelf		cg00917642	CTBP1	1208960	-0.118129	-4.24719	2.6088e-05	0.00726066	Shore
cg27515052		8513104	0.0928245	3.97007	8.30555e-05	0.0128849	OpenSea		cg26922451		26376157	-0.0997551	-4.24719	2.60882e-05	0.00726066	Shelf
cg24890104		27648895	0.117447	3.96997	8.30891e-05	0.0128849	Shore		cg26761110	SH2B3	111855897	-0.118753	-4.24557	2.62708e-05	0.00728982	Island
cg25668922	RAI14	34656126	0.0766067	3.96988	8.31205e-05	0.0128849	Island		cg22035959	ARID3A	951681	-0.101283	-4.24513	2.63197e-05	0.00729905	Shore
cg24114890	EFS	23834349	0.115063	3.96983	8.31364e-05	0.0128849	Shore		cg12855310	PWWP2B	134215035	-0.0879351	-4.24466	2.63734e-05	0.00730291	Shelf
cg08754967	DIP2C	736083	0.0766291	3.96971	8.31778e-05	0.0128871	Shore		cg06597431		117580007	-0.135147	-4.2446	2.63803e-05	0.00730291	OpenSea
cg23054189	TRIM58	248020692	0.262846	3.96957	8.32841e-05	0.0128993	Island		cg19402876	FOXP1	71119415	-0.13493	-4.24446	2.63964e-05	0.00730305	OpenSea
cg03225003	NPHP4	5943005	0.0715929	3.96876	8.35001e-05	0.0129199	OpenSea		cg14678088	TRIO	14155708	-0.102677	-4.24401	2.6447e-05	0.00731272	OpenSea
cg19620752	IGF1R	99192520	0.108717	3.96862	8.35467e-05	0.0129229	Island		cg05533001	MAD1L1	2019608	-0.119717	-4.24384	2.64667e-05	0.00731385	Shore
cg05283542	COL8A1	99357613	0.119448	3.96805	8.3739e-05	0.0129313	OpenSea		cg03337430	EPHX1	226012507	-0.102008	-4.24328	2.65298e-05	0.00731627	OpenSea
cg22123464	SLC8A2	47974901	0.108764	3.96777	8.38373e-05	0.0129363	OpenSea		cg06556290		92222188	-0.111195	-4.24288	2.65751e-05	0.00731627	Shelf
cg06581175	DLX6AS	96632635	0.0992284	3.96772	8.38539e-05	0.0129363	Shore		cg05784029	PPP1R9B	48223819	-0.0996065	-4.24284	2.65805e-05	0.00731627	Shelf
cg11755405	KCNH5	63511872	0.105694	3.96755	8.39113e-05	0.0129372	Shore		cg15421321	JAG2	105618816	-0.137223	-4.2428	2.65847e-05	0.00731627	Shore
cg06448705	TRPC7	135701094	0.116777	3.9659	8.44753e-05	0.0130064	OpenSea		cg20745620		172203954	-0.100553	-4.24216	2.66573e-05	0.00732335	OpenSea
cg00008033	ZNF613	52429980	0.127638	3.96551	8.46072e-05	0.0130149	OpenSea		cg01122167	CAMK2A	149650243	-0.0978373	-4.2419	2.66877e-05	0.0073274	OpenSea
cg06540146	GREM1	33011185	0.0829984	3.96549	8.46135e-05	0.0130149	Island		cg15318627	NOTCH4	32181764	-0.0766492	-4.23976	2.69338e-05	0.00738232	OpenSea
cg09911521	NRTN	5828301	0.0973747	3.96489	8.48208e-05	0.0130296	Island		cg05503062		90324339	-0.0920158	-4.23975	2.6935e-05	0.00738232	Shelf
cg02033124		54553150	0.0991515	3.96443	8.49782e-05	0.0130367	OpenSea		cg04095257	C7orf50	1062669	-0.137614	-4.2394	2.69757e-05	0.0073872	Island
cg04003582		92936507	0.117892	3.96434	8.50091e-05	0.0130372	Shelf		cg24517738	RIMS3	41129755	-0.0914451	-4.23909	2.70116e-05	0.0073872	Shore
cg10131312	FAM19A1	68057357	0.104355	3.96418	8.50649e-05	0.0130415	Shore		cg06710195	VAV3	108479452	-0.0794148	-4.23906	2.70146e-05	0.0073872	OpenSea
cg27336026	FOXQ1	1312532	0.14164	3.96369	8.52365e-05	0.0130567	Island		cg25366639		64330915	-0.125584	-4.23881	2.7044e-05	0.0073872	Shore
cg00253851		8223276	0.155206	3.96343	8.53263e-05	0.0130567	OpenSea		cg03264729	PDE2A	72347339	-0.102337	-4.23875	2.70508e-05	0.0073872	OpenSea
cg21833076		104643591	0.125433	3.96302	8.54672e-05	0.0130608	OpenSea		cg03969079	ARID5B	63759909	-0.187947	-4.23874	2.70527e-05	0.0073872	OpenSea
cg22689366		59324986	0.0786505	3.96299	8.54754e-05	0.0130608	Shelf		cg06120492	ACVR2B	38529102	-0.108897	-4.23864	2.70631e-05	0.0073872	OpenSea
cg04991958		33625494	0.0732959	3.96283	8.55323e-05	0.0130608	Island		cg18274749	HSPG2	22192945	-0.0764179	-4.23745	2.72016e-05	0.00741205	Shore
cg12069267		1407858	0.128672	3.96194	8.58432e-05	0.0130675	Island		cg26510178		728470	-0.127097	-4.23572	2.74045e-05	0.0074439	Shore
cg00089798	FAM19A2	62585204	0.119961	3.96189	8.58576e-05	0.0130675	Island		cg20878317	C12orf67	24737149	-0.0649678	-4.23549	2.74317e-05	0.0074439	OpenSea
cg13699355		468179	0.177219	3.96189	8.58621e-05	0.0130675	Island		cg08228249	YPEL1	22062300	-0.11924	-4.23545	2.74359e-05	0.0074439	Shelf
cg00619126		105459775	0.215806	3.96147	8.6039e-05	0.0130881	Island		cg24586376	ADAP1	955551	-0.163314	-4.23524	2.74614e-05	0.0074439	OpenSea
cg05941911	CSMD1	3982599	0.0723424	3.96036	8.63943e-05	0.0131251	OpenSea		cg10767662	NFIX	13127729	-0.0991818	-4.23481	2.75121e-05	0.00744473	Shelf
cg25830696	PYY	42030479	0.163143	3.96009	8.64867e-05	0.0131325	Island		cg18564167	LRRC1	53720312	-0.109531	-4.2338	2.76309e-05	0.00747255	OpenSea
cg13649056		136474626	0.0647284	3.96006	8.64989e-05	0.0131325	Island		cg18572214	ASB2	94423192	-0.105834	-4.23349	2.76675e-05	0.00747814	OpenSea
cg24641276		170743715	0.0698587	3.95958	8.6667e-05	0.0131495	Island		cg02782566		197385002	-0.0917646	-4.23235	2.78037e-05	0.00750629	Island
cg04138571		99190795	0.18615	3.95929	8.67801e-05	0.0131581	Island		cg14894245	GPX4	1106640	-0.0917219	-4.23174	2.78762e-05	0.00752155	Shore
cg17928584	STK32A	146614457	0.183286	3.95851	8.70503e-05	0.0131667	Island		cg15108553	RNF13	149530133	-0.107761	-4.2304	2.80359e-05	0.00755159	Shore
cg03923934	OPCML	133402230	0.122115	3.95806	8.72028e-05	0.0131759	OpenSea		cg06336230	MIR922	197401572	-0.11408	-4.2302	2.80598e-05	0.00755369	OpenSea
cg08198713	KLRC1	10599740	0.0699164	3.95805	8.72064e-05	0.0131759	OpenSea		cg04528771	ABHD15	27893087	-0.0691575	-4.22969	2.81217e-05	0.00756213	Island
cg13117105	PAQR5	69591357	0.079792	3.95745	8.74172e-05	0.013195	Island		cg02758499	KIAA0182	85682440	-0.144265	-4.22916	2.81851e-05	0.00757138	Shore
cg11737232		60981638	0.115188	3.9568	8.76488e-05	0.0132086	Island		cg07314983	CD53	111414364	-0.112123	-4.22875	2.82346e-05	0.00757256	OpenSea
cg07464358		100952364	0.0569123	3.95548	8.81171e-05	0.0132622	OpenSea		cg14533401		108991744	-0.0965144	-4.22847	2.82694e-05	0.0075753	OpenSea
cg16138602	TSPAN11	31078790	0.0732615	3.95512	8.82479e-05	0.0132651	Shore		cg01386735	LMBRD1	70501081	-0.102222	-4.22736	2.84035e-05	0.0076051	OpenSea
cg03403966	CDS1	85504051	0.161892	3.95511	8.82501e-05	0.0132651	Island		cg15618336	SCN8A	52182759	-0.12027	-4.22728	2.84131e-05	0.0076051	OpenSea
cg15937641	PTGFRN	117529619	0.092714	3.95501	8.82842e-05	0.013266	OpenSea		cg24603041		150351274	-0.120904	-4.22686	2.8465e-05	0.0076071	OpenSea
cg07802917	MYLK	123603311	0.138165	3.95427	8.85504e-05	0.0132817	Island		cg24704287		13951481	-0.0893041	-4.22682	2.84693e-05	0.0076071	Shore
cg06926934	NR2F2	96875675	0.237884	3.95432	8.85803e-05	0.0132817	Island		cg02555215	DTX1	113497560	-0.100975	-4.22645	2.8515e-05	0.00761498	Shelf
cg13985485		239550283	0.204188	3.95424	8.85869e-05	0.0132817	Island		cg18092363	NFATC1	77202678	-0.125503	-4.22625	2.85386e-05	0.00761694	Island
cg02229605		61119122	0.102757	3.95291	8.90404e-05	0.0133261	Shelf		cg15500466	DDB2	47239549	-0.0909813	-4.22586	2.85867e-05	0.00762543	Shelf
cg06214241	TGFB1I1	31483774	0.136929	3.9529	8.9043e-05	0.0133261	Shore		cg10455321		46269315	-0.10143	-4.22541	2.86419e-05	0.00763188	Shelf
cg23058246	GOLGA3	133383890	0.0787477	3.95287	8.90535e-05	0.0133261	OpenSea		cg18537383	MCPH1	6433775	-0.112069	-4.22506	2.86846e-05	0.00763851	OpenSea
cg02030697	TEAD1	12695497	0.0875357	3.95236	8.92362e-05	0.0133381	Island		cg06800040	GRN	42427647	-0.104291	-4.22488	2.87062e-05	0.00763992	Shelf
cg00130165	EPHA5	66536603	0.0947186	3.95196	8.93831e-05	0.0133456	Island		cg10880973	ZDHHC14	157982213	-0.142318	-4.22432	2.87757e-05	0.00765408	OpenSea
cg09626894	CFTR	117119637	0.0985106	3.95162	8.95063e-05	0.0133556	OpenSea		cg24479552	FFAR1	35841581	-0.116141	-4.22378	2.88418e-05	0.00766297	Shore
cg07931391		100608263	0.178539	3.95104	8.97184e-05	0.0133828	Island		cg09588074		111699131	-0.0939076	-4.22319	2.89149e-05	0.00767804	OpenSea
cg09107438	TIMELESS	56819060	0.128416	3.95086	8.97805e-05	0.0133836	OpenSea		cg25182523	FAM129A	184944288	-0.0700925	-4.22196	2.90676e-05	0.00769662	Shore
cg10111115	PDZRN3	73674146	0.0969744	3.95025	9.0002e-05	0.0133945	Island		cg00574412	ABHD15	27892866	-0.0820835	-4.22127	2.9153e-05	0.00770076	Shore
cg12415975	NOG	54670238	0.0801583	3.95017	9.003e-05	0.0133945	Shore		cg00946598	KDM4A	44117093	-0.103835	-4.22118	2.91648e-05	0.00770076	Shore
cg05869699	TSPAN14	82258734	0.154051	3.94995	9.01105e-05	0.0133987	OpenSea		cg03585013	B3GNTL1	80941472	-0.122093	-4.22015	2.92928e-05	0.00772585	OpenSea
cg15202954	NALCN	102068996	0.110808	3.94953	9.02651e-05	0.0134088	Island		cg27073361	TNXB	32038177	-0.0931591	-4.21982	2.93342e-05	0.00772806	OpenSea
cg06039355	GFRA1	118032033	0.0814425	3.94904	9.04446e-05	0.0134235	Island		cg00621899	UFSP1	100486423	-0.13788	-4.21967	2.93534e-05	0.00772877	Shore
cg09799571	LIN28	26735874	0.0865503	3.94892	9.04882e-05	0.013425	Shore		cg02067703		138780989	-0.116733	-4.2193	2.93994e-05	0.00773222	OpenSea
cg05030698		6536785	0.0677111	3.94777	9.09096e-05	0.013462	OpenSea		cg16197643	PTDSS2	460587	-0.111667	-4.21877	2.94665e-05	0.00773931	Island
cg13983063	PPP2R2B	146258615	0.12467	3.94731	9.10771e-05	0.0134783	Shore		cg01811583		100225060	-0.0762209	-4.21867	2.94784e-05	0.00773931	OpenSea
cg22279504	IRX3	54319404	0.0836168	3.94678	9.12752e-05	0.0134926	Island		cg18442362	OGDH	44677772	-0.128183	-4.21815	2.95443e-05	0.00774858	OpenSea
cg27112897	WSCD1	5974078	0.117778	3.94618	9.14944e-05	0.0135187	Island		cg16971128	TMPRSS6	37499859	-0.131696	-4.21565	2.98621e-05	0.00782755	OpenSea
cg10598868		93748065	0.0883611	3.94598	9.15682e-05	0.0135199	OpenSea		cg08496162		88702312	-0.0999468	-4.21515	2.99253e-05	0.00783974	Shore
cg06382344	TBR1	162280519	0.173675	3.9455	9.17464e-05	0.0135261	Island		cg00110832	PPT2	32121130	-0.11013	-4.21495	2.99516e-05	0.00784223	Shore
cg20158867	DLC1	12990969	0.146201	3.94454	9.21024e-05	0.01357	Shore		cg04086928	RAPGEF1	134612644	-0.127387	-4.21467	2.99869e-05	0.00784271	OpenSea
cg15442567		3056402	0.0764742	3.94412	9.22596e-05	0.0135782	OpenSea		cg12547839	UBE2O	74416551	-0.117628	-4.21449	3.00093e-05	0.0078442	OpenSea
cg18853490	CHRM3	239882840	0.154551	3.94412	9.22601e-05	0.0135782	OpenSea		cg01285652	SBF1	50902555	-0.138559	-4.21218	3.03076e-05	0.00789434	Shore
cg25421002	MMAA	146559547	0.0762542	3.94361	9.24503e-05	0.0135956	OpenSea		cg12102631	SPEG	220309687	-0.0597011	-4.21191	3.03422e-05	0.00789434	Island
cg18077971	PAX3	223164867	0.17181	3.943	9.26763e-05	0.0136152	Shore		cg06900514		39696979	-0.138548	-4.21185	3.03497e-05	0.00789434	OpenSea
cg17071446		85402497	0.115456	3.94286	9.27305e-05	0.0136155	Shore		cg12439423	ANK1	41522721	-0.142557	-4.21151	3.03944e-05	0.00789434	OpenSea
cg25645687	FOXL2	138664505	0.120762	3.94259	9.28323e-05	0.0136219	Island		cg15122498		1198689	-0.0975841	-4.2115	3.03954e-05	0.00789434	OpenSea
cg12189835	SYT7	61335071	0.0791369	3.9421	9.30164e-05	0.0136318	Shore		cg00174508	BTBD11	107774298	-0.102412	-4.21127	3.04245e-05	0.00789549	OpenSea
cg14472384		27256375	0.109111	3.94194	9.30752e-05	0.0136352	Shelf		cg25149218	PARD3B	205411524	-0.104288	-4.21089	3.04741e-05	0.00790398	Shore
cg10028666	VENTX	135050775	0.101811	3.9418	9.31268e-05	0.0136352	Island		cg03282991	C6orf10	32294260	-0.107493	-4.21006	3.05825e-05	0.00792333	OpenSea
cg26986937	ETV1	14029421	0.141355	3.94049	9.36215e-05	0.0136891	Island		cg14023774	B3GALT4	33246157	-0.0878258	-4.20991	3.06024e-05	0.00792409	Shore
cg00394180	GDF6	97167170	0.104209	3.93983	9.38705e-05	0.0137141	Shelf		cg25312229		65246873	-0.0914071	-4.20964	3.06377e-05	0.00792448	Shore
cg18918349	NR2E1	108487160	0.117966	3.93969	9.39249e-05	0.0137178	Island		cg06999243	ARHGAP17	24997394	-0.107781	-4.20941	3.06675e-05	0.00792781	OpenSea
cg27597956	PAX6	31839463	0.0724259	3.93915	9.4127e-05	0.0137351	Island		cg09936839	SIRT6	4181854	-0.0861257	-4.20906	3.07133e-05	0.00793091	Shore
cg19030607	FAM19A5	48885506	0.085052	3.93908	9.41552e-05	0.0137351	Island		cg04357398	BTNL2	32365960	-0.115848	-4.20851	3.0786e-05	0.00793656	OpenSea
cg14348397		109623731	0.149083	3.93883	9.42523e-05	0.0137442	Shore		cg06159980	HSPB7	16340746	-0.0921145	-4.20828	3.0816e-05	0.00793993	OpenSea
cg00261416	DAB2	39425545	0.108447	3.93868	9.4309e-05	0.0137471	Shore		cg10922232	GGA3	73238491	-0.0863405	-4.20806	3.0845e-05	0.00794302	OpenSea
cg14672921	GLB1L2	134201447	0.096683	3.93862	9.4331e-05	0.0137471	Shore		cg14631218	QSOX2	139114561	-0.10594	-4.20752	3.09158e-05	0.00795689	OpenSea
cg00177388		72677886	0.143081	3.93848	9.4383e-05	0.0137476	Island		cg14515779		101123966	-0.0763969	-4.20733	3.09401e-05	0.00795877	OpenSea
cg26565021	CHST8	34112825	0.246312	3.93857	9.44061e-05	0.0137476	Island		cg19459094	GRK6	176856845	-0.152254	-4.20675	3.10173e-05	0.00797136	Shelf
cg09812070	GABRA4	46995689	0.131675	3.93808	9.45373e-05	0.0137491	Island		cg04118462	RNF13	149530148	-0.0910475	-4.20671	3.10231e-05	0.00797136	Shore
cg13841603	C6orf174	127839822	0.119144	3.93744	9.47821e-05	0.0137618	Shelf		cg13466588		140733980	-0.126977	-4.20639	3.10655e-05	0.00797359	Shore
cg14732324		528621	0.154537	3.9373	9.48347e-05	0.0137622	Island		cg18696237	APOBEC3H	39491975	-0.11524	-4.20611	3.11018e-05	0.00797846	OpenSea
cg03445516		95664233	0.100803	3.93695	9.49692e-05	0.0137758	Island		cg20171011	TSPAN4	865575	-0.110733	-4.2055	3.11833e-05	0.00799015	OpenSea
cg05355320	RDH13	55571354	0.141605	3.93685	9.50057e-05	0.0137769	Shelf		cg14532188		2032460	-0.111767	-4.20546	3.1188e-05	0.00799015	OpenSea
cg23473443	ZNF285A	44905916	0.143058	3.93673	9.50507e-05	0.0137791	OpenSea		cg25639095	ENGASE	77078175	-0.0947736	-4.20532	3.12064e-05	0.00799015	OpenSea
cg08108224	PRIM2	57235407	0.129558	3.9364	9.51768e-05	0.0137804	OpenSea		cg01727923		98644383	-0.103279	-4.20445	3.13226e-05	0.00801319	OpenSea
cg05223604	LOC645323	87979871	0.0754476	3.93502	9.57094e-05	0.0138177	Shore		cg24914244	RTN4IP1	107078674	-0.0959501	-4.2035	3.14492e-05	0.00802367	OpenSea
cg16581536	FOXA1	38064849	0.140634	3.93494	9.57396e-05	0.0138177	Island		cg10398418	CUGBP2	11312015	-0.123028	-4.20256	3.15762e-05	0.00803421	OpenSea
cg02957057	NID1	236228598	0.164901	3.93471	9.58298e-05	0.0138193	Island		cg23122899	WIPI2	5269290	-0.13382	-4.20202	3.16488e-05	0.00804043	Shore
cg02831267	SHISA6	11143597	0.0892561	3.93458	9.58782e-05	0.0138193	Island		cg12279968	LOC100133612	3826425	-0.102149	-4.20199	3.16521e-05	0.00804043	Shore
cg08454053	RTN4RL1	1901964	0.171268	3.93457	9.58823e-05	0.0138193	Island		cg13377965	ALPL	21844799	-0.157053	-4.20074	3.1822e-05	0.00806995	OpenSea
cg19572637		66660175	0.14573	3.93436	9.59663e-05	0.0138225	Shore		cg20225915	LRDD	805726	-0.120108	-4.20056	3.18463e-05	0.00806995	Shore
cg00685836	PPFIA2	82153256	0.124691	3.93326	9.63913e-05	0.0138705	Shore		cg02923162	A2LD1	101186247	-0.091238	-4.19984	3.19433e-05	0.0080881	Shore
cg05864326	HOXD3	177030150	0.158246	3.93302	9.64838e-05	0.0138754	Shore		cg17516156	INPP1	191207820	-0.110864	-4.19915	3.20379e-05	0.00809702	Shore
cg09285795		112761581	0.118706	3.93226	9.67808e-05	0.0138839	Shore		cg27313776	ZNF827	146809012	-0.0901612	-4.19903	3.20543e-05	0.00809702	OpenSea
cg07690202		130153698	0.0374618	3.93165	9.70178e-05	0.0138942	OpenSea		cg06846320	SMAD3	67401751	-0.0978956	-4.1989	3.20725e-05	0.00809702	OpenSea
cg20399871	HOXA9	27204663	0.120613	3.93161	9.7034e-05	0.0138942	Island		cg21004104	DDI2	15954209	-0.111782	-4.1988	3.20857e-05	0.00809702	OpenSea
cg07341907	UNC13B	35161971	0.0970837	3.9315	9.70761e-05	0.0138942	Island		cg23709430	ZZEF1	3977501	-0.103715	-4.19869	3.21008e-05	0.00809702	OpenSea
cg13850625	TMEM144	159131690	0.124524	3.93136	9.71325e-05	0.0138942	Island		cg05143092	C6orf136	30619209	-0.134926	-4.1986	3.21129e-05	0.00809702	Shelf
cg09601175		177025608	0.0903607	3.93088	9.7321e-05	0.0139103	Island		cg16604658	TBK1	64847188	-0.104807	-4.1984	3.21408e-05	0.00809702	Shore
cg03709792		3475063	0.165387	3.93019	9.75892e-05	0.0139393	Island		cg13507452		53658573	-0.107179	-4.19834	3.21481e-05	0.00809702	OpenSea
cg10074727	GCM2	10883105	0.0786347	3.92937	9.79131e-05	0.0139573	Island		cg27318635	CREBBP	3781749	-0.12934	-4.19814	3.21753e-05	0.00809702	Shore
cg04935434		177024947	0.0981561	3.92899	9.8064e-05	0.0139697	Island		cg12666727	HIVEP3	42128487	-0.182105	-4.19805	3.21883e-05	0.00809702	Island
cg13499271	COL5A1	137533309	0.0591214	3.92888	9.81056e-05	0.0139697	Shore		cg12492496	PIK3R2	18271859	-0.0963908	-4.19794	3.22032e-05	0.00809702	Island
cg03026462	FOXA1	38064490	0.157886	3.92849	9.82611e-05	0.0139819	Island		cg02266878	MSLNL	825525	-0.0943577	-4.19675	3.2366e-05	0.00812085	OpenSea
cg04012266	PDE3A	20522384	0.172624	3.92828	9.83444e-05	0.0139836	Island		cg12133962	PRDM16	3090134	-0.0901412	-4.1966	3.23868e-05	0.00812085	OpenSea
cg10535353	SATB2	200323432	0.182406	3.9281	9.84234e-05	0.0139869	Island		cg04272613	DAAM1	59721173	-0.120246	-4.19659	3.23892e-05	0.00812085	OpenSea
cg08981228		101840370	0.0984054	3.92799	9.84597e-05	0.0139878	Shore		cg15565576	IL17REL	50451108	-0.0950141	-4.19621	3.24407e-05	0.00812086	Shore
cg06224485	RUNDC2C	29314000	0.0564947	3.92772	9.85645e-05	0.0139937	OpenSea		cg23392162	GDF2	48417321	-0.0824465	-4.19587	3.24886e-05	0.00812086	Shelf
cg01195526	SP110	231085667	0.0670794	3.92772	9.85672e-05	0.0139937	OpenSea		cg10011744	C17orf99	76142756	-0.0863176	-4.19517	3.25844e-05	0.00813681	OpenSea
cg25898192		33418895	0.14842	3.92738	9.86988e-05	0.0140048	OpenSea		cg22707397		49020528	-0.231925	-4.19473	3.26621e-05	0.00814872	Shelf
cg08065231	ZNF177	9473684	0.183118	3.92708	9.88293e-05	0.014016	Island		cg20647005	POM121L10P	25049097	-0.0771842	-4.19443	3.26877e-05	0.00814872	OpenSea
cg19063834	FAM134B	16509047	0.10004	3.92685	9.89097e-05	0.014016	OpenSea		cg02391615	ARHGEF17	73061896	-0.109165	-4.19419	3.27214e-05	0.00814872	OpenSea
cg24724428	ELOVL2	11044888	0.113168	3.92681	9.89267e-05	0.014016	Island		cg12895370	ACRBP	6755816	-0.0897588	-4.1928	3.29147e-05	0.00818807	Shore
cg25917510	HOXC8	54402888	0.0579326	3.92656	9.90268e-05	0.0140232	Island		cg00169019	TNXB	32056438	-0.115681	-4.19116	3.31455e-05	0.00821931	Shore
cg14383135	NPAS2	101436923	0.176325	3.92654	9.90384e-05	0.0140232	Island		cg03131097		43802881	-0.103949	-4.1901	3.32947e-05	0.00824322	Shelf
cg02783086		53424812	0.0926461	3.92637	9.91029e-05	0.0140246	Shore		cg04356090	SLC15A4	129280133	-0.135449	-4.18968	3.33537e-05	0.00824749	Shore
cg18595065		72597126	0.0928633	3.9258	9.93308e-05	0.0140518	Shore		cg20840795	CIT	120242394	-0.0713603	-4.18916	3.3428e-05	0.00825442	Shore
cg16038120	FOXG1	29235196	0.141578	3.9256	9.94094e-05	0.0140518	Island		cg14597723	MAST3	18210442	-0.0976099	-4.18854	3.35158e-05	0.00827176	Shore
cg17390350	GLI3	42267747	0.224074	3.92548	9.95019e-05	0.0140518	Island		cg13641993	FBXO10	37559166	-0.11147	-4.18788	3.36095e-05	0.00828995	OpenSea
cg04846036		8079205	0.0935966	3.92498	9.96575e-05	0.0140581	Shore		cg10718130	DGAT1	145539893	-0.0775533	-4.18778	3.36249e-05	0.00828995	OpenSea
cg12989934	KCNIP1	170108187	0.102721	3.92496	9.9664e-05	0.0140581	OpenSea		cg21764632	WIPI2	5270553	-0.142355	-4.18744	3.36725e-05	0.0082973	Shelf
cg13016524		16628944	0.0880456	3.92495	9.96701e-05	0.0140581	Island		cg09218924		88724584	-0.106189	-4.18707	3.37255e-05	0.00829812	Shelf
cg00076538	EGFLAM	38257555	0.148281	3.92494	9.96746e-05	0.0140581	Shore		cg22778435	OSBPL3	24882838	-0.0939665	-4.18705	3.37289e-05	0.00829812	OpenSea
cg07721458	SYT5	55685292	0.0825658	3.92478	9.97363e-05	0.0140626	Island		cg26858581		47873225	-0.121956	-4.1862	3.38503e-05	0.00831675	Shelf
cg27009448	C10orf46	120492138	0.115735	3.92424	9.99529e-05	0.0140762	OpenSea		cg12290450	IL1F7	113670135	-0.0905172	-4.18615	3.38578e-05	0.00831675	OpenSea
cg11469587	ST6GALNAC1	74639849	0.0963151	3.92382	0.000100125	0.0140892	OpenSea		cg00687444		30689627	-0.0673301	-4.18585	3.39015e-05	0.00831791	OpenSea
cg18530551		172670879	0.129878	3.92379	0.000100135	0.0140892	Island		cg08705942		85989730	-0.105257	-4.18583	3.39036e-05	0.00831791	OpenSea
cg12389770	GRIK2	101847706	0.0983553	3.92177	0.000100953	0.0141647	Shore		cg14445047	INPP5E	139332115	-0.103667	-4.18486	3.40435e-05	0.00832918	Shore
cg07777349		187648252	0.138243	3.92168	0.000100987	0.0141647	Island		cg16322121		155916196	-0.0905928	-4.18474	3.40611e-05	0.00832918	Shore
cg08983097	VGLL2	117586538	0.0663948	3.92154	0.000101047	0.0141647	Island		cg01571203	DLGAP2	1619861	-0.0970592	-4.18449	3.40967e-05	0.00832918	Shore
cg23065934	2022-03-11	16180266	0.216755	3.92159	0.000101065	0.0141647	Island		cg07589254		1705402	-0.114664	-4.18407	3.41583e-05	0.00832918	Island
cg12276513	CHD5	6208879	0.0692973	3.92048	0.000101478	0.0141971	Island		cg02484343	E4F1	2284734	-0.115016	-4.18406	3.41595e-05	0.00832918	Island
cg25588680	AOX2P	201635383	0.0591921	3.92026	0.000101568	0.0142018	OpenSea		cg25561904	XRCC3	104165401	-0.118321	-4.18397	3.41727e-05	0.00832918	Shore
cg02527669	OBSL1	220417030	0.164672	3.9198	0.000101756	0.0142232	Island		cg20732137	GMEB2	62251227	-0.10695	-4.18395	3.4175e-05	0.00832918	OpenSea
cg00332021	psiTPTE22	17083412	0.165431	3.91936	0.000101933	0.0142418	Island		cg26484108		117580995	-0.119455	-4.18258	3.43753e-05	0.00836929	OpenSea
cg09454925	KCNH7	163696000	0.131861	3.91916	0.000102018	0.0142418	OpenSea		cg23098371		92012061	-0.139028	-4.18171	3.45021e-05	0.00838894	Island
cg05319305	DDIT4L	101111927	0.14057	3.91911	0.000102039	0.0142418	Shore		cg01416891	CYP26C1	94820892	-0.121953	-4.18166	3.45097e-05	0.00838894	Island
cg26247737	SGCZ	15095914	0.109433	3.91762	0.000102651	0.0143014	Shore		cg25730020	LOC390858	56701518	-0.0853957	-4.1811	3.45906e-05	0.00839988	OpenSea
cg05295557	NKX2-1	36988446	0.173836	3.91716	0.000102842	0.0143186	Island		cg06353075	IKBIP	99029458	-0.0949357	-4.18085	3.46275e-05	0.00840449	OpenSea
cg23932491	EMX2OS	119295056	0.188927	3.91713	0.000102867	0.0143186	Island		cg04541146		15906515	-0.0979565	-4.18022	3.47207e-05	0.00841214	OpenSea
cg07989568	TEKT1	6735152	0.136895	3.91657	0.000103085	0.014323	OpenSea		cg19390934	MTERFD2	242027520	-0.118741	-4.17939	3.48435e-05	0.00843508	OpenSea
cg02245378	PAX3	223161771	0.0911561	3.91644	0.000103137	0.014323	Island		cg05454501	ZBED3	76373391	-0.230061	-4.17929	3.48742e-05	0.00843815	Island
cg18947801	LPPR4	99729769	0.108913	3.91632	0.000103186	0.014323	Shore		cg06703803	ANAPC7	110811045	-0.125088	-4.17886	3.49217e-05	0.00844347	OpenSea
cg20084504		28369514	0.10401	3.91618	0.000103244	0.014323	Shore		cg04665930	POLRMT	617432	-0.100204	-4.17812	3.50313e-05	0.00846307	Island
cg18072629		8092036	0.0881255	3.91615	0.000103257	0.014323	Island		cg02504211	C3orf21	194815434	-0.102353	-4.17657	3.52621e-05	0.00849968	OpenSea
cg01691827		86599189	0.08882	3.91613	0.000103264	0.014323	Shore		cg02749752	TRIM26	30176093	-0.100645	-4.17631	3.52999e-05	0.00849968	OpenSea
cg10825481		210499017	0.0548655	3.91591	0.000103359	0.0143276	Shelf		cg04581516		95119318	-0.110439	-4.1763	3.53025e-05	0.00849968	OpenSea
cg04641787	FLJ45983	8096154	0.0781108	3.91578	0.00010341	0.0143305	Island		cg12630479		1130376	-0.0883816	-4.17626	3.53083e-05	0.00849968	Shore
cg22127570		174443366	0.080243	3.9154	0.000103567	0.0143396	Island		cg03485533	CALHM1	105218971	-0.0886535	-4.17625	3.53099e-05	0.00849968	Shore
cg13702996	IQSEC3	176189	0.113996	3.9153	0.000103612	0.0143415	Island		cg01400685	FADS2	61598025	-0.13444	-4.17526	3.54575e-05	0.00852829	Shore
cg04884111		82339984	0.094401	3.91487	0.000103791	0.0143544	Shore		cg24207529	SPEG	220299672	-0.0733445	-4.175	3.54965e-05	0.00852829	Island
cg09688601	LEPREL1	189838686	0.154911	3.91485	0.000103797	0.0143544	Island		cg26963285	POP4	30100831	-0.0993051	-4.17498	3.54997e-05	0.00852829	Shore
cg17525102	FOXG1	29236221	0.122072	3.91427	0.000104041	0.0143711	Shore		cg05407555		106320510	-0.13193	-4.17485	3.55197e-05	0.00852829	Shore
cg03745414	SIRPG	1616387	0.0507677	3.91399	0.000104155	0.0143785	OpenSea		cg17057892	FBLN7	112918552	-0.105762	-4.17457	3.55617e-05	0.00853402	Shore
cg04560810	TMEM173	138861847	0.193164	3.91382	0.000104249	0.0143872	OpenSea		cg24673600	BATF	76005929	-0.129777	-4.17413	3.56286e-05	0.00853694	OpenSea
cg26153410		103358619	0.0921779	3.91336	0.000104419	0.0144038	Shore		cg26723524	LOC349114	39775803	-0.124312	-4.17371	3.56919e-05	0.00853902	Shelf
cg19999212		131096964	0.0954312	3.91333	0.000104431	0.0144038	Shelf		cg05707833	NFATC1	77203371	-0.122615	-4.17325	3.57613e-05	0.00853981	Island
cg18009496	IRX4	1883940	0.139682	3.91299	0.000104573	0.0144192	Island		cg08541862	ELOVL1	43829524	-0.0845073	-4.17305	3.5792e-05	0.00853981	Shelf
cg03005685	PPP4R4	94640029	0.113964	3.91277	0.000104668	0.0144281	Shore		cg06948222	CA5A	87958493	-0.12267	-4.17304	3.57929e-05	0.00853981	OpenSea
cg01334632	SPTBN4	41036807	0.0889947	3.91186	0.000105048	0.0144593	Shore		cg00582583	CBFA2T3	88992178	-0.135407	-4.17297	3.58034e-05	0.00853981	Shore
cg07169233	CSGALNACT1	19354440	0.087507	3.91186	0.000105049	0.0144593	OpenSea		cg17501569	MSLN	811064	-0.0982002	-4.17294	3.58084e-05	0.00853981	OpenSea
cg19802138	SOX1	112722719	0.104942	3.91173	0.000105104	0.0144626	Island		cg14219938	C9orf103	86236624	-0.135485	-4.17284	3.58228e-05	0.00853981	Shore
cg16560774	BAHCC1	79373381	0.177804	3.91113	0.000105365	0.0144731	Island		cg20826024		31529154	-0.106813	-4.1718	3.59815e-05	0.00856894	OpenSea
cg06211837	ST6GALNAC3	76540438	0.160353	3.90997	0.000105851	0.0145227	Island		cg27508071	C7orf26	6629350	-0.1	-4.17072	3.61467e-05	0.00859507	Island
cg19485103		475074	0.073934	3.90974	0.000105948	0.0145285	OpenSea		cg06974388		161065862	-0.113317	-4.17065	3.61564e-05	0.00859507	Shelf
cg23300732	STK32B	5053496	0.1641	3.90972	0.000105955	0.0145285	Island		cg07370588		16569088	-0.0816465	-4.17039	3.61965e-05	0.00859507	Shore
cg26107028		62145573	0.0759344	3.90947	0.000106061	0.0145388	OpenSea		cg25199372		24650209	-0.0910934	-4.16968	3.6305e-05	0.00859507	OpenSea
cg20539752	HOXD8	176994305	0.224969	3.90938	0.000106146	0.0145462	Island		cg18151422	SLC9A9	143148893	-0.124842	-4.16966	3.6309e-05	0.00859507	OpenSea
cg17900854	C21orf88	40984777	0.20405	3.90876	0.000106393	0.0145759	OpenSea		cg21740177		119381682	-0.102827	-4.16964	3.63113e-05	0.00859507	OpenSea
cg09252495		21503898	0.138582	3.90792	0.000106723	0.0146036	Island		cg05704832		226308547	-0.115998	-4.16924	3.63726e-05	0.00860114	Shore
cg04621578	IGSF9B	133825703	0.073911	3.9079	0.00010673	0.0146036	Island		cg00199549	MCM5	35795374	-0.132193	-4.16912	3.6392e-05	0.00860114	Shore
cg12989560	RNF165	43914264	0.0691257	3.9071	0.000107075	0.0146264	Island		cg23606421	ENTPD8	140330621	-0.117029	-4.16899	3.64114e-05	0.00860138	Island
cg23818888	LOC100128292	79687200	0.0945656	3.90694	0.000107141	0.0146312	Shore		cg19763230	PPFIA3	49623634	-0.105996	-4.16849	3.64887e-05	0.00861529	Island
cg07572592	FBF1	73937177	0.0691454	3.90676	0.000107221	0.0146379	Island		cg20120631	SDHAP1	195714100	-0.0588072	-4.16824	3.65272e-05	0.00861668	Shelf
cg07279070	EMX1	73148229	0.0813646	3.90662	0.000107282	0.0146408	Island		cg23529249		69867297	-0.125065	-4.16821	3.65313e-05	0.00861668	OpenSea
cg19578835		38067622	0.163443	3.90634	0.0001074	0.0146409	Island		cg03891318	NMNAT3	139372675	-0.0659455	-4.16779	3.6597e-05	0.00861825	OpenSea
cg03958979	NR2E1	108486387	0.0657031	3.90614	0.000107486	0.0146485	Island		cg16563938	WDR8	3555442	-0.132054	-4.16747	3.66464e-05	0.00862213	Shore
cg12560987		1287065	0.0783236	3.90549	0.000107765	0.014675	Island		cg24664855	FCRLA	161676266	-0.144358	-4.16703	3.67149e-05	0.00862959	OpenSea
cg05292330	SAR1A	71929509	0.0921276	3.90396	0.000108427	0.0147262	Shore		cg04554217		56771656	-0.0814707	-4.16663	3.67775e-05	0.00863564	OpenSea
cg10165847	NPAS2	101436427	0.221026	3.90392	0.000108494	0.0147262	Island		cg01538575	RFX2	6039991	-0.119789	-4.16582	3.69023e-05	0.00865193	Island
cg21145136	SH3GL3	84116115	0.191123	3.90378	0.000108528	0.0147262	Island		cg15985132		130642799	-0.0914492	-4.16515	3.70069e-05	0.00865915	OpenSea
cg22338567	LAMB1	107642444	0.163918	3.90363	0.000108573	0.0147262	Island		cg11293312	FUT1	49252020	-0.122649	-4.16435	3.71335e-05	0.00866175	Shore
cg05579030	PCDHB5	140515039	0.138713	3.90357	0.000108598	0.0147262	Shore		cg15605746	MYO5C	52584919	-0.0903265	-4.16426	3.71473e-05	0.00866175	Shelf
cg18894648	LOC645323	87974446	0.0923176	3.90352	0.000108622	0.0147262	Shore		cg21040575	MIR497	6921465	-0.0681342	-4.16364	3.72451e-05	0.0086802	Shelf
cg16422907	CCNA1	37006734	0.114236	3.90326	0.000108731	0.0147368	Shore		cg22413209	FBLN7	112917281	-0.104153	-4.1634	3.72819e-05	0.00868307	Island
cg09424759	SLC35F3	234040781	0.100676	3.90238	0.000109116	0.014759	Island		cg09519954	CREBBP	3847222	-0.0863085	-4.16332	3.72945e-05	0.00868307	OpenSea
cg14487131	FOXB2	79633737	0.20652	3.90157	0.000109506	0.0147989	Island		cg23791626	PITPNC1	65542892	-0.097463	-4.1631	3.73298e-05	0.00868698	OpenSea
cg19356905	GREM2	240775401	0.122532	3.90108	0.000109687	0.0148093	OpenSea		cg16706324	TRIM78P	5685914	-0.0957054	-4.16236	3.74474e-05	0.00870569	OpenSea
cg05051393	ASF1A	119228846	0.054689	3.901	0.000109723	0.0148093	OpenSea		cg06353486	MEGF6	3427479	-0.151825	-4.1619	3.7519e-05	0.00871804	Island
cg03467001	RGL1	183857649	0.137103	3.90092	0.000109755	0.0148093	OpenSea		cg16774528	NIN	51288907	-0.0930133	-4.16162	3.75634e-05	0.0087197	OpenSea
cg04010471		107570209	0.197562	3.9007	0.000109881	0.0148126	Island		cg03604731		96824799	-0.148592	-4.16092	3.76756e-05	0.00873671	OpenSea
cg13332538		4858482	0.135647	3.90061	0.000109891	0.0148126	Island		cg16974190		128763677	-0.124164	-4.16029	3.77762e-05	0.00874742	Shelf
cg06076122	CDH18	19988200	0.103235	3.90046	0.000109961	0.0148138	OpenSea		cg01135546		45949828	-0.136719	-4.15972	3.78657e-05	0.00875518	Island
cg01863682	NEUROD1	182545771	0.09339	3.8998	0.000110249	0.0148352	Shelf		cg02574101	LOC91450	78286737	-0.120085	-4.15908	3.7969e-05	0.00877473	OpenSea
cg20894686	TFAP2B	50803903	0.104885	3.8997	0.000110295	0.0148371	OpenSea		cg27151174	CD2BP2	30367227	-0.0689322	-4.15863	3.80411e-05	0.00878705	Shore
cg09862801		45396991	0.106989	3.89958	0.000110345	0.0148396	Island		cg00780520	PVT1	128808554	-0.0979231	-4.15778	3.81783e-05	0.00881007	Shore
cg10994511	ADCY2	7396002	0.164246	3.89946	0.000110399	0.0148426	Island		cg05213414		30981352	-0.107258	-4.15757	3.82117e-05	0.00881274	OpenSea
cg14419187	UNC80	210637094	0.124102	3.89851	0.000110818	0.0148777	Shore		cg20442289	C5orf15	133305704	-0.121133	-4.15738	3.82425e-05	0.00881274	Shore
cg18372607	PAX6	31827084	0.133794	3.89843	0.000110856	0.0148778	Shore		cg14343652	FLJ43663	130789013	-0.106931	-4.15736	3.82463e-05	0.00881274	Shore
cg12808596	ZP1	60640645	0.102683	3.89837	0.000110883	0.0148778	OpenSea		cg05411171	PDIA3	44041928	-0.0965557	-4.15705	3.82956e-05	0.00881274	Shelf
cg24966702	DACT2	168720476	0.152379	3.89799	0.000111052	0.0148877	Island		cg09713225	RBCK1	400412	-0.13803	-4.15702	3.83003e-05	0.00881274	Island
cg07060551	SHANK1	51198381	0.0867515	3.89741	0.000111308	0.014905	Island		cg00178928		233366275	-0.0754966	-4.15692	3.83159e-05	0.00881274	Shore
cg20902817		30277796	0.134901	3.89712	0.000111437	0.0149138	OpenSea		cg19046695		12291394	-0.117734	-4.15646	3.83915e-05	0.00882019	OpenSea
cg10465866		28574471	0.0800496	3.89653	0.000111699	0.0149383	OpenSea		cg01250845	RAB30	82708076	-0.127728	-4.15597	3.84707e-05	0.00882557	OpenSea
cg00458681	DGCR10	19010419	0.129426	3.8958	0.000112026	0.0149755	OpenSea		cg07178206	RGS13	192603870	-0.108882	-4.15596	3.84714e-05	0.00882557	OpenSea
cg22398259		144255688	0.15268	3.8957	0.000112073	0.0149774	OpenSea		cg14443472	FAM125B	129266352	-0.110847	-4.15499	3.86294e-05	0.00885313	OpenSea
cg04951131	HDLBP	242168856	0.068793	3.89536	0.000112224	0.0149891	OpenSea		cg01204210		103044312	-0.0704645	-4.15448	3.87133e-05	0.00886403	Island
cg25386234		119542159	0.0900132	3.89488	0.000112441	0.0150095	Shore		cg06291594	SULT1A4	29473557	-0.0940598	-4.15447	3.87147e-05	0.00886403	Shelf
cg02320740	SORCS3	106400259	0.177602	3.89454	0.000112602	0.0150186	Island		cg07202461	MIB1	19406765	-0.147941	-4.15429	3.87447e-05	0.00886657	OpenSea
cg22610424		30559051	0.0957203	3.89445	0.000112632	0.0150186	OpenSea		cg10551329	PPT2	32120933	-0.0883546	-4.15366	3.88479e-05	0.0088815	Shore
cg06946543	LMO7	76377366	0.134446	3.89411	0.000112784	0.0150253	OpenSea		cg15084823		6392160	-0.108823	-4.15256	3.90281e-05	0.00890654	OpenSea
cg01340005	SOX2OT	181429460	0.118722	3.89394	0.000112864	0.015028	Shore		cg24226891	SLC26A1	979331	-0.0934464	-4.15235	3.90628e-05	0.00890654	Shore
cg04283751	C10orf41	77162881	0.0653485	3.89375	0.000112947	0.0150323	Island		cg23948811		79485043	-0.105536	-4.15232	3.9068e-05	0.00890654	Shore
cg11806672	POU4F1	79176608	0.0766204	3.89371	0.000112965	0.0150323	Island		cg23249399	ARAP1	72437871	-0.100393	-4.15231	3.90689e-05	0.00890654	Island
cg18453446		28219387	0.0804629	3.89302	0.00011328	0.0150572	Shore		cg17395184	ZFP106	42750462	-0.117527	-4.15225	3.90788e-05	0.00890654	OpenSea
cg08534628		100650073	0.0693178	3.89272	0.000113416	0.0150691	Island		cg17999319		10396922	-0.0895085	-4.15218	3.90904e-05	0.00890654	OpenSea
cg15344419		131769581	0.131616	3.89179	0.000113835	0.015109	Island		cg25799348	FOXK1	4729417	-0.110201	-4.15186	3.91426e-05	0.00890835	OpenSea
cg18011364	RELN	103630086	0.16801	3.89163	0.000113907	0.0151105	Island		cg21179705		109392140	-0.103262	-4.15156	3.91934e-05	0.00890835	OpenSea
cg08753373	DPYSL4	134000124	0.157449	3.89052	0.000114416	0.0151446	Island		cg23256802	VDAC1	133313281	-0.096338	-4.15116	3.92582e-05	0.00891875	OpenSea
cg17508300	HPSE2	100992656	0.184827	3.89051	0.000114436	0.0151446	Island		cg20813374	FKBP5	35657180	-0.0711688	-4.15057	3.93558e-05	0.0089318	Shore
cg09345825	GPHN	66974634	0.114041	3.89008	0.000114616	0.0151617	Island		cg05493509	STK32C	134041783	-0.151623	-4.15005	3.94427e-05	0.0089318	Island
cg20380468	FYB	39203057	0.131242	3.88929	0.000114978	0.015201	OpenSea		cg18827221	HLA-DPB1	33043094	-0.109322	-4.14991	3.94659e-05	0.0089318	OpenSea
cg21299542	PITX2	111550407	0.0973006	3.88793	0.000115602	0.01525	Shore		cg01089544	APBA1	72130471	-0.102049	-4.14961	3.95158e-05	0.0089318	Shore
cg26430287	SMAD3	67439567	0.108703	3.8878	0.000115663	0.01525	OpenSea		cg07628073		3122304	-0.126534	-4.14954	3.95279e-05	0.0089318	Shore
cg04585227	WDR60	158671570	0.0457434	3.88778	0.000115675	0.01525	Shore		cg16320419	BHLHE40	5025570	-0.115629	-4.1491	3.96015e-05	0.0089318	Shore
cg01202666	TWIST1	19157650	0.0737702	3.88739	0.000115853	0.0152528	Island		cg19172447	EP400	132551483	-0.161938	-4.14897	3.96228e-05	0.0089318	OpenSea
cg01967055	HRASLS5	63258803	0.0740058	3.88723	0.000115926	0.0152528	Island		cg08452671		145451919	-0.111423	-4.14888	3.96382e-05	0.0089318	Shelf
cg01598009	HCG18	30286162	0.144099	3.88698	0.000116041	0.0152528	OpenSea		cg02012594		20133515	-0.0754568	-4.14887	3.96395e-05	0.0089318	Shore
cg21794428	LATS2	21635420	0.155433	3.88688	0.00011609	0.0152528	Island		cg18395354	SDK1	3801491	-0.109988	-4.14887	3.96396e-05	0.0089318	OpenSea
cg02255107	OXNAD1	16347334	0.102277	3.88679	0.000116131	0.0152528	OpenSea		cg24543596	RAB13	153960103	-0.0953836	-4.14826	3.97413e-05	0.00894127	Shelf
cg15895690		60982635	0.09125	3.88638	0.000116319	0.0152578	Island		cg20050237		77391448	-0.0978779	-4.14817	3.97566e-05	0.00894127	OpenSea
cg11842415	LHX8	75599667	0.0835928	3.88604	0.000116478	0.015268	Shore		cg16167050	CEP170	243326617	-0.100433	-4.14816	3.9758e-05	0.00894127	OpenSea
cg09416543	IRX5	54964677	0.114347	3.88532	0.000116812	0.0152891	Island		cg20584157	PRICKLE2	64149428	-0.111998	-4.14803	3.97804e-05	0.00894202	OpenSea
cg21705897	HMGCLL1	55444061	0.22109	3.88541	0.000116819	0.0152891	Island		cg02308706	C17orf91	1616635	-0.0884196	-4.14727	3.99084e-05	0.00895652	Shelf
cg14615336	AGBL4	50489567	0.114957	3.88387	0.000117489	0.0153441	Island		cg05220083	2022-03-09	58152793	-0.148595	-4.14711	3.99354e-05	0.00895652	Shelf
cg19797376	TAL1	47695475	0.117587	3.88385	0.000117501	0.0153441	Shore		cg01016533	BCKDK	31123892	-0.0863876	-4.14708	3.99404e-05	0.00895652	Shelf
cg26140512		93778912	0.0440142	3.88364	0.0001176	0.0153527	OpenSea		cg00221394	ZNF10	133707523	-0.105064	-4.14672	4.00007e-05	0.00896574	Island
cg17119521	LIN28B	105404769	0.0929902	3.88349	0.00011767	0.0153575	Shelf		cg06251181	CORO1C	109046825	-0.125309	-4.14638	4.00573e-05	0.00897286	OpenSea
cg23154526	FOXB1	60297323	0.110001	3.88316	0.000117824	0.0153649	Island		cg05231226	ACSF3	89171772	-0.116297	-4.14603	4.0116e-05	0.00897441	Shore
cg18082337	ZIC4	147113726	0.14616	3.88245	0.00011816	0.0154031	Island		cg01147727	KIAA0284	105363015	-0.109158	-4.14588	4.01427e-05	0.00897611	Shelf
cg05617469	ZIC5	100624281	0.0643632	3.88233	0.000118216	0.0154032	Island		cg12856708		43442340	-0.0851248	-4.14488	4.03117e-05	0.0090053	OpenSea
cg10015572		124071575	0.0615734	3.88174	0.000118494	0.0154265	OpenSea		cg02637031		114887230	-0.0690352	-4.14453	4.03711e-05	0.00901428	OpenSea
cg07104660		67873511	0.0803254	3.88146	0.000118624	0.0154391	Island		cg14750551	PARP14	122401343	-0.138499	-4.14427	4.04148e-05	0.00901974	Shore
cg02441747	COL25A1	110223646	0.122943	3.88095	0.000118864	0.0154641	Island		cg03507326	LOC100128788	2801952	-0.0999763	-4.14412	4.04404e-05	0.00902117	Island
cg19523082	ARMC3	23216841	0.135105	3.87985	0.000119391	0.0155087	OpenSea		cg09627302		31432787	-0.104726	-4.14344	4.05566e-05	0.00904189	OpenSea
cg10233825	LOC100190940	130527104	0.201523	3.87863	0.000120003	0.0155536	Island		cg05300538	SYVN1	64898766	-0.117937	-4.14298	4.06357e-05	0.0090518	Shelf
cg22622328		43195071	0.104883	3.87846	0.000120053	0.0155536	Shelf		cg03800922		74290220	-0.0856026	-4.1428	4.06653e-05	0.00905409	OpenSea
cg13525197	ZSCAN23	28411240	0.134895	3.87836	0.000120101	0.0155536	OpenSea		cg08781257	SYT17	19185373	-0.115272	-4.14241	4.0733e-05	0.00906485	OpenSea
cg10435664	PLXNA2	208418706	0.0927671	3.87809	0.000120229	0.0155659	Shore		cg02641917		198127245	-0.119023	-4.14184	4.08306e-05	0.00907364	OpenSea
cg08400210	GABRR1	89908154	0.093884	3.87802	0.000120263	0.015566	OpenSea		cg01948226		32829208	-0.0746055	-4.14132	4.09198e-05	0.00908915	OpenSea
cg02681173	LOC100190940	130527106	0.129748	3.87782	0.000120358	0.0155676	Island		cg11851129	SHMT2	57624530	-0.101095	-4.14088	4.09951e-05	0.00909186	Shore
cg22358580	HOXC4	54426725	0.069213	3.87771	0.000120409	0.0155676	Shore		cg05993265	MFSD10	2933802	-0.101249	-4.14051	4.10591e-05	0.00909256	Island
cg05602356	PDE4D	58334856	0.0647794	3.87738	0.000120568	0.0155774	Island		cg08698135	CD82	44625337	-0.123967	-4.14033	4.10903e-05	0.00909256	OpenSea
cg12001304	SPHKAP	229045020	0.135017	3.87735	0.000120584	0.0155774	Shore		cg06501835		36589944	-0.0871856	-4.13969	4.12019e-05	0.00911295	Shore
cg11052780	TRPA1	72987499	0.135009	3.876	0.000121234	0.0156407	Island		cg00963675	EGR2	64572581	-0.0994236	-4.13941	4.12505e-05	0.0091162	Shore
cg09717526	LUZP2	24518776	0.103276	3.87598	0.000121241	0.0156407	Shore		cg24313592	CLPB	72020031	-0.128975	-4.13938	4.12555e-05	0.0091162	OpenSea
cg22954449	ADAMTS16	5140001	0.237138	3.87597	0.00012131	0.0156425	Island		cg26543539	ARHGEF11	156907349	-0.0756207	-4.13921	4.12851e-05	0.00911844	OpenSea
cg22108374	CCDC33	74557527	0.0955311	3.87582	0.000121322	0.0156425	OpenSea		cg13566141		132050607	-0.0963029	-4.1387	4.13725e-05	0.0091301	OpenSea
cg04283162	FAM189A1	29862517	0.207565	3.87531	0.000121607	0.0156709	Island		cg02048657	TERT	1293231	-0.087994	-4.13868	4.13769e-05	0.0091301	Island
cg19852958	NKX3-2	13545760	0.180557	3.87474	0.000121856	0.0156812	Island		cg03400303	SLC12A4	67979541	-0.076005	-4.13777	4.15356e-05	0.00915221	OpenSea
cg12537665	COL1A1	48279080	0.0855329	3.87448	0.000121968	0.0156833	Shore		cg06762891	RIN3	93151082	-0.108044	-4.13706	4.1659e-05	0.00917507	Shelf
cg03009363	TFAP2A	10419400	0.0803657	3.87421	0.000122101	0.0156833	Island		cg21583016	CAMTA1	7539175	-0.0933903	-4.13677	4.17107e-05	0.00918214	OpenSea
cg11229533	TMEM178	39893520	0.115424	3.8742	0.000122104	0.0156833	Shore		cg16484526	C12orf77	25150608	-0.129072	-4.13651	4.17555e-05	0.00918501	OpenSea
cg06272038	ASCL2	2292512	0.200244	3.87413	0.000122171	0.0156833	Island		cg01127300		38614796	-0.114258	-4.13642	4.17724e-05	0.00918501	Shelf
cg06825039	SP8	20824905	0.0945281	3.87402	0.00012219	0.0156833	Island		cg24935896		201431492	-0.0830063	-4.13635	4.17838e-05	0.00918501	OpenSea
cg09358961		1130449	0.0916318	3.87371	0.000122344	0.0156891	Shore		cg14508021	AKAP13	85987419	-0.101217	-4.13625	4.18021e-05	0.00918501	OpenSea
cg06468908	COL25A1	110223713	0.083154	3.87369	0.000122352	0.0156891	Island		cg16870215	C4orf26	76481269	-0.0989381	-4.13595	4.18536e-05	0.00918773	OpenSea
cg05309948	ASCL2	2292447	0.140192	3.8733	0.000122542	0.0157047	Island		cg22914595	RHPN1	144462127	-0.11894	-4.13568	4.19018e-05	0.00919399	Island
cg16747247	PLXDC2	20104806	0.263022	3.87321	0.00012267	0.0157084	Island		cg06914270	SS18L1	60757239	-0.125535	-4.13554	4.19255e-05	0.0091949	Shore
cg20172862		99602546	0.134839	3.87225	0.000123056	0.0157448	Island		cg03380645	SFTPB	85895048	-0.107449	-4.13447	4.21146e-05	0.00922341	OpenSea
cg27201297	CTDSPL	37902413	0.0969735	3.87213	0.000123115	0.015748	Island		cg13579030		106215515	-0.103916	-4.1328	4.24109e-05	0.00927098	OpenSea
cg01085362		31848310	0.152474	3.8706	0.000123866	0.0158268	Shore		cg25247083		18026611	-0.102764	-4.13207	4.2542e-05	0.00928737	Shelf
cg10924077	GPRC5C	72428390	0.0815361	3.87043	0.000123949	0.0158332	Island		cg21375017	OSBPL10	31988082	-0.127971	-4.13198	4.25577e-05	0.00928737	OpenSea
cg04511182		103269584	0.103539	3.86979	0.000124264	0.0158555	Shelf		cg04996588	SBNO2	1107911	-0.125287	-4.13194	4.25652e-05	0.00928737	Shore
cg01405004	FAM19A4	68980539	0.108733	3.86972	0.0001243	0.0158555	Shore		cg24451117	MAP3K5	137094444	-0.102143	-4.13132	4.26762e-05	0.00930293	OpenSea
cg25645338	APC	112054378	0.0669254	3.86925	0.000124531	0.0158657	OpenSea		cg07545081	FAM53B	126308381	-0.0934653	-4.131	4.27331e-05	0.00930966	OpenSea
cg26678605		118925011	0.126689	3.86923	0.000124542	0.0158657	Shore		cg07071449	RAMP1	238777806	-0.157292	-4.13093	4.27468e-05	0.00930966	OpenSea
cg10558740	FLJ22536	22148738	0.109993	3.86908	0.000124614	0.0158703	OpenSea		cg11571563	RPGRIP1	21769379	-0.0716169	-4.13007	4.29004e-05	0.00933878	Island
cg19495982		51162091	0.0907841	3.86902	0.000124646	0.0158703	Island		cg15642209	ARSG	66290505	-0.0931858	-4.1295	4.30031e-05	0.00935595	Shore
cg01335367	MGC14436	110172208	0.112322	3.8687	0.000124804	0.0158784	OpenSea		cg15524283	LEMD1	205350519	-0.10461	-4.1294	4.30211e-05	0.00935595	OpenSea
cg00178249	LOC100192378	77589908	0.110454	3.86842	0.000124943	0.0158801	Shore		cg18073788		130992677	-0.0862849	-4.1293	4.30392e-05	0.00935595	OpenSea
cg04697265		130683700	0.0899645	3.86826	0.000125023	0.0158801	OpenSea		cg17642201		159549216	-0.0776494	-4.12875	4.31394e-05	0.00937339	Shore
cg13798146	HDGFRP3	83875703	0.16479	3.8679	0.000125203	0.0158897	Island		cg15522953	ZMIZ1	80842848	-0.109317	-4.12839	4.32036e-05	0.00938299	OpenSea
cg18898440	WSCD1	5974064	0.0723858	3.86708	0.00012561	0.0159244	Island		cg09469984	CLSTN1	9796095	-0.102097	-4.128	4.32743e-05	0.00938731	OpenSea
cg01509330		170535724	0.0936161	3.86651	0.000125893	0.0159408	OpenSea		cg24172175		48988470	-0.105988	-4.12773	4.33236e-05	0.00938731	Island
cg14649140	HOXA10	27214201	0.0795051	3.86627	0.000126016	0.0159408	Island		cg10381354		12301285	-0.0843531	-4.1267	4.35108e-05	0.00941916	OpenSea
cg08573701	RB1CC1	53603035	0.115802	3.86577	0.000126266	0.0159502	OpenSea		cg03080043	ZFPM1	88551264	-0.118984	-4.12587	4.36633e-05	0.00942978	Shelf
cg08479590	HOXA11AS	27224795	0.103125	3.86564	0.000126328	0.0159502	Shore		cg01844514	ZNF862	149557121	-0.111154	-4.12584	4.36687e-05	0.00942978	Shore
cg19148866	SIX3	45168798	0.072687	3.86557	0.000126366	0.0159506	Shore		cg16423910	CD37	49843627	-0.115843	-4.1258	4.3677e-05	0.00942978	Island
cg05671398		32862031	0.059455	3.86531	0.000126496	0.0159627	Shore		cg14051556	WDR81	1627862	-0.0936429	-4.12567	4.37007e-05	0.00942978	Island
cg06493664	CALB2	71392628	0.167208	3.86508	0.000126611	0.0159665	Island		cg25520910		114576197	-0.0698772	-4.12508	4.38082e-05	0.00943559	OpenSea
cg12905571		182669244	0.105698	3.86492	0.000126691	0.0159666	OpenSea		cg09838169	INPP5A	134377481	-0.0937434	-4.12491	4.38395e-05	0.0094362	OpenSea
cg01913568	RXRG	165414583	0.138384	3.86476	0.00012677	0.0159673	OpenSea		cg21423404	KDM2B	121976833	-0.113856	-4.12395	4.40167e-05	0.00945794	Shore
cg17630392	NPR3	32712623	0.118818	3.86465	0.000126825	0.0159699	Island		cg16252905	TNFRSF4	1150936	-0.084594	-4.12387	4.40311e-05	0.00945794	Shore
cg02564291	PRDM6	122430235	0.0948855	3.86394	0.000127183	0.0159978	Shore		cg13685151	C1orf186	206289463	-0.104387	-4.12383	4.40375e-05	0.00945794	OpenSea
cg04529066	ACADL	211090117	0.190155	3.86338	0.000127494	0.0160325	Island		cg19880947	SLC43A2	1510000	-0.137735	-4.12375	4.40532e-05	0.00945794	Island
cg02817030		20833508	0.084506	3.86236	0.000127983	0.0160725	Shelf		cg24492886	PTAFR	28474511	-0.0848774	-4.12272	4.42437e-05	0.0094739	OpenSea
cg03530364	FAM19A1	68056706	0.0590655	3.86222	0.000128056	0.0160774	Shore		cg06844496		106039191	-0.106674	-4.12263	4.42608e-05	0.0094739	Shore
cg08354093	THBD	23029640	0.123149	3.86184	0.000128252	0.0160847	Island		cg15739881	SLC22A18AS	2922464	-0.0939183	-4.12253	4.42782e-05	0.0094739	Shore
cg22079008		31843360	0.110488	3.86099	0.000128684	0.0161149	Shore		cg03466522	FAM131C	16400754	-0.0874398	-4.1224	4.43028e-05	0.0094739	Shore
cg11281641	GAD1	171674855	0.20261	3.86105	0.000128692	0.0161149	Island		cg12665414	CPEB4	173318755	-0.097862	-4.12237	4.43095e-05	0.0094739	Shelf
cg19254119	ZNF560	9609422	0.114476	3.86041	0.000128981	0.0161257	Shore		cg12469475	BMPER	33943666	-0.0600026	-4.12219	4.43429e-05	0.00947639	Island
cg23357250	DNAH9	11501518	0.0951678	3.86034	0.000129015	0.0161257	Shore		cg24276445	CNR1	88854953	-0.0949772	-4.12209	4.43616e-05	0.00947639	OpenSea
cg21820373	MYOC	171614104	0.0993679	3.85986	0.000129262	0.0161465	OpenSea		cg27321979	C15orf27	76352532	-0.056572	-4.1218	4.44139e-05	0.00948325	Island
cg18320854		79001543	0.0911678	3.85929	0.000129553	0.0161726	OpenSea		cg12022772	PTPN18	131130468	-0.065043	-4.12157	4.44567e-05	0.00948806	Island
cg19671120	CNGA3	98962974	0.0800005	3.85892	0.000129743	0.0161894	Island		cg01104489	PRDM16	3072235	-0.0661757	-4.12135	4.44982e-05	0.00948874	Island
cg16098981	TMEM90B	24449865	0.103448	3.85868	0.000129869	0.0162008	Island		cg11654813		29098920	-0.101233	-4.12134	4.45004e-05	0.00948874	Shelf
cg02131674		17341065	0.0969135	3.85858	0.00012992	0.0162029	OpenSea		cg09180977	WNT4	22453144	-0.101126	-4.12086	4.45896e-05	0.00950345	Shelf
cg09929187		92501570	0.0812377	3.85814	0.000130145	0.0162094	OpenSea		cg19525872	RIMBP2	130934808	-0.117635	-4.12067	4.46251e-05	0.00950394	Shore
cg19651694	PHOX2A	71955164	0.104671	3.858	0.000130219	0.0162125	Island		cg20849150		59522993	-0.0694545	-4.12046	4.46638e-05	0.00950394	OpenSea
cg19025435	ENOX1	44361624	0.0864105	3.85785	0.000130297	0.0162125	Island		cg08599249		128265902	-0.0914184	-4.12042	4.4673e-05	0.00950394	OpenSea
cg21495653	LOC285548	13550589	0.0683333	3.85748	0.000130485	0.0162241	Shore		cg11952344	HEXDC	80398854	-0.082277	-4.11926	4.48902e-05	0.00953716	Shore
cg15191648	SALL3	76740262	0.107512	3.85683	0.000130823	0.01625	Island		cg25426302	PPT2	32120826	-0.145334	-4.11864	4.50066e-05	0.00954891	Shore
cg02748539	SLC9A3	524269	0.0688692	3.85638	0.000131059	0.0162584	Island		cg19668951	SLC39A13	47430812	-0.0646275	-4.11847	4.50382e-05	0.00955128	Shore
cg19697530	CADM1	115375071	0.220652	3.85626	0.000131176	0.0162686	Island		cg01601926	USP7	8986308	-0.0820519	-4.11831	4.50682e-05	0.00955331	OpenSea
cg06535324	SCAND3	28555653	0.0739845	3.85568	0.000131422	0.0162905	Shore		cg08126223	RND1	49251284	-0.116758	-4.11725	4.52695e-05	0.00957866	OpenSea
cg01696226		79448527	0.143017	3.85499	0.000131782	0.0163221	Island		cg10546487	CLIC4	25070672	-0.101345	-4.11704	4.53095e-05	0.00958279	Shore
cg06880612		102759576	0.111912	3.85485	0.000131855	0.0163269	Island		cg19432393	RPL17	47018917	-0.0975613	-4.11686	4.53427e-05	0.00958508	Island
cg26830108		100813299	0.1396	3.85434	0.000132121	0.016342	Shelf		cg05533210	KIAA0895	36409818	-0.114941	-4.11676	4.53612e-05	0.00958508	Shelf
ch.1.4544771F	C1orf198	230992415	0.0711709	3.85407	0.000132262	0.0163445	OpenSea		cg00880872		124887818	-0.0772042	-4.11578	4.55478e-05	0.00960905	Shore
cg06493994	SCGN	25652602	0.0663501	3.85404	0.000132277	0.0163445	Island		cg23258940	NAT14	55995851	-0.08356	-4.11574	4.55567e-05	0.00960905	Island
cg11438011	HTR4	148033882	0.171309	3.85385	0.000132378	0.0163528	Island		cg06489289		66126575	-0.0740654	-4.11489	4.57188e-05	0.00963892	OpenSea
cg23325335		99979290	0.109454	3.85356	0.000132531	0.0163673	OpenSea		cg02570493	C6orf132	42089403	-0.0993824	-4.11467	4.57597e-05	0.00963944	OpenSea
cg08321129	EDNRB	78493878	0.0909447	3.85314	0.000132752	0.0163817	Shore		cg08811443	TBCD	80819108	-0.144669	-4.11458	4.57775e-05	0.00963944	Island
cg16370863	S100Z	76210838	0.0760622	3.85298	0.000132836	0.0163878	OpenSea		cg11611676		3798615	-0.123778	-4.11436	4.58202e-05	0.00963944	OpenSea
cg15330117	FLJ45983	8096669	0.155932	3.85285	0.000132901	0.0163914	Island		cg04617914	FOXP4	41512853	-0.0863202	-4.11434	4.5823e-05	0.00963944	Shore
cg20948409		113841596	0.0962709	3.8527	0.000132984	0.0163973	OpenSea		cg19465002		159733028	-0.10604	-4.11431	4.583e-05	0.00963944	OpenSea
cg00552235		100943163	0.109446	3.8526	0.000133037	0.0163996	OpenSea		cg14418175	WNT9A	228109373	-0.090588	-4.11423	4.58447e-05	0.00963944	Shelf
cg03554286	IGF2BP2	185497487	0.0562279	3.85235	0.000133163	0.0164099	OpenSea		cg11408036	DDX56	44605534	-0.0571012	-4.11321	4.60413e-05	0.00965809	OpenSea
cg21802055		4868794	0.231568	3.85236	0.000133225	0.0164099	Island		cg00218893		73073239	-0.071864	-4.11232	4.62119e-05	0.0096819	Shore
cg17177455		176969218	0.0853007	3.85211	0.000133294	0.0164099	Island		cg03889450	WDR1	10082415	-0.0908253	-4.11182	4.63084e-05	0.00968322	Shelf
cg04692403	TCF21	134210812	0.0668466	3.85208	0.000133309	0.0164099	Island		cg24184689	SEMA7A	74723271	-0.123859	-4.11157	4.63579e-05	0.00968322	Shelf
cg22244192		33943837	0.076483	3.85128	0.000133729	0.01643	Island		cg18061140		15691258	-0.0937229	-4.11154	4.63628e-05	0.00968322	OpenSea
cg21756485		36805370	0.0813066	3.85101	0.000133874	0.0164419	Shore		cg24561411	TRRAP	98592015	-0.101544	-4.11108	4.64536e-05	0.00969766	OpenSea
cg04223006	VCAN	82845599	0.128469	3.85095	0.000133906	0.0164419	OpenSea		cg09298313		55569959	-0.0880396	-4.11056	4.65535e-05	0.00971006	OpenSea
cg22118147		172144013	0.131004	3.85032	0.00013424	0.0164683	OpenSea		cg06149733		39876715	-0.0952192	-4.11035	4.65955e-05	0.00971153	OpenSea
cg10425005	GRIN2A	10133433	0.111097	3.85025	0.00013428	0.0164683	OpenSea		cg03406609		89129633	-0.0800466	-4.11024	4.66156e-05	0.00971153	Shore
cg09825093	CDH13	82660505	0.0962614	3.85024	0.000134285	0.0164683	Shore		cg05331472	BCAS4	49455783	-0.10962	-4.11021	4.66227e-05	0.00971153	Shore
cg10698928	MIR124-2	65290320	0.235004	3.85012	0.000134416	0.0164737	Island		cg15152595	NFASC	204972818	-0.145439	-4.10976	4.67108e-05	0.0097214	OpenSea
cg12832649	SPOCK1	136834863	0.0949287	3.84977	0.000134533	0.0164737	Island		cg25440353	ANKRD24	4221628	-0.106874	-4.10975	4.67116e-05	0.0097214	Shelf
cg12796916		67471698	0.0732381	3.84973	0.000134552	0.0164737	OpenSea		cg24428218		126303795	-0.131313	-4.10939	4.67825e-05	0.00973076	Island
cg03391684	KIAA1026	14925524	0.0788486	3.84941	0.000134724	0.0164841	Island		cg24048338	HGSNAT	43046482	-0.0949784	-4.10813	4.70301e-05	0.00975305	OpenSea
cg04077662	ST6GALNAC5	77333229	0.183259	3.84937	0.000134766	0.0164841	Island		cg03226872	BLCAP	36153865	-0.0896949	-4.10701	4.72506e-05	0.0097901	Shelf
cg22674699	HOXD9	176987918	0.273096	3.84941	0.00013482	0.0164841	Island		cg10992634	IFFO2	19255712	-0.0922502	-4.10626	4.73985e-05	0.00979909	OpenSea
cg15106134	SOX2OT	181428466	0.0659771	3.84921	0.000134833	0.0164841	Shore		cg03796224	RBPMS	30383628	-0.106674	-4.10611	4.74284e-05	0.00980095	OpenSea
cg01920657	DNAJC6	65775145	0.171789	3.849	0.00013495	0.0164848	Island		cg18945877		90119089	-0.12156	-4.10552	4.75447e-05	0.00982064	OpenSea
cg15600488	MTMR7	17271119	0.0751361	3.84884	0.000135029	0.0164848	Island		cg10687087	MYBPC2	50962411	-0.104947	-4.1054	4.75689e-05	0.00982132	Island
cg00974941	C7orf57	48075316	0.170351	3.84719	0.000135916	0.0165629	Island		cg16844818	FARP2	242306625	-0.109074	-4.10522	4.76041e-05	0.00982427	OpenSea
cg13566610	RELN	103630083	0.250693	3.84708	0.000136055	0.0165668	Island		cg19807716	ANGPTL1	178832759	-0.0872516	-4.10487	4.76745e-05	0.00983446	OpenSea
cg05602862	FAM84A	14775046	0.218197	3.84619	0.000136504	0.0165957	Island		cg01181485	FBXW7	153454027	-0.0810713	-4.10421	4.7806e-05	0.00985496	Shelf
cg09641689	IRX5	54965142	0.207005	3.84605	0.000136574	0.0165986	Island		cg01632562		45629759	-0.102686	-4.10372	4.79027e-05	0.00986161	Shore
cg16028201	KANK4	62784802	0.225195	3.84597	0.000136632	0.0165986	Island		cg03147598	IMP4	131104160	-0.116256	-4.10368	4.79124e-05	0.00986161	Shelf
cg13546414		37053664	0.0728898	3.84573	0.0001367	0.0165986	Island		cg13898430	RUNX3	25292274	-0.0928396	-4.10363	4.79213e-05	0.00986161	OpenSea
cg21296230	GREM1	33010536	0.0874989	3.84572	0.000136706	0.0165986	Island		cg23349798	SASH1	148841330	-0.137579	-4.10338	4.79711e-05	0.00986161	OpenSea
cg09970120		155167844	0.134203	3.84529	0.00013694	0.016606	Island		cg17184370	AUTS2	69304751	-0.0942243	-4.10311	4.80259e-05	0.00986256	OpenSea
cg13077519	HTR1B	78174007	0.123489	3.84528	0.000136944	0.016606	Island		cg09555706	SPON2	1160897	-0.0811396	-4.10291	4.80665e-05	0.00986256	Shore
cg06255132	OAS2	113426510	0.0583141	3.84461	0.000137308	0.0166329	OpenSea		cg11941428	ABHD14B	52005731	-0.0568054	-4.10289	4.80697e-05	0.00986256	Shore
cg17042439	PTGFRN	117529772	0.12167	3.84382	0.000137735	0.0166604	OpenSea		cg12726906		104362929	-0.102938	-4.10287	4.80735e-05	0.00986256	OpenSea
cg07903370	IRX1	3595106	0.114919	3.84381	0.000137741	0.0166604	Island		cg08653369	CLRN1	150644434	-0.0997959	-4.10282	4.80843e-05	0.00986256	OpenSea
cg04261138	LOC645323	87968636	0.0629018	3.8438	0.000137748	0.0166604	Island		cg09030187		205263738	-0.0944885	-4.1025	4.81478e-05	0.00987127	OpenSea
cg23316360	EDNRB	78492916	0.0974187	3.84361	0.000137853	0.0166646	Island		cg05260236		86552258	-0.105859	-4.10221	4.82054e-05	0.00987875	Shore
cg18044663	GFRA1	118032081	0.168709	3.8422	0.000138621	0.0167437	Island		cg01713348	C16orf91	1480790	-0.127352	-4.10209	4.82306e-05	0.0098796	Shore
cg19542238	SEMA3E	83278138	0.124963	3.84184	0.000138817	0.0167485	OpenSea		cg00685795	COASY	40713781	-0.111751	-4.10166	4.83163e-05	0.00988851	Shore
cg24796998		70383845	0.112146	3.84115	0.000139198	0.0167839	OpenSea		cg03492827		72838601	-0.0878646	-4.1012	4.841e-05	0.00989905	Island
cg19304410	CACHD1	64971188	0.0836429	3.84105	0.000139254	0.0167863	Shore		cg23014794		77426840	-0.0775082	-4.10096	4.84579e-05	0.00990452	Shelf
cg05387519	AGBL4	50489730	0.155501	3.8408	0.000139392	0.0167986	Island		cg06891043	SLC2A4	7186718	-0.0842119	-4.1005	4.85508e-05	0.00991486	Shore
cg26718433	CXCL12	44880730	0.126217	3.84041	0.000139607	0.0168072	Island		cg12494529	C10orf110	1082432	-0.145958	-4.09965	4.87232e-05	0.0099414	OpenSea
cg14473102	HOXD8	176994448	0.260351	3.8399	0.000139976	0.0168343	Island		cg19272832		11485460	-0.108552	-4.09937	4.87818e-05	0.00994292	OpenSea
cg19679989	FLJ45983	8096602	0.148666	3.83939	0.000140168	0.0168488	Island		cg01589580	CTDP1	77440800	-0.131018	-4.0993	4.87943e-05	0.00994292	Shore
cg13958614	FOXD1	72744196	0.13291	3.83908	0.000140338	0.0168564	Shelf		cg22798400	FOXP1	71205277	-0.0762102	-4.09903	4.88496e-05	0.00994987	OpenSea
cg14597534		43601442	0.122835	3.83893	0.000140425	0.0168564	Shore		cg23791308	BICD1	32414514	-0.106628	-4.09857	4.89441e-05	0.00995313	OpenSea
cg19554555		13937349	0.156546	3.8383	0.000140772	0.0168824	Island		cg01115243	VPS4A	69353023	-0.0671695	-4.09854	4.89506e-05	0.00995313	Shore
cg05674150	BNC2	16872192	0.11686	3.83795	0.000140965	0.0168969	Shore		cg01311102	PTGES2	130888547	-0.102757	-4.09752	4.91587e-05	0.00998678	Shore
cg11154070	BRUNOL4	35145983	0.106501	3.83786	0.000141018	0.016899	Island		cg01767116	FBXL22	63889093	-0.130698	-4.09695	4.92751e-05	0.0100061	Shelf
cg22396555		28502461	0.102987	3.83772	0.000141098	0.0169042	Island		cg07226964	PPARGC1B	149202020	-0.112846	-4.09674	4.93188e-05	0.0100068	OpenSea
cg10883901	CYP26B1	72372819	0.0966912	3.83762	0.000141149	0.016906	Island		cg14160419	RBM47	40518065	-0.11301	-4.09673	4.93213e-05	0.0100068	OpenSea
cg08281415		86959156	0.136399	3.83709	0.000141445	0.0169371	OpenSea		cg04874463		89048369	-0.092014	-4.09636	4.93976e-05	0.0100171	OpenSea
cg23121993	IRX4	1883954	0.132401	3.83688	0.000141564	0.016947	Island		cg04530460	C6orf226	42858550	-0.110575	-4.09627	4.9415e-05	0.0100171	Island
cg16663645		116639591	0.0790291	3.83611	0.000141994	0.0169732	OpenSea		cg16619995	CBFA2T3	88961842	-0.109517	-4.09607	4.94558e-05	0.0100211	Island
cg16466303	TNS3	47343426	0.0537713	3.83593	0.000142097	0.0169732	OpenSea		cg03101763	LTBP3	65319844	-0.0702319	-4.0958	4.95118e-05	0.0100281	Shore
cg12991050	LOC645323	87979504	0.0841702	3.83578	0.000142178	0.0169732	Shore		cg09675542		19548878	-0.0761847	-4.09533	4.96102e-05	0.0100372	OpenSea
cg00216961	ANO2	6054731	0.102809	3.83578	0.000142179	0.0169732	OpenSea		cg20396385	MAD1L1	1855709	-0.112245	-4.09495	4.96874e-05	0.0100399	OpenSea
cg07870982	MAF	79633040	0.138955	3.83571	0.000142217	0.0169732	Island		cg01476795	SH2D4B	82362879	-0.0864967	-4.09481	4.97164e-05	0.0100399	OpenSea
cg26113448		27248065	0.145262	3.83555	0.000142311	0.0169787	OpenSea		cg05798318	HRAS	536758	-0.151025	-4.09469	4.97414e-05	0.0100399	Island
cg07893544	KDR	55991782	0.146639	3.83487	0.000142694	0.0170084	Island		cg13959241	NACC2	138904715	-0.12531	-4.09446	4.97898e-05	0.0100405	Shore
cg15562220	SCGN	25652395	0.0778095	3.83455	0.000142873	0.0170168	Island		cg06861037		50278918	-0.0853668	-4.09437	4.98086e-05	0.0100405	Shore
cg03007522	GATA4	11562685	0.180543	3.83402	0.000143189	0.0170355	Island		cg09615056	C16orf91	1478718	-0.12337	-4.09422	4.98392e-05	0.0100419	Island
cg11823511	BARHL2	91183697	0.161566	3.83389	0.000143246	0.0170355	Island		cg19476342	FANCD2	10137658	-0.115857	-4.09406	4.98724e-05	0.0100419	OpenSea
cg19960899	TSPAN18	44875388	0.0700996	3.83388	0.000143248	0.0170355	OpenSea		cg10597661		8256332	-0.100138	-4.0935	4.99893e-05	0.0100553	OpenSea
cg07745434	CHST13	126243401	0.0825537	3.83371	0.000143343	0.0170424	Shore		cg24713259	HLA-DMA	32917240	-0.089926	-4.09327	5.00381e-05	0.0100608	OpenSea
cg09234518	NEFM	24771114	0.164484	3.83314	0.000143665	0.0170721	Island		cg24196784		33866987	-0.0985638	-4.09311	5.00697e-05	0.0100628	OpenSea
cg23244559	CXCL2	74965262	0.134785	3.83271	0.000143912	0.0170884	Island		cg17933008	LOC100190938	40910438	-0.0798409	-4.09266	5.01646e-05	0.0100776	Shelf
cg00652657	EBF3	131761587	0.0848094	3.83164	0.000144523	0.0171306	Island		cg13336690	HLA-DOA	32976484	-0.11046	-4.09219	5.02619e-05	0.0100895	Shore
cg26425256		119611362	0.109978	3.83156	0.000144564	0.017131	Island		cg27579805	TNRC6C	76101307	-0.0793521	-4.09206	5.02905e-05	0.0100899	Shore
cg00466334	TBX15	119532850	0.151901	3.83144	0.000144636	0.017131	Shore		cg14391568	WNK2	96049634	-0.115649	-4.09187	5.03295e-05	0.0100934	OpenSea
cg19645221		38058284	0.0894247	3.83091	0.000144936	0.0171536	Shore		cg10616216		128321662	-0.123748	-4.09173	5.03593e-05	0.0100947	Island
cg01159576	LMX1B	129386206	0.0653929	3.83008	0.00014541	0.0171974	Island		cg03196440	UCKL1AS	62583946	-0.100537	-4.09163	5.03793e-05	0.0100947	Shelf
cg00651523	ZSCAN23	28411279	0.0918444	3.82976	0.000145593	0.0172139	OpenSea		cg19618279	COASY	40715228	-0.0980488	-4.09129	5.04517e-05	0.0101049	Island
cg05872073	PARD6G	78005649	0.139307	3.8296	0.000145687	0.0172206	Shore		cg16936846	FLT3	28630662	-0.131413	-4.08982	5.07621e-05	0.0101439	OpenSea
cg09461837	SDK1	3341524	0.145061	3.82927	0.000145873	0.0172384	Island		cg24931346	C1QB	22979546	-0.0873333	-4.08967	5.07932e-05	0.0101439	OpenSea
cg05701791	GDF6	97172825	0.0939195	3.82887	0.000146106	0.0172558	Island		cg16693595	MED26	16734556	-0.0874803	-4.08933	5.08642e-05	0.0101453	Shelf
cg03758150	ZNF536	30866192	0.216401	3.82892	0.000146132	0.0172558	Island		cg26981675	RUNDC2C	29329559	-0.138207	-4.08926	5.08804e-05	0.0101453	OpenSea
cg22395050		4646837	0.137427	3.82863	0.000146242	0.0172602	OpenSea		cg06629713		60580559	-0.103036	-4.0889	5.09565e-05	0.0101496	OpenSea
cg02398663		45663510	0.0854368	3.82839	0.000146384	0.0172726	Island		cg08387293	AGRN	984383	-0.0781895	-4.08857	5.10252e-05	0.010151	Island
cg13570585	PLCB1	8113573	0.0843673	3.82829	0.00014644	0.0172748	Island		cg05936059	EGFL7	139561004	-0.0743868	-4.08851	5.10387e-05	0.010151	Island
cg08168379		51279186	0.152871	3.82718	0.00014708	0.0173415	OpenSea		cg07586285		200994978	-0.0651682	-4.08846	5.10502e-05	0.010151	Shelf
cg13643465	STXBP1	130375613	0.119415	3.82645	0.000147506	0.0173736	Shore		cg26062856	ATP10A	26109425	-0.0730886	-4.08789	5.11702e-05	0.0101562	Shore
cg17410236	FLRT2	85996495	0.283788	3.82652	0.000147574	0.0173736	Island		cg27248474	CBFA2T3	88991238	-0.111958	-4.08777	5.11972e-05	0.0101562	Shelf
cg26123605		147141614	0.0970741	3.82571	0.000147938	0.0174	Shore		cg03684886	KIAA1549	138667303	-0.0970777	-4.08762	5.1228e-05	0.0101562	Shore
cg13476854		119549263	0.0863004	3.82445	0.000148672	0.0174465	Island		cg02456552	FDX1L	10426933	-0.0651941	-4.08572	5.16338e-05	0.0102237	Shore
cg02629106	PCDP1	120302419	0.0971721	3.82438	0.000148715	0.0174466	Island		cg08892078	KLHDC8A	205308894	-0.109959	-4.08512	5.1764e-05	0.0102408	Shelf
cg07476923		72528766	0.110674	3.82406	0.000148902	0.0174531	Shore		cg23313266		33867588	-0.0839453	-4.08457	5.1882e-05	0.0102594	OpenSea
cg08458292	DAB1	57890610	0.14933	3.82403	0.000148917	0.0174531	Island		cg00908631	CDKN2C	51433616	-0.110423	-4.08448	5.19018e-05	0.0102594	Shore
cg22845901	PVRL3	110791439	0.0745839	3.82371	0.000149106	0.0174657	Shore		cg24956391	SRC	36011999	-0.112871	-4.08435	5.19288e-05	0.0102604	Shore
cg15128898	SPEF2	35618029	0.104636	3.82336	0.00014931	0.0174741	Island		cg09244071	CUX1	101768746	-0.10071	-4.08396	5.20135e-05	0.0102668	OpenSea
cg05519781	ERG	40033154	0.16815	3.82314	0.00014944	0.0174835	Island		cg05970317	AUTS2	70111180	-0.0950702	-4.08369	5.20731e-05	0.0102692	OpenSea
cg14418802	H6PD	9299979	0.0881543	3.82302	0.000149512	0.0174875	OpenSea		cg16988970	ASB16	42248062	-0.115131	-4.08358	5.20956e-05	0.0102692	OpenSea
cg15539420	HOXB8	46692248	0.106224	3.82271	0.000149692	0.0174923	Shore		cg25467652	AGTRAP	11795976	-0.124266	-4.08354	5.21047e-05	0.0102692	Island
cg02347527		113916891	0.0959145	3.82269	0.000149702	0.0174923	Shore		cg23636802	TNXB	32054441	-0.114497	-4.08322	5.21754e-05	0.0102788	Shore
cg07836142	ZSCAN23	28411423	0.103323	3.82234	0.000149911	0.0175124	OpenSea		cg05394456	MPG	129230	-0.132013	-4.08271	5.22852e-05	0.0102832	Shore
cg01028364	RAB27A	55543264	0.0903301	3.82205	0.000150081	0.017524	OpenSea		cg10061384		2466275	-0.103301	-4.08188	5.24661e-05	0.0103101	Shore
cg05203776	IGF2AS	2162582	0.0822492	3.82204	0.000150085	0.017524	Shore		cg23404476		171190112	-0.0688945	-4.08154	5.25396e-05	0.0103142	OpenSea
cg07150045	KCNH7	163696187	0.10789	3.82064	0.000150919	0.0176082	OpenSea		cg18009574	NAV2	19744280	-0.0961419	-4.08124	5.26065e-05	0.0103161	OpenSea
cg05553502	NR2F1	92924091	0.0769324	3.81981	0.000151409	0.0176297	Island		cg05042743	TMEM216	61159739	-0.183344	-4.08104	5.2651e-05	0.0103205	Shore
cg14638662		73033177	0.0755161	3.81958	0.000151546	0.0176324	Shelf		cg04399632	TXNDC11	11837547	-0.0942239	-4.08047	5.27732e-05	0.0103401	Shore
cg09933190		134836426	0.0772101	3.81946	0.000151616	0.0176324	Shore		cg15438314	MYO9B	17190397	-0.0911728	-4.08004	5.28687e-05	0.010346	Shelf
cg09772154	FGFR2	123358284	0.0977385	3.81902	0.00015188	0.0176544	Island		cg08067346	ARHGAP17	25011481	-0.14547	-4.07945	5.29977e-05	0.0103538	OpenSea
cg03276408		112712475	0.144191	3.81816	0.000152397	0.0176752	Island		cg25980168	MYO1E	59662087	-0.108148	-4.07925	5.30417e-05	0.0103581	Shore
cg12951849	FAM38B	11148932	0.19709	3.81806	0.000152492	0.0176752	Island		cg06176471	ATP1B1	169088807	-0.0825769	-4.07909	5.30784e-05	0.0103609	OpenSea
cg23189410	ZIC4	147125712	0.111317	3.818	0.000152492	0.0176752	Shore		cg22043936	PTAFR	28504564	-0.0928513	-4.07879	5.31437e-05	0.0103674	OpenSea
cg14317285	SOX2OT	181444870	0.123574	3.81796	0.000152512	0.0176752	Island		cg21861192	C6orf1	34214912	-0.104228	-4.07763	5.34014e-05	0.0104066	Shore
cg24703168	ZSCAN23	28411309	0.137106	3.81656	0.000153359	0.017732	OpenSea		cg00831735	FAM83A	124215033	-0.0886398	-4.07708	5.35214e-05	0.0104214	OpenSea
cg08573907		101628998	0.0533168	3.8165	0.000153392	0.017732	OpenSea		cg05132999	TTC39A	51796987	-0.101016	-4.07655	5.36411e-05	0.0104325	Shore
cg23169957	MACROD2	13976106	0.0976055	3.81646	0.000153418	0.017732	Island		cg08472727	SPATA13	24847935	-0.105664	-4.07648	5.36565e-05	0.0104325	OpenSea
cg18961681		32467657	0.115375	3.81601	0.000153686	0.0177543	Island		cg15080939	VARS2	30881560	-0.11453	-4.07632	5.36907e-05	0.0104325	Island
cg11669539		85730887	0.0779055	3.81561	0.000153927	0.0177708	OpenSea		cg09068158	FAM159A	53098641	-0.0904144	-4.07623	5.37125e-05	0.0104325	Island
cg15391574	GLB1L2	134201993	0.0989439	3.81538	0.000154067	0.0177708	Island		cg00464046	C7orf49	134854551	-0.0862112	-4.07602	5.37576e-05	0.010437	Shore
cg06273376	FAM19A5	48972349	0.126793	3.81493	0.000154339	0.0177858	Island		cg25200616	CAMSAP1	138800390	-0.111289	-4.07541	5.38953e-05	0.0104526	Shore
cg00665374	AKAP7	131602870	0.0683688	3.81472	0.00015447	0.0177901	OpenSea		cg25061610	HLA-DOA	32976049	-0.075784	-4.07536	5.39051e-05	0.0104526	Shore
cg13889934	ARHGAP24	86851399	0.116746	3.81461	0.000154534	0.0177901	OpenSea		cg11119033		95908413	-0.0910851	-4.07468	5.4058e-05	0.0104771	OpenSea
cg18391899		23462616	0.0935426	3.81447	0.000154622	0.0177901	Island		cg14146366	PTPRD	8642893	-0.113198	-4.07429	5.41451e-05	0.0104771	OpenSea
cg16868095		197090774	0.0819927	3.81446	0.000154628	0.0177901	OpenSea		cg09565397	DGAT1	145543014	-0.131677	-4.0742	5.41656e-05	0.0104771	OpenSea
cg03611307	MIR1205	128972059	0.100106	3.81443	0.000154642	0.0177901	OpenSea		cg10190898	DCLK2	151163526	-0.0836425	-4.07392	5.423e-05	0.0104779	OpenSea
cg14150115		30963379	0.114016	3.81417	0.000154805	0.0178016	OpenSea		cg12463722	OR4D1	56232499	-0.106535	-4.07348	5.43288e-05	0.0104875	Shore
cg06923622	IRX5	54964737	0.128019	3.81398	0.00015492	0.017809	Island		cg00171729	TRAM2	52416856	-0.101324	-4.07339	5.43481e-05	0.0104875	OpenSea
cg25702780	MECOM	169376298	0.123004	3.81303	0.000155495	0.017847	Shelf		cg24995347	SP140	231089641	-0.0934304	-4.07337	5.43535e-05	0.0104875	OpenSea
cg22892860	NRXN3	79746273	0.110498	3.81296	0.00015554	0.017847	Shore		cg26364091	CHADL	41633219	-0.078605	-4.07283	5.44751e-05	0.0105008	Shore
cg08988420	PDLIM3	186435488	0.115244	3.81293	0.000155555	0.017847	OpenSea		cg14294321		12895288	-0.0897077	-4.07277	5.44895e-05	0.0105008	Shore
cg14080888	FAM102A	130712990	0.0728708	3.81281	0.00015563	0.0178512	OpenSea		cg11892307		470595	-0.0985749	-4.07211	5.46373e-05	0.010525	OpenSea
cg10037972		65245685	0.0622144	3.81167	0.000156328	0.0179006	Shelf		cg03327403	KRT8	53298911	-0.0547314	-4.07051	5.50015e-05	0.0105742	Shore
cg17884843		147141132	0.074629	3.81155	0.0001564	0.0179015	Shore		cg23885005	NFKB1	103520637	-0.0923888	-4.07047	5.50103e-05	0.0105742	OpenSea
cg10289080		175138686	0.0947953	3.81138	0.000156508	0.0179078	Shelf		cg05067156	ZFPM1	88591451	-0.110988	-4.07046	5.50135e-05	0.0105742	Shore
cg03451670	AGAP1	236579469	0.17294	3.81127	0.000156582	0.0179078	Island		cg12624721		143511575	-0.0946786	-4.07039	5.50286e-05	0.0105742	Shore
cg12507125	WWTR1	149375528	0.0818022	3.81092	0.000156791	0.0179186	Island		cg13357602	KIAA1949	30655720	-0.109663	-4.07019	5.50751e-05	0.0105742	Shore
cg03844506		4109441	0.150992	3.81054	0.000157026	0.0179323	Island		cg09479241	TLCD1	27052676	-0.122313	-4.06977	5.51711e-05	0.0105742	Shore
cg16632715	HOXD11	176972113	0.0897298	3.81019	0.000157239	0.0179479	Island		cg22312354	CCDC106	56158714	-0.107045	-4.06976	5.51729e-05	0.0105742	Shore
cg10633658		58147525	0.115984	3.81006	0.00015732	0.0179528	OpenSea		cg27514080		4000201	-0.0952991	-4.06974	5.51775e-05	0.0105742	Shelf
cg05418719		54676595	0.0752257	3.80986	0.000157443	0.0179624	Shore		cg27580229		8714248	-0.137255	-4.06966	5.51953e-05	0.0105742	OpenSea
cg05142765	GSC	95234822	0.0923008	3.8096	0.000157607	0.017967	Island		cg04902838	SDK1	3996890	-0.102386	-4.0682	5.55301e-05	0.0106227	OpenSea
cg22070991		4856904	0.114113	3.80955	0.000157636	0.017967	Shore		cg25324786	RASA3	114866221	-0.114984	-4.06806	5.55624e-05	0.0106245	Shelf
cg05698078		72716466	0.124052	3.80933	0.000157774	0.0179769	Shore		cg04246726	BTBD2	2000559	-0.116157	-4.06769	5.56475e-05	0.0106348	Shore
cg23197992	FGFR4	176514067	0.0668261	3.80928	0.000157804	0.0179769	Island		cg09185998	PLCH2	2428936	-0.112182	-4.06763	5.56614e-05	0.0106348	OpenSea
cg03196269		1265635	0.0967431	3.80919	0.000157859	0.0179769	Shore		cg05134426	ZNF608	124080479	-0.0973721	-4.06742	5.57109e-05	0.0106355	OpenSea
cg03167413		113723093	0.0719537	3.809	0.000157973	0.0179836	Shore		cg18568145	FAM189B	155225764	-0.103727	-4.06741	5.57121e-05	0.0106355	Shore
cg02305377		103355958	0.139136	3.80883	0.000158081	0.0179886	Shelf		cg16273734		181087920	-0.101219	-4.06732	5.5733e-05	0.0106355	OpenSea
cg27225309	IKZF2	213969340	0.131528	3.80881	0.000158094	0.0179886	OpenSea		cg21419003	ADORA3	112048205	-0.119733	-4.06682	5.585e-05	0.010649	OpenSea
cg20227896	SPTBN4	41069670	0.0617485	3.80854	0.000158263	0.0179963	Shelf		cg27500983	EPB41L1	34700201	-0.0816638	-4.06657	5.59061e-05	0.0106492	OpenSea
cg11084086	RBM24	17281802	0.15565	3.80823	0.000158454	0.0180061	Island		cg24807294	CCDC89	85397563	-0.0937222	-4.06628	5.59731e-05	0.0106532	OpenSea
cg01566235		36991101	0.0684082	3.80798	0.000158611	0.018008	Island		cg03385114		25665760	-0.10297	-4.06592	5.6058e-05	0.0106543	OpenSea
cg25623768		45241008	0.207374	3.80796	0.000158674	0.0180108	Island		cg06417752	ATP5L	118271414	-0.0735436	-4.06561	5.61306e-05	0.0106543	Shore
cg14936778	CHCHD2	56174888	0.104588	3.80697	0.000159236	0.0180553	Shore		cg24914884		64588128	-0.0864055	-4.06559	5.61344e-05	0.0106543	OpenSea
cg05640128	DPP6	154002270	0.0927461	3.80693	0.000159264	0.0180553	Island		cg11739612	MRS2	24409522	-0.10043	-4.06556	5.61415e-05	0.0106543	OpenSea
cg02441647	COL8A1	99357499	0.0904492	3.80685	0.000159311	0.0180553	OpenSea		cg18040974	SCUBE1	43735233	-0.0922177	-4.06548	5.61602e-05	0.0106543	Shelf
cg17370412	CYTSB	20180146	0.0957493	3.80666	0.000159433	0.0180553	OpenSea		cg09971227		8310218	-0.0911447	-4.06527	5.62087e-05	0.0106543	OpenSea
cg23641597		70162036	0.15467	3.80665	0.000159439	0.0180553	OpenSea		cg03239925	NFATC1	77230795	-0.087754	-4.06523	5.62183e-05	0.0106543	Island
cg24128998	EFNB2	107145933	0.173913	3.80657	0.000159496	0.0180553	Shore		cg10210094	TNNI1	201374614	-0.120596	-4.06511	5.62452e-05	0.0106551	OpenSea
cg17622527		64430390	0.104101	3.80652	0.000159518	0.0180553	Shore		cg09640070	ITPR2	26876374	-0.156625	-4.06481	5.63161e-05	0.0106599	OpenSea
cg14128805	MCF2L	113643645	0.0503435	3.80651	0.000159528	0.0180553	OpenSea		cg26927516	LMTK2	97735499	-0.107902	-4.06431	5.64339e-05	0.0106613	Shore
cg22866835	FZD8	35931235	0.112472	3.80637	0.000159611	0.018056	Island		cg18567954	DTX1	113496168	-0.112345	-4.06413	5.64744e-05	0.0106613	Shore
cg09797577		28778226	0.136236	3.80625	0.000159688	0.0180603	Shelf		cg14429979	AP2A2	1009801	-0.105019	-4.06406	5.64906e-05	0.0106613	Shore
cg19809667	PRKCG	54401945	0.0806651	3.80494	0.000160512	0.0181333	Island		cg24299136	GNG7	2511707	-0.132891	-4.06401	5.65034e-05	0.0106613	Island
cg23992410	PROX1	214160848	0.173222	3.80481	0.000160604	0.0181333	Island		cg24673769	CHCHD6	126671985	-0.083723	-4.06395	5.65167e-05	0.0106613	Shelf
cg16539957		38066873	0.106457	3.80367	0.000161309	0.0181865	Shore		cg04848693	MAD1L1	2078786	-0.169041	-4.0639	5.65299e-05	0.0106613	OpenSea
cg03757250	TMIGD2	4302846	0.0753867	3.80288	0.00016181	0.0182299	Shore		cg14682080	POLS	6737778	-0.153394	-4.06371	5.65733e-05	0.0106613	Island
cg15935791	LOC100302401	178062438	0.107819	3.80278	0.000161871	0.0182325	Shore		cg04252938	BANP	88101013	-0.11942	-4.06352	5.66185e-05	0.0106613	Shore
cg18016365	GABRB1	47033634	0.0972522	3.80216	0.000162271	0.0182731	Shore		cg09362969	LOC100133612	3827065	-0.109448	-4.06346	5.66312e-05	0.0106613	Shelf
cg18443253	SSTR1	38678420	0.214839	3.80215	0.000162338	0.0182732	Island		cg05215056		44250314	-0.0775095	-4.06321	5.669e-05	0.0106621	OpenSea
cg13972124		132539744	0.121171	3.80191	0.000162428	0.0182732	OpenSea		cg27493220		18790693	-0.0995441	-4.06321	5.66913e-05	0.0106621	Shelf
cg10615414	SLC32A1	37353096	0.15577	3.80175	0.00016253	0.0182803	Island		cg12777730		63657985	-0.101089	-4.06294	5.67546e-05	0.0106697	OpenSea
cg02128244		31848008	0.0823835	3.80096	0.000163034	0.018303	Island		cg14149774	FAM69B	139618608	-0.0975645	-4.06261	5.68304e-05	0.010677	Shore
cg02700894	SYN2	12045449	0.183372	3.80098	0.000163042	0.018303	Shore		cg14315444		48636344	-0.0662244	-4.06258	5.6839e-05	0.010677	Island
cg13102822		155261295	0.0667411	3.80091	0.000163064	0.018303	Island		cg03749154		31155158	-0.114363	-4.062	5.69761e-05	0.0106813	Shelf
cg11781389	GLB1L2	134201462	0.107349	3.80018	0.000163533	0.0183348	Shore		cg01843999		137438732	-0.105432	-4.06177	5.70285e-05	0.0106862	OpenSea
cg23480730		33402027	0.102425	3.80013	0.000163562	0.0183348	Shore		cg23287243	CNR2	24230384	-0.090513	-4.0616	5.70693e-05	0.0106862	Shore
cg20293594	HOXA7	27196296	0.0774029	3.79993	0.000163694	0.0183452	Island		cg14703784	RASA3	114823756	-0.123459	-4.0616	5.70706e-05	0.0106862	OpenSea
cg10177394		10385126	0.105555	3.7997	0.00016384	0.0183543	Island		cg16130802	BCL9L	118773983	-0.142813	-4.0609	5.72344e-05	0.0107088	OpenSea
cg11131532	KCNB1	48099323	0.160032	3.79968	0.000163854	0.0183543	Island		cg17113856	PPT2	32120895	-0.129573	-4.06067	5.72888e-05	0.0107088	Shore
cg24041541	LOC100192378	77586395	0.124047	3.7995	0.000163968	0.0183603	Shelf		cg06052888	PAQR8	52225658	-0.0815728	-4.06065	5.72954e-05	0.0107088	Shore
cg19074340	WT1	32456912	0.165688	3.79921	0.000164154	0.0183734	Island		cg11688469	TNNI1	201391061	-0.0958914	-4.0606	5.73056e-05	0.0107088	OpenSea
cg05272349	PRDM6	122434379	0.0826659	3.79911	0.000164217	0.0183734	Island		cg08745334		1754069	-0.0690259	-4.0604	5.73531e-05	0.0107088	OpenSea
cg15707093	NBLA00301	174450353	0.17294	3.79697	0.000165607	0.0184703	Island		cg00253398	CELSR1	46833806	-0.119151	-4.06037	5.73602e-05	0.0107088	Shore
cg03155112	TNS3	47556928	0.133614	3.79651	0.000165895	0.0184727	OpenSea		cg26811425		49870782	-0.118283	-4.06031	5.7374e-05	0.0107088	Shore
cg23043544	MAD1L1	2124092	0.105241	3.79529	0.000166688	0.018495	OpenSea		cg24475758	PRKCZ	1998863	-0.0846394	-4.06005	5.74371e-05	0.0107163	OpenSea
cg19883384		25905478	0.146136	3.79506	0.000166842	0.0184997	Island		cg04737137		133010712	-0.132942	-4.05908	5.76666e-05	0.0107506	Island
cg16753134	SPG7	89584924	0.0577642	3.79438	0.000167284	0.0185228	Shelf		cg18335991	SEMA7A	74724562	-0.118641	-4.05896	5.76952e-05	0.0107516	Shore
cg14148055		54411773	0.146317	3.79436	0.000167295	0.0185228	Island		cg14918359		134368479	-0.0724243	-4.05814	5.78926e-05	0.0107756	OpenSea
cg13019143	DLX6AS	96633060	0.101789	3.7942	0.0001674	0.0185256	Shore		cg01071313	FLII	18162121	-0.103385	-4.05763	5.80138e-05	0.0107819	Island
cg21279601	DRD5	9782931	0.0963077	3.79417	0.000167422	0.0185256	Shore		cg23534301	SSH2	28098852	-0.107253	-4.0574	5.80698e-05	0.0107819	OpenSea
cg26249046	AGBL4	50489823	0.077594	3.79412	0.000167454	0.0185256	Island		cg13511576	CSNK2B	31634890	-0.0760596	-4.05721	5.81146e-05	0.0107819	Shore
cg05639405	CHST13	126243044	0.100793	3.79387	0.000167617	0.0185297	Island		cg14412639	DCAF12	34098451	-0.128946	-4.05713	5.81336e-05	0.0107819	OpenSea
cg06204735	TMEM90A	74892986	0.139889	3.79383	0.000167643	0.0185297	Island		cg22405226		82616606	-0.101393	-4.05688	5.81944e-05	0.0107889	OpenSea
cg16719466		32338569	0.0931337	3.79383	0.000167644	0.0185297	Island		cg00034336		8684126	-0.124642	-4.05678	5.82197e-05	0.0107893	OpenSea
cg13331741	CDH26	58532461	0.0558151	3.79379	0.000167673	0.0185297	OpenSea		cg19301827	RASA3	114815083	-0.117907	-4.05601	5.84042e-05	0.010803	Shore
cg07598021	GRPEL2	148728200	0.114548	3.79372	0.000167719	0.0185304	Shelf		cg08958952		142262761	-0.0812742	-4.05577	5.84624e-05	0.010803	Island
cg03098837	DPY19L2P4	89748686	0.322769	3.79367	0.000167893	0.0185344	Island		cg13687735	ST6GALNAC4	130677549	-0.112156	-4.05576	5.84661e-05	0.010803	Shore
cg21572621	TRIL	28998069	0.0901941	3.79342	0.000167914	0.0185344	Island		cg00876267		139588516	-0.0681908	-4.05569	5.84819e-05	0.010803	Shore
cg17276590	EMX2OS	119304487	0.147331	3.79336	0.000167953	0.0185344	Island		cg14784253	NOD1	30473983	-0.104804	-4.05561	5.85008e-05	0.010803	OpenSea
cg24236409	EDNRB	78493282	0.160421	3.79311	0.000168115	0.0185406	Island		cg21067775	EPS15L1	16529002	-0.144658	-4.05503	5.86406e-05	0.0108245	Island
cg12475759	AJAP1	4714672	0.175307	3.79197	0.000168879	0.0185928	Island		cg23691006	SLC43A2	1510666	-0.14344	-4.05462	5.87402e-05	0.0108357	Shore
cg22111078		172655925	0.15531	3.79187	0.000168932	0.0185942	Island		cg10791580	LOC285733	131147870	-0.079152	-4.05411	5.88647e-05	0.010849	OpenSea
cg17566118	FLJ45983	8095797	0.159275	3.79169	0.00016905	0.0185985	Island		cg00838415	FKRP	47253604	-0.0624391	-4.05407	5.88753e-05	0.010849	Shelf
cg03113740	PRMT10	148576593	0.0642906	3.79114	0.000169416	0.0186256	OpenSea		cg03099790	AMFR	56456455	-0.128189	-4.0537	5.89653e-05	0.0108576	Shelf
cg00911123		29226326	0.0915991	3.79088	0.000169587	0.0186326	OpenSea		cg15998686	FOXK2	80557458	-0.103267	-4.05363	5.89819e-05	0.0108576	Island
cg15384598	JPH4	24045549	0.121634	3.79025	0.000170005	0.0186598	Island		cg14679444	TTLL8	50470101	-0.0876093	-4.05347	5.90213e-05	0.0108606	Island
cg13024709	ARHGEF4	131792772	0.139272	3.79019	0.000170048	0.0186601	Island		cg09353931		242762571	-0.0859586	-4.05304	5.91256e-05	0.0108712	Shore
cg20331980		149554503	0.0842498	3.78981	0.000170299	0.018677	OpenSea		cg02746781	DPEP2	68026874	-0.0967402	-4.05284	5.91743e-05	0.0108739	Shore
cg07770866	SNTB1	121821052	0.092613	3.78966	0.000170396	0.0186808	Shelf		cg03399783	C3orf64	69062163	-0.0972516	-4.05263	5.92265e-05	0.0108739	Island
cg13962664		110225900	0.132583	3.78947	0.000170526	0.0186907	Shore		cg07385974		150074779	-0.103219	-4.0526	5.92327e-05	0.0108739	Shore
cg14451382		1876397	0.165679	3.78909	0.000170779	0.0187077	Island		cg21173440	SLC38A9	55008212	-0.0640688	-4.0523	5.93064e-05	0.0108831	Island
cg22958047		96909322	0.106128	3.78894	0.000170878	0.0187077	Shore		cg08420135		52717725	-0.0752175	-4.05183	5.94227e-05	0.0108915	Shelf
cg18424393	FSTL5	163085311	0.0966506	3.78866	0.000171066	0.0187193	OpenSea		cg21988972	AFF3	100759623	-0.0876476	-4.0517	5.94537e-05	0.0108915	OpenSea
cg26886462		155108449	0.0548154	3.78824	0.000171347	0.0187375	Island		cg12758867	EHBP1L1	65354231	-0.088082	-4.05164	5.94682e-05	0.0108915	Shore
cg04148584	LAMB1	107643946	0.150493	3.78823	0.000171353	0.0187375	Island		cg06419212	ACSF3	89161567	-0.12995	-4.05092	5.96463e-05	0.0109126	Shore
cg27659787	PITX2	111544291	0.109096	3.78801	0.000171503	0.0187375	Island		cg21316772	B4GALT1	33167933	-0.0856084	-4.05084	5.96656e-05	0.0109126	Island
cg19441349	ATP1A3	42495372	0.159247	3.78793	0.000171553	0.0187375	Shelf		cg08441029	CUGBP2	11148711	-0.0976143	-4.05078	5.96809e-05	0.0109126	OpenSea
cg24937735		94245226	0.0573747	3.78765	0.000171742	0.0187402	OpenSea		cg06373721		62745242	-0.0958239	-4.05049	5.97518e-05	0.0109178	OpenSea
cg23429510		176936942	0.10929	3.78751	0.000171836	0.0187405	Shore		cg18128495	RAB24	176728620	-0.118573	-4.05031	5.97957e-05	0.0109216	Shore
cg23077820	PAX3	223154176	0.0993664	3.78741	0.0001719	0.0187405	Shore		cg08874384	UNC13A	17725883	-0.100855	-4.05008	5.98533e-05	0.0109246	Shelf
cg27044506	SHC3	91792821	0.0771659	3.78732	0.000171963	0.018743	Island		cg12102682		1123836	-0.114155	-4.05006	5.98588e-05	0.0109246	OpenSea
cg15538070		174162713	0.100117	3.78724	0.000172016	0.0187444	Island		cg22304262	SLC1A5	47287778	-0.117016	-4.0497	5.9947e-05	0.0109364	Shelf
cg23725024	MBOAT2	9078801	0.070052	3.78682	0.000172296	0.0187581	OpenSea		cg05484458	GNB3	6949260	-0.120235	-4.04861	6.02171e-05	0.0109815	OpenSea
cg25670685	NALCN	102068432	0.150877	3.78676	0.000172341	0.0187581	Island		cg17345741		69472652	-0.0789904	-4.04836	6.02796e-05	0.0109886	OpenSea
cg12221475	FOXF2	1390622	0.0914631	3.78647	0.000172532	0.018767	Island		cg08869700	RFX5	151318680	-0.101842	-4.04821	6.03162e-05	0.0109905	Shore
cg13481132	KCNT1	138606811	0.13653	3.78646	0.000172543	0.018767	Island		cg00344372	HGFAC	3443625	-0.0683304	-4.04801	6.03656e-05	0.0109914	OpenSea
cg07892422	HOXC13	54333323	0.0805188	3.78613	0.000172763	0.0187823	Island		cg02398682	MARCKSL1	32802228	-0.0808964	-4.0468	6.06678e-05	0.0110422	Island
cg26221631	BARX2	129245988	0.0691544	3.78611	0.000172779	0.0187823	Island		cg10106935	FOXK1	4762236	-0.124424	-4.04601	6.08666e-05	0.011074	Shelf
cg17397592	IQCA1	237416338	0.165063	3.78563	0.000173103	0.0187953	Island		cg26269881	BHLHE40	5023310	-0.118851	-4.04559	6.09735e-05	0.0110849	Shore
cg05654304	VPS13D	12538678	0.130599	3.78518	0.000173406	0.0188183	OpenSea		cg19670290	HDDC3	91477210	-0.0921769	-4.04447	6.1256e-05	0.0111233	Shore
cg01634458		51168553	0.0907046	3.78516	0.000173418	0.0188183	Island		cg01391650	KIAA1614	180904703	-0.0856435	-4.04277	6.16847e-05	0.0111751	Island
cg05138397	LY9	160768549	0.0849477	3.78489	0.000173602	0.0188253	Shelf		cg04328477	ESRP2	68270258	-0.112345	-4.04265	6.17163e-05	0.0111751	Island
cg02152265	USE1	17324656	0.0601854	3.78435	0.000173964	0.0188433	Shore		cg21733794	BLCAP	36154388	-0.099149	-4.04229	6.18082e-05	0.0111775	Shore
cg11526928	TFAP2A	10411204	0.0837749	3.78416	0.000174093	0.0188524	Shore		cg03481658	AIMP2	6051355	-0.105289	-4.04223	6.18225e-05	0.0111775	Shelf
cg13424673	AGBL4	50489744	0.089802	3.78345	0.000174577	0.0188874	Island		cg15756359		74964263	-0.0845636	-4.04166	6.19697e-05	0.0111859	Shore
cg22797031		170630070	0.18192	3.78315	0.000174805	0.0188992	Shore		cg05931231		11733759	-0.093939	-4.04161	6.19824e-05	0.0111859	OpenSea
cg02856109	CTNNA2	80531656	0.0870684	3.78276	0.000175049	0.0189122	Island		cg06650255		139078529	-0.101538	-4.04045	6.22784e-05	0.011235	Shore
cg04559779	MIR124-2	65291730	0.107537	3.78272	0.000175076	0.0189122	Shore		cg15197657	PDLIM7	176916434	-0.0818169	-4.04033	6.23104e-05	0.0112364	Shelf
cg03693403	PCDH9	66929165	0.064625	3.7827	0.000175089	0.0189122	OpenSea		cg23183422	RASGEF1C	179565544	-0.0622359	-4.0402	6.23433e-05	0.0112366	Shore
cg10421002	RYR3	33603610	0.0873152	3.78244	0.000175265	0.0189269	Island		cg05141924		28669866	-0.0812767	-4.04014	6.23593e-05	0.0112366	OpenSea
cg16462462	C8orf85	117950825	0.148939	3.78219	0.000175439	0.0189402	Shore		cg20866810	ZDHHC4	6621024	-0.132219	-4.03923	6.25913e-05	0.011261	Shelf
cg19327614		3181772	0.0715257	3.78215	0.000175469	0.0189402	Island		cg08928189		15757906	-0.0522187	-4.03898	6.26565e-05	0.0112684	OpenSea
cg03390636	ARNT2	80843452	0.098071	3.782	0.000175568	0.0189465	OpenSea		cg13931565	NCDN	36030193	-0.0614298	-4.03886	6.26891e-05	0.0112684	OpenSea
cg27228578	DNAH9	11502093	0.175825	3.78188	0.000175664	0.0189487	Island		cg00170487	FHDC1	153871345	-0.123085	-4.03867	6.2737e-05	0.0112684	OpenSea
cg25257955		89946359	0.0961333	3.78173	0.000175753	0.0189487	Shelf		cg26621780	RASAL1	113547430	-0.106922	-4.03861	6.27523e-05	0.0112684	Shelf
cg16196211		27261666	0.0870381	3.78168	0.000175791	0.0189487	Shelf		cg27319563	DNMBP	101767352	-0.116945	-4.03742	6.30611e-05	0.011306	OpenSea
cg12355110		57617754	0.0938345	3.78097	0.000176279	0.0189819	Island		cg12986639	TAS2R38	141673903	-0.102798	-4.03715	6.31303e-05	0.011306	OpenSea
cg01130127	CLEC11A	51228821	0.108969	3.78038	0.000176683	0.018994	Island		cg00733493	NACAD	45126655	-0.0615271	-4.03697	6.3178e-05	0.0113102	Shore
cg09682330	ZSCAN23	28411287	0.142952	3.78035	0.000176699	0.018994	OpenSea		cg17478016		169846686	-0.0861806	-4.03679	6.32242e-05	0.0113123	OpenSea
cg06621094		75149963	0.221255	3.77995	0.00017705	0.0190034	OpenSea		cg12870518	FLJ41941	18512081	-0.106887	-4.03674	6.32383e-05	0.0113123	OpenSea
cg21633143	HTR5A	154862021	0.0976027	3.77969	0.000177158	0.0190043	Island		cg21188731	TMPRSS6	37467720	-0.107014	-4.0365	6.33e-05	0.0113147	Shelf
cg03349582		2206868	0.141089	3.77946	0.000177317	0.0190126	OpenSea		cg20320283	FOXE3	47880440	-0.074294	-4.03569	6.3512e-05	0.0113375	Shore
cg08818130	ZNF654	88188285	0.0609943	3.77934	0.000177401	0.019013	OpenSea		cg02151609	HIC1	1957529	-0.1151	-4.03564	6.35235e-05	0.0113375	Island
cg21779611	SALL3	76738999	0.134201	3.77926	0.000177454	0.0190142	Island		cg21728650	COX19	1007557	-0.122208	-4.03561	6.35323e-05	0.0113375	Island
cg10911990	PAX9	37129141	0.0830295	3.77901	0.000177625	0.0190275	Shore		cg26685998		43334941	-0.083999	-4.03512	6.36603e-05	0.0113531	OpenSea
cg17315500		103359572	0.152666	3.77871	0.000177838	0.0190387	Island		cg16279237		106174668	-0.141378	-4.03458	6.38035e-05	0.0113686	OpenSea
cg01252136	C2orf18	26989503	0.0976085	3.77864	0.000177884	0.0190387	Shelf		cg15737302		118302063	-0.0845893	-4.03446	6.38351e-05	0.0113686	Shelf
cg20720697	MYT1L	1858583	0.0931308	3.77864	0.000177886	0.0190387	OpenSea		cg21597152	GFRA4	3644719	-0.0880858	-4.03366	6.40444e-05	0.0113956	Shelf
cg00549772		65286333	0.125021	3.77821	0.000178179	0.0190484	Island		cg06660057	FOXK1	4762371	-0.146435	-4.03354	6.40762e-05	0.011397	Shelf
cg20205284		72377002	0.0572299	3.77777	0.000178486	0.0190598	Island		cg00229868		85520891	-0.0984981	-4.03297	6.42273e-05	0.0114152	Shore
cg19288514	CRYBB3	25594918	0.0818778	3.77772	0.000178519	0.0190598	OpenSea		cg05652328	EIF4A1	7479977	-0.059555	-4.03262	6.43179e-05	0.0114226	Shelf
cg13677571	EN2	155250210	0.109619	3.77759	0.00017861	0.0190621	Island		cg24108746	TRPV1	3474679	-0.112063	-4.03247	6.436e-05	0.0114249	Island
cg15594205	POU3F3	105470794	0.0833658	3.77756	0.000178632	0.0190621	Island		cg21659346		72280409	-0.118357	-4.03203	6.44762e-05	0.0114249	OpenSea
cg20099906	CACNA1A	13344820	0.0721562	3.77695	0.000179055	0.0190942	Shelf		cg00473531	ADAM11	42843798	-0.100868	-4.03202	6.4477e-05	0.0114249	OpenSea
cg02992632	FGF12	192445380	0.146191	3.77672	0.000179218	0.0191071	OpenSea		cg05848579	TPSD1	1308103	-0.0782763	-4.03198	6.44879e-05	0.0114249	Island
cg20610654		1708447	0.105139	3.7757	0.000179933	0.0191616	Shelf		cg13676312	DPT	168696232	-0.083341	-4.03184	6.45257e-05	0.0114249	OpenSea
cg08567279	LECT1	53313529	0.0878924	3.77528	0.000180226	0.0191711	Island		cg20272463		36856866	-0.118982	-4.03133	6.46604e-05	0.0114416	OpenSea
cg01757312	SOX1	112720565	0.0744459	3.77498	0.00018044	0.0191764	Island		cg07493874	CLPTM1L	1342172	-0.163368	-4.03112	6.47168e-05	0.0114416	Shelf
cg23144681		23488710	0.142789	3.77475	0.000180597	0.0191844	Shore		cg06170941	BEST4	45252291	-0.100612	-4.03112	6.47178e-05	0.0114416	Island
cg01198033	CNPY1	155302342	0.0874642	3.77459	0.000180712	0.0191922	Island		cg04673912	ST7OT4	116593113	-0.0744668	-4.03065	6.48419e-05	0.0114495	Shore
cg14049470	PLXDC2	20105452	0.159217	3.77448	0.000180786	0.0191934	Island		cg07453857	TNIK	170806983	-0.119161	-4.03058	6.486e-05	0.0114495	OpenSea
cg17787084	LMX1A	165323896	0.0804935	3.77431	0.000180906	0.0191954	Shore		cg18476690	CYBASC3	61125255	-0.125438	-4.0303	6.49359e-05	0.0114586	Shelf
cg06032349	ERG	40032331	0.120025	3.77419	0.000180994	0.0191961	Island		cg02878544		2559709	-0.10298	-4.02932	6.51986e-05	0.0114962	Shelf
cg20443254	ASCL4	108169020	0.157212	3.77398	0.000181141	0.0192051	Island		cg22112340		45878106	-0.100972	-4.02846	6.54291e-05	0.0115196	OpenSea
cg10842141		23489232	0.0779203	3.77349	0.000181486	0.0192293	Shore		cg10746447	MAML2	95809716	-0.0885068	-4.02828	6.54776e-05	0.0115238	OpenSea
cg05870072	IRX5	54965087	0.108853	3.77344	0.000181523	0.0192293	Island		cg07414574	HVCN1	111128247	-0.11165	-4.02776	6.56161e-05	0.0115438	Shore
cg01360618		69591659	0.132456	3.77337	0.000181573	0.0192293	Island		cg09061993	TRAF5	211499620	-0.137365	-4.02723	6.57614e-05	0.011565	Shore
cg05167139		134819235	0.0660436	3.77334	0.000181594	0.0192293	Shelf		cg02762689	GUCA1B	42163422	-0.0997842	-4.02671	6.59013e-05	0.0115809	OpenSea
cg07850527		89268040	0.2246	3.77333	0.000181683	0.019231	Island		cg08676173	PMM2	8941747	-0.0954709	-4.02637	6.59943e-05	0.0115929	OpenSea
cg20567047		4140243	0.0871705	3.77317	0.000181711	0.019231	Shore		cg01903654		139225955	-0.107281	-4.02623	6.6031e-05	0.0115947	Shore
cg00310215	SALL1	51185346	0.126291	3.77296	0.000181859	0.0192312	Island		cg07795307	RPL18A	17974121	-0.0867718	-4.02615	6.60537e-05	0.0115947	Shelf
cg07152755		105474472	0.0962674	3.77283	0.000181955	0.019237	Shore		cg24204017	FLNB	57999988	-0.0753112	-4.02596	6.61047e-05	0.0115978	OpenSea
cg23622514	SNORA42	155889958	0.0568624	3.7722	0.000182398	0.0192666	OpenSea		cg23798942	EHMT2	31854251	-0.0750069	-4.02587	6.61276e-05	0.0115978	Shelf
cg06341027	FLJ22536	21667407	0.09817	3.77193	0.000182595	0.0192715	Shore		cg23314514		104852775	-0.127212	-4.02546	6.62392e-05	0.0116092	OpenSea
cg21661549	PARD6G	78005243	0.0959784	3.77179	0.000182691	0.0192715	Island		cg23314805	MAPK7	19282105	-0.084274	-4.025	6.63663e-05	0.0116113	Island
cg20398486		176944442	0.125069	3.77129	0.000183047	0.0192959	Island		cg10681992	TBC1D14	6964527	-0.108248	-4.02489	6.63963e-05	0.0116113	OpenSea
cg14400118	MMP2	55513191	0.118319	3.77073	0.000183444	0.019329	Shore		cg05051734	TRPV1	3474619	-0.11611	-4.02399	6.66423e-05	0.0116411	Island
cg02360199		103674159	0.0694588	3.77042	0.00018367	0.0193356	Island		cg18065728	CD74	149781668	-0.0828099	-4.02362	6.67425e-05	0.0116444	OpenSea
cg18341512		2757023	0.0948276	3.77038	0.000183699	0.0193356	Island		cg07021288		13197399	-0.141329	-4.02356	6.67591e-05	0.0116444	Shelf
cg14393817	SOHLH1	138590270	0.113973	3.77038	0.000183699	0.0193356	Shore		cg18148283	ASPSCR1	79952142	-0.0634036	-4.02326	6.68422e-05	0.0116545	Island
cg15081351	MYO3A	26222922	0.0752483	3.77035	0.000183714	0.0193356	Island		cg23155089		44698962	-0.0709436	-4.0228	6.6969e-05	0.01166	Shelf
cg07702659		228324020	0.0734456	3.76994	0.000184007	0.0193536	Shelf		cg06740985		13579700	-0.0731103	-4.02278	6.6973e-05	0.01166	OpenSea
cg17803868	EN2	155250900	0.149274	3.76948	0.000184342	0.0193775	Island		cg19868730	POPDC2	119380012	-0.0828195	-4.02251	6.70467e-05	0.0116685	OpenSea
cg11310950		71217407	0.130802	3.76931	0.000184459	0.0193838	OpenSea		cg02804722	EMILIN1	27301057	-0.101165	-4.02186	6.72282e-05	0.0116864	OpenSea
cg14859204	SNX7	99126913	0.158023	3.7691	0.000184611	0.0193844	Island		cg08344281	RFX2	6042039	-0.156341	-4.02178	6.72496e-05	0.0116864	Shore
cg13213009	LY96	74903761	0.142747	3.76902	0.000184672	0.0193844	OpenSea		cg25604316		181104570	-0.109966	-4.02142	6.73485e-05	0.0116954	OpenSea
cg07788348	CADPS2	122527472	0.119183	3.76854	0.000185019	0.0194077	Shore		cg22044028		1015392	-0.290221	-4.02162	6.73509e-05	0.0116954	Shore
cg18771357	EFNB2	107186870	0.140633	3.76755	0.000185725	0.0194336	Island		cg23822655	STEAP3	120022976	-0.0543189	-4.02054	6.7592e-05	0.0117155	Shelf
cg26890182	ACMSD	135621176	0.0947473	3.76744	0.00018581	0.0194336	OpenSea		cg02138082	AGRN	978573	-0.174506	-4.02043	6.7624e-05	0.0117167	Island
cg06793867	EVI5L	7927374	0.0662326	3.76738	0.000185848	0.0194336	Island		cg05105477	CACNB4	152906698	-0.137678	-4.01993	6.77615e-05	0.0117275	OpenSea
cg18021100	BAT1	31511525	0.0672047	3.76698	0.000186137	0.0194467	Shore		cg03876150	MAP4K4	102369368	-0.0872153	-4.01974	6.7815e-05	0.0117325	OpenSea
cg21845478	RGS20	54852163	0.079507	3.76656	0.000186446	0.0194746	OpenSea		cg16461485	SELT	150325716	-0.113767	-4.01955	6.78676e-05	0.0117352	Shelf
cg03181248	SP9	175199670	0.178909	3.76625	0.000186693	0.0194947	Island		cg17666418		106612002	-0.156122	-4.0193	6.79366e-05	0.0117368	OpenSea
cg13576330		92943267	0.115572	3.7661	0.000186776	0.0194947	Shelf		cg25777912	SH3TC1	8233394	-0.0940205	-4.01929	6.79401e-05	0.0117368	OpenSea
cg06804564	LRRC8C	90100070	0.109211	3.76606	0.000186804	0.0194947	Shore		cg12424867	CAPZB	19752812	-0.0823058	-4.01886	6.80601e-05	0.0117511	OpenSea
cg14627348		79630987	0.140581	3.76504	0.000187549	0.019542	Island		cg16472011	TOLLIP	1328486	-0.0856923	-4.01877	6.80847e-05	0.0117511	Shore
cg13817353	TBC1D13	131548680	0.060591	3.76493	0.00018763	0.019546	Shore		cg05302701	NFATC1	77196320	-0.142365	-4.01872	6.80983e-05	0.0117511	Island
cg15302376	DNMT3A	25560263	0.119053	3.76481	0.000187717	0.0195507	Shelf		cg03568859	LMAN2L	97405048	-0.0791556	-4.0186	6.81329e-05	0.0117528	Shore
cg24256249		46951688	0.088029	3.76439	0.000188025	0.0195785	OpenSea		cg00736201	WSCD2	108643267	-0.0839703	-4.01841	6.81861e-05	0.0117576	OpenSea
cg00740088		19745316	0.0791068	3.76428	0.000188102	0.0195809	Island		cg23651812	MIR429	1104366	-0.1268	-4.01803	6.82931e-05	0.0117717	Shelf
cg04573550	SSTR1	38680313	0.0841181	3.76404	0.000188282	0.0195809	Island		cg13671374	PSORS1C1	31106045	-0.113547	-4.01793	6.83203e-05	0.0117721	OpenSea
cg25684640		1277154	0.0905343	3.7638	0.000188454	0.0195883	Island		cg11190240		106090302	-0.0907246	-4.0178	6.83551e-05	0.0117738	OpenSea
cg24975564	PDE3A	20522236	0.0892267	3.76308	0.000188982	0.0196302	Island		cg19846040	EML6	55015049	-0.113269	-4.01767	6.83926e-05	0.0117759	OpenSea
cg23037403	ZNF454	178368183	0.112123	3.76294	0.000189084	0.0196353	Island		cg16664732		15615946	-0.0728216	-4.01757	6.84219e-05	0.0117766	Shelf
cg10024876		69592049	0.0922578	3.7628	0.000189187	0.0196353	Island		cg12843528	TNXB	32016803	-0.094963	-4.01691	6.86073e-05	0.0118042	OpenSea
cg16241218	CHST13	126243064	0.214425	3.76282	0.000189241	0.0196354	Island		cg00577417	ZNF219	21560483	-0.0844702	-4.0162	6.88052e-05	0.0118301	Island
cg22268760		54756378	0.106855	3.76254	0.000189377	0.0196423	OpenSea		cg03832197	AOX2P	201635337	-0.0849669	-4.01607	6.88442e-05	0.0118301	OpenSea
cg19134568	POU4F2	147561339	0.0895553	3.76243	0.000189461	0.0196423	Island		cg08656316	APOC4	45444199	-0.0846681	-4.01581	6.8916e-05	0.0118301	OpenSea
cg18235734		91301731	0.176833	3.76195	0.000189831	0.0196704	Island		cg10473157	ERP29	112457551	-0.0830962	-4.01576	6.89306e-05	0.0118301	OpenSea
cg01322975	GFRA1	118031256	0.0811716	3.76089	0.000190597	0.0197219	Island		cg10377245	SLC16A3	80189973	-0.122514	-4.01562	6.89709e-05	0.0118301	Island
cg07589991	CLSTN1	9847879	0.0727784	3.76083	0.000190639	0.0197219	OpenSea		cg03376481	LOC285419	124657500	-0.104423	-4.01546	6.90145e-05	0.0118301	OpenSea
cg13439730	PRSS8	31146999	0.0589724	3.76039	0.000190965	0.0197356	OpenSea		cg15969901		36810478	-0.0705984	-4.01543	6.90224e-05	0.0118301	Shore
cg21844450	PLCB1	8112956	0.0682725	3.76006	0.000191212	0.019741	Island		cg12137665	TMEM45A	100213794	-0.0824617	-4.01516	6.91002e-05	0.0118331	Shelf
cg27510001	ROR1	64484361	0.0956799	3.75998	0.000191271	0.019741	OpenSea		cg16686429	DMPK	46284983	-0.0987778	-4.01484	6.91916e-05	0.0118395	Shore
cg26333652	IRX2	2750758	0.0928094	3.75963	0.000191527	0.0197501	Island		cg22512367		37517638	-0.109986	-4.01474	6.92182e-05	0.0118397	OpenSea
cg15821562	FOXN3	90083275	0.130915	3.75899	0.000192006	0.0197777	Shelf		cg22444102	ZNF516	74175208	-0.0820516	-4.01435	6.93304e-05	0.0118464	OpenSea
cg25407077	ALPK2	56296544	0.0789238	3.75846	0.000192402	0.0197968	OpenSea		cg00277384	SH3PXD2A	105454768	-0.0866995	-4.01434	6.93332e-05	0.0118464	Shore
cg10393227		241612421	0.0455424	3.75826	0.000192547	0.0197993	Island		cg17518776	PACSIN1	34434842	-0.112882	-4.01348	6.95777e-05	0.0118783	Shore
cg20268039		25900167	0.0847711	3.75825	0.000192554	0.0197993	Shore		cg15133564	PGCP	97658774	-0.103108	-4.01338	6.96057e-05	0.0118783	Shore
cg15893431	OLIG1	34442183	0.0923471	3.75801	0.00019274	0.0198134	Shore		cg22889448	EMR1	6886962	-0.0835225	-4.01282	6.97656e-05	0.0118986	OpenSea
cg00036110	HPCAL4	40146660	0.095822	3.75776	0.000192923	0.0198242	Shelf		cg19445335	ADAP1	960350	-0.12495	-4.01259	6.98308e-05	0.0119024	Island
cg13525448		102986601	0.123141	3.75719	0.000193354	0.0198555	Island		cg20938379	PACS1	65842323	-0.0878618	-4.01257	6.98387e-05	0.0119024	Shelf
cg04644773	RASGEF1C	179636283	0.135337	3.75695	0.000193528	0.019864	Island		cg04484916	LOC100128788	2801730	-0.104976	-4.01246	6.98689e-05	0.0119033	Shore
cg09267113	BAIAP2L1	98030324	0.122406	3.75691	0.000193564	0.019864	Island		cg05256999	GALNS	88902466	-0.099676	-4.01124	7.02199e-05	0.0119414	Island
cg21747310		11709115	0.116865	3.7568	0.000193644	0.0198647	OpenSea		cg26389465	PTS	112097071	-0.0771233	-4.01074	7.0364e-05	0.0119558	Island
cg10959353	SPHKAP	229046515	0.0812839	3.75673	0.000193698	0.0198647	Island		cg24056232	C1orf186	206289775	-0.107155	-4.01066	7.03875e-05	0.0119558	OpenSea
cg17579667	LRRC4C	40315404	0.168082	3.75635	0.000193988	0.0198821	OpenSea		cg15164733	NAALADL1	64827224	-0.0703043	-4.01063	7.0396e-05	0.0119558	OpenSea
cg25999578	HOXA9	27205514	0.123694	3.75616	0.000194122	0.0198821	Island		cg20724168		130591337	-0.0616244	-4.01059	7.04071e-05	0.0119558	OpenSea
cg07451926	ROBO3	124746772	0.0935424	3.75616	0.000194122	0.0198821	Island		cg00808175	GNB3	6949119	-0.121794	-4.01049	7.04338e-05	0.011956	OpenSea
cg25567594		21683478	0.102614	3.75609	0.000194174	0.0198831	Shore		cg02059055	RNF144B	18390303	-0.115343	-4.00988	7.06106e-05	0.011975	Shelf
cg01354473	HOXA9	27204803	0.0721635	3.75583	0.000194374	0.0198905	Island		cg13096809	NOTCH4	32189126	-0.0945868	-4.00943	7.07427e-05	0.0119781	OpenSea
cg14592260	DDX10	108798655	0.0655687	3.75525	0.000194808	0.0199213	OpenSea		cg02658272	ISYNA1	18546719	-0.0690403	-4.00917	7.08165e-05	0.0119863	Island
cg21091227		4454304	0.11272	3.75518	0.000194861	0.0199213	Island		cg14204586	ARHGEF2	155931858	-0.0824849	-4.00904	7.08548e-05	0.0119884	OpenSea
cg12852499		79170959	0.0861876	3.75463	0.000195278	0.0199501	Island		cg00975971	ANKH	14744206	-0.0854095	-4.00858	7.09871e-05	0.0120021	OpenSea
cg22515278	NR5A2	200011988	0.0809347	3.75461	0.000195297	0.0199501	Island		cg12597472		69339188	-0.102176	-4.0083	7.10701e-05	0.0120032	OpenSea
cg09651145	AFAP1L1	148651144	0.112823	3.75427	0.000195556	0.019966	Island		cg08618463	SMAD1	146467791	-0.101012	-4.00817	7.11073e-05	0.0120051	OpenSea
cg22647713	FLJ45983	8095697	0.148415	3.7541	0.000195679	0.0199673	Island		cg08891989	WIPI2	5272846	-0.104721	-4.00795	7.11705e-05	0.0120072	OpenSea
cg00188746	TMEM51	15480258	0.103638	3.7539	0.000195833	0.0199733	Island		cg12401640	SLIT2	20335836	-0.083257	-4.00775	7.123e-05	0.0120086	OpenSea
cg02383130	AMPH	38670957	0.137278	3.75371	0.000195976	0.019977	Island		cg01154355	ZNF608	124043109	-0.105499	-4.00724	7.13779e-05	0.0120266	OpenSea
cg20981615	TXK	48136280	0.107815	3.75362	0.000196043	0.019977	OpenSea		cg10463626	TNXB	32054094	-0.096433	-4.00705	7.14327e-05	0.0120266	Shore
cg09680447		1037615	0.115218	3.75358	0.000196072	0.019977	OpenSea		cg15521792	NUDT17	145590148	-0.0926014	-4.00687	7.14859e-05	0.0120266	Shore
cg24550865	CLDN1	190040375	0.0766874	3.75348	0.000196149	0.0199805	Island		cg18184941	C6orf136	30619137	-0.107955	-4.00635	7.16401e-05	0.012041	Shelf
cg12045337	SP5	171572714	0.191214	3.75307	0.000196508	0.020004	Island		cg09548718	XYLT1	17398605	-0.0845595	-4.0063	7.16535e-05	0.012041	OpenSea
cg22934295	CCK	42306385	0.114853	3.75261	0.000196812	0.0200193	Island		cg00449482	EPN1	56187915	-0.112782	-4.00585	7.17856e-05	0.0120584	Shore
cg05366118		144853908	0.086911	3.75254	0.000196869	0.0200193	Island		cg17503200	SLCO3A1	92399594	-0.126504	-4.0054	7.1919e-05	0.0120678	Shore
cg00987461	GLT8D2	104444006	0.0729285	3.7525	0.000196896	0.0200193	OpenSea		cg22434763	FAM159A	53098630	-0.102397	-4.00505	7.20208e-05	0.0120709	Island
cg25235766	CACNG8	54485494	0.218213	3.75239	0.000197057	0.0200295	Island		cg14137162	CD180	66493682	-0.110122	-4.00499	7.20376e-05	0.0120709	OpenSea
cg27538686	ST6GALNAC3	76540641	0.112714	3.75181	0.000197424	0.020045	Island		cg07078095	ZNF598	2054141	-0.091916	-4.00485	7.20794e-05	0.0120736	Island
cg26547924	KCNK2	215256870	0.172779	3.75169	0.00019753	0.0200474	Shore		cg23106890	CENPQ	49431067	-0.106698	-4.00439	7.22162e-05	0.0120835	Island
cg06375628		41883879	0.116588	3.75156	0.000197618	0.0200474	Island		cg09599740		89326323	-0.0983982	-4.00397	7.23386e-05	0.0120929	OpenSea
cg14584448	PLA2R1	160918900	0.0868039	3.75135	0.000197776	0.0200547	Island		cg02414175	LIN9	226497500	-0.0785796	-4.00394	7.23497e-05	0.0120929	Island
cg14694342	NRTN	5828172	0.160657	3.75118	0.000197909	0.0200639	Island		cg26554265	EPHB2	23206348	-0.0876676	-4.00372	7.24125e-05	0.0120991	OpenSea
cg07683873	RAD21L1	1206739	0.0642434	3.75065	0.000198312	0.0200912	Island		cg25473665	ADAP1	976781	-0.0736712	-4.00352	7.24726e-05	0.0121001	Island
cg24499677		58606488	0.0494823	3.7506	0.00019835	0.0200912	Shelf		cg06632790	IGF2BP3	23412236	-0.11836	-4.0035	7.24777e-05	0.0121001	OpenSea
cg05899984		125038763	0.0780742	3.75059	0.00019836	0.0200912	Shore		cg10859789	COL6A3	238252417	-0.100137	-4.00344	7.24956e-05	0.0121001	OpenSea
cg03760951	INS-IGF2	2160875	0.0800595	3.75049	0.000198436	0.0200912	Island		cg03655330	HYAL1	50337494	-0.109686	-4.0029	7.26568e-05	0.012111	Shore
cg08793689	F2RL1	76114684	0.0512709	3.75036	0.000198534	0.0200968	Island		cg24700388		206300911	-0.0972409	-4.00278	7.26926e-05	0.012111	OpenSea
cg25881719		74204135	0.161531	3.75026	0.000198609	0.0201001	Island		cg11503833		492997	-0.0834331	-4.00272	7.27091e-05	0.012111	Shore
cg09851951		54323498	0.117032	3.74961	0.000199116	0.0201286	Island		cg09521872	GRB10	50800547	-0.080456	-4.0027	7.27174e-05	0.012111	OpenSea
cg16254309	CNTNAP2	145814152	0.113247	3.74946	0.000199226	0.020132	Shore		cg17560267		45545422	-0.0878663	-4.00255	7.27617e-05	0.012111	OpenSea
cg22928082	SLC4A11	3218522	0.0893791	3.7494	0.000199279	0.0201331	Shore		cg26164773	TIAL1	121357476	-0.121356	-4.00249	7.27795e-05	0.012111	Shore
cg18765637	NCRNA00207	44963721	0.0358675	3.74917	0.00019945	0.0201441	OpenSea		cg06865119	RUNDC2A	12072256	-0.118491	-4.00244	7.27936e-05	0.012111	Shore
cg00465284	CTNNA2	80531898	0.104317	3.74903	0.000199559	0.0201441	Shore		cg05228186	DLG2	83393344	-0.0877667	-4.00142	7.30982e-05	0.0121487	OpenSea
cg22381154		2212328	0.167035	3.74901	0.000199585	0.0201441	OpenSea		cg13646917	PTPRJ	48001761	-0.082511	-4.0013	7.31338e-05	0.0121503	Island
cg21523251	GPR78	8582110	0.0674227	3.74883	0.000199719	0.0201515	Island		cg27658026	CALHM3	105239085	-0.0996795	-4.00107	7.32026e-05	0.0121574	OpenSea
cg22488256	PDE4B	66258046	0.128031	3.74843	0.000200026	0.020173	Shore		cg19277389	AFAP1	7802545	-0.138362	-4.00038	7.34108e-05	0.0121855	Shore
cg24186750	HMP19	173472732	0.0923355	3.74817	0.000200224	0.020173	OpenSea		cg06564837	ZNF580	56151356	-0.0733836	-3.99974	7.36011e-05	0.0122081	Shore
cg19511590	SYT3	51143207	0.0897069	3.74817	0.000200228	0.020173	Shore		cg08447842		9618783	-0.0798372	-3.99924	7.37516e-05	0.0122226	OpenSea
cg27378835	DLX1	172950626	0.0842643	3.74812	0.000200264	0.020173	Shore		cg05578673	LRRC8D	90307339	-0.10594	-3.9986	7.3944e-05	0.0122381	Shore
cg05221167	ZNF560	9609397	0.102972	3.74786	0.000200466	0.020179	Shore		cg10623198	GNB3	6949114	-0.0979732	-3.99821	7.40637e-05	0.0122381	OpenSea
cg03968755	NKX6-1	85418816	0.0754882	3.74762	0.00020065	0.0201879	Island		cg27287438	C7orf50	1066396	-0.0604348	-3.99808	7.41009e-05	0.0122381	Shore
cg26158959	SYT14	210111162	0.103338	3.74731	0.000200896	0.020199	Shore		cg02807446	SORCS3	106682909	-0.101536	-3.99797	7.41349e-05	0.0122381	OpenSea
cg22250376	ZNF620	40550825	0.0666213	3.74677	0.00020131	0.0202077	Shelf		cg03717994		73114164	-0.103409	-3.99796	7.41399e-05	0.0122381	OpenSea
cg07002711	TTPA	63998640	0.140331	3.74666	0.000201397	0.0202118	Island		cg15114651	SLC1A5	47289410	-0.0858257	-3.99793	7.41488e-05	0.0122381	Shore
cg05575054	ADRB1	115804968	0.109003	3.74649	0.000201535	0.0202129	Island		cg02855432	ERGIC1	172260641	-0.104899	-3.9976	7.42472e-05	0.0122386	Shore
cg13238990	NLGN1	173115252	0.113778	3.74597	0.00020194	0.0202295	Shore		cg20330630	CYP11A1	74660375	-0.0746735	-3.99679	7.44952e-05	0.0122635	Shore
cg10530851	NKX2-8	37051417	0.197921	3.74511	0.000202668	0.0202614	Island		cg03528302	MIR429	1104399	-0.0905318	-3.9965	7.45807e-05	0.0122658	Shelf
cg01568998	PREX2	68864782	0.0861869	3.74496	0.000202726	0.0202629	Island		cg00105852	FBRSL1	133100010	-0.0705004	-3.99641	7.46088e-05	0.0122658	Shelf
cg19968403	MIR548G	99357437	0.0848123	3.74462	0.000202993	0.0202766	OpenSea		cg05995267	PRRT2	29822529	-0.0916549	-3.99629	7.46446e-05	0.0122658	Shore
cg02010020	PTPRK	128842033	0.113196	3.74442	0.000203151	0.0202794	Island		cg14773694		30365923	-0.0978864	-3.99622	7.46662e-05	0.0122658	Shore
cg12833207	STEAP4	87936190	0.160119	3.74428	0.000203259	0.0202859	OpenSea		cg05871756		173216171	-0.0884083	-3.9961	7.47027e-05	0.0122671	OpenSea
cg19802865	FOXA1	38063813	0.133885	3.74422	0.000203312	0.0202869	Island		cg07606234	NRL	24551147	-0.0938674	-3.99603	7.47265e-05	0.0122671	Island
cg02527112	HOXD11	176971353	0.126622	3.74347	0.000203898	0.0203127	Shore		cg01128109	LRRC8B	89989507	-0.0811388	-3.99552	7.48807e-05	0.0122881	Shore
cg15564098	EVX1	27281346	0.13441	3.74339	0.000203961	0.0203127	Shore		cg26388730	NRXN2	64405764	-0.110234	-3.99543	7.49093e-05	0.0122885	Island
cg20328396		129148924	0.10258	3.74336	0.000203987	0.0203127	Island		cg01823428	WNT3	44892277	-0.0958985	-3.99526	7.49601e-05	0.0122925	Shelf
cg12297221	ART5	3663372	0.085945	3.74333	0.000204013	0.0203127	Island		cg13403369		195868640	-0.0940672	-3.9948	7.51007e-05	0.0123095	OpenSea
cg20727142	CNGA3	98963408	0.0881974	3.74325	0.000204076	0.0203127	Island		cg00581541	SNORD103A	31423283	-0.110382	-3.99475	7.5116e-05	0.0123095	OpenSea
cg26912890	PTPN14	214724875	0.153285	3.74298	0.000204284	0.0203276	Island		cg02470043	STARD10	72467029	-0.0905933	-3.99444	7.52129e-05	0.0123167	Shore
cg14761773		31211050	0.0980293	3.74277	0.000204451	0.0203399	Shore		cg01597398		40250727	-0.0748524	-3.99293	7.56765e-05	0.012371	Shore
cg08120263	FOXG1	29236013	0.149049	3.74228	0.000204839	0.0203531	Shore		cg08275953		123050092	-0.0929024	-3.99212	7.59279e-05	0.0123831	OpenSea
cg05547200		37421988	0.117	3.74228	0.000204843	0.0203531	Shore		cg23658329		6823066	-0.0980806	-3.99202	7.5958e-05	0.0123831	Island
cg00384539	PRDM14	70983567	0.171286	3.74228	0.000204853	0.0203531	Island		cg15075241	SNORA80B	10587052	-0.125475	-3.99201	7.59627e-05	0.0123831	Shore
cg18478319	SLC15A1	99405122	0.138632	3.74172	0.00020528	0.0203735	Shore		cg21828517	ZBTB46	62426304	-0.116217	-3.99107	7.62522e-05	0.0124175	Shelf
cg00939735	HELT	185941265	0.154014	3.74167	0.000205323	0.0203735	Island		cg01683000	DEFB106B	7344471	-0.0691846	-3.99053	7.64208e-05	0.0124406	OpenSea
cg19589811	FAM181B	82443961	0.0832335	3.7415	0.000205458	0.0203752	Island		cg27300950	TMPRSS4	117947628	-0.119945	-3.99012	7.65487e-05	0.0124571	OpenSea
cg09247060	TFAP2B	50787803	0.0582941	3.7414	0.000205537	0.0203787	Island		cg26684131	HLA-DRA	32410365	-0.101998	-3.98958	7.67184e-05	0.0124676	OpenSea
cg06697267	FOXA2	22565240	0.168059	3.74131	0.000205614	0.020382	Island		cg09371042		53741690	-0.0757835	-3.98957	7.67196e-05	0.0124676	Shelf
cg02622074	TFAP2A	10412225	0.0878528	3.74113	0.000205754	0.0203874	Island		cg26527984	GALK1	73761562	-0.075344	-3.98858	7.70306e-05	0.0125008	Shore
cg14431361		70611386	0.0958204	3.74094	0.0002059	0.0203888	OpenSea		cg12047086	LOC151174	239134945	-0.120359	-3.9879	7.72452e-05	0.0125249	OpenSea
cg18943957	HLF	53342029	0.183309	3.74061	0.000206201	0.0204058	Shore		cg02313836		75382581	-0.083924	-3.9877	7.73084e-05	0.0125249	Shelf
cg14319235	ELTD1	79472282	0.076957	3.7405	0.000206254	0.0204066	Island		cg24000223	VPS26B	134116844	-0.062999	-3.98769	7.73124e-05	0.0125249	OpenSea
cg26160008	TNFRSF1A	6451035	0.124925	3.74039	0.000206338	0.0204083	OpenSea		cg07421737	TCIRG1	67811641	-0.10894	-3.98733	7.74247e-05	0.0125291	OpenSea
cg01049417	SCHIP1	159482683	0.0605893	3.74028	0.00020643	0.0204112	Island		cg27290215	ABLIM1	116392933	-0.115297	-3.98727	7.74447e-05	0.0125291	Shore
cg04767897		101054445	0.0887805	3.74008	0.00020659	0.0204226	Shore		cg27119877	TRIM10	30122036	-0.0943333	-3.98702	7.75238e-05	0.0125291	OpenSea
cg00329270	KY	134369919	0.143457	3.73978	0.000206826	0.0204331	Island		cg10024501		43663647	-0.0967313	-3.98698	7.75348e-05	0.0125291	OpenSea
cg10761979	ALDH1L1	125899144	0.0728793	3.73856	0.000207803	0.0204974	Island		cg00588393		46326932	-0.109498	-3.9868	7.75923e-05	0.0125291	OpenSea
cg17590523	DLC1	13133843	0.100094	3.73826	0.000208047	0.0205104	Island		cg03738384	COTL1	84628969	-0.126001	-3.98657	7.76655e-05	0.0125291	OpenSea
cg10694781	PLXNA4	132260289	0.0811505	3.7381	0.000208175	0.0205188	Shore		cg12277524	PDE4B	66278919	-0.0705286	-3.98652	7.76803e-05	0.0125291	OpenSea
cg09565938		4874172	0.103481	3.73781	0.000208404	0.0205241	Island		cg06363968	COTL1	84629008	-0.140559	-3.98592	7.7871e-05	0.012546	OpenSea
cg24892966		27526023	0.0978408	3.73744	0.000208705	0.0205407	OpenSea		cg02226410	SLC12A5	44657685	-0.14537	-3.9855	7.80053e-05	0.0125556	Island
cg04606861	GALNT9	132905735	0.101433	3.73734	0.000208785	0.0205443	Island		cg26132511	ZFAND3	38045143	-0.0896306	-3.98529	7.80698e-05	0.0125579	OpenSea
cg18708460		100051339	0.0654056	3.73727	0.000208846	0.020546	Island		cg24130739	CX3CR1	39323221	-0.0905225	-3.98526	7.80792e-05	0.0125579	OpenSea
cg22074950	FAM47E	77173119	0.146547	3.73703	0.000209039	0.0205534	Shore		cg11820929	PPP3CA	102258631	-0.10425	-3.98516	7.81118e-05	0.0125589	OpenSea
cg25974277		71907094	0.0862368	3.7369	0.000209141	0.0205534	OpenSea		cg05110225	SUMF2	56131707	-0.1029	-3.98498	7.81708e-05	0.0125641	Shore
cg05728754		47225326	0.142012	3.73638	0.000209558	0.0205685	Island		cg17266475	SLCO3A1	92642144	-0.0699507	-3.98406	7.84631e-05	0.0125876	OpenSea
cg18884625		28831585	0.0778733	3.73611	0.000209782	0.0205733	Shore		cg18231054		1858037	-0.0808279	-3.98341	7.86697e-05	0.0126096	Shore
cg01634388		129405035	0.0993082	3.73597	0.000209897	0.0205801	OpenSea		cg25741533		5829199	-0.0989637	-3.9833	7.87059e-05	0.0126111	Island
cg01193403	SORCS2	7736302	0.116719	3.73587	0.000209972	0.0205801	OpenSea		cg14113960	NSUN5B	75043671	-0.0991504	-3.98281	7.88647e-05	0.0126318	Shelf
cg02128567	KCNK5	39196998	0.144046	3.73586	0.000209983	0.0205801	Island		cg04182207	CLCN1	143013161	-0.0796137	-3.98265	7.89156e-05	0.0126318	OpenSea
cg03129384	FAM196A	128994644	0.16989	3.73556	0.000210234	0.0205875	Island		cg27257452		42692928	-0.0832561	-3.98207	7.91002e-05	0.0126543	Shelf
cg19101326	ZFPM2	106331160	0.281614	3.73567	0.000210283	0.020588	Island		cg17672262	RASA3	114867701	-0.13589	-3.98204	7.91102e-05	0.0126543	Shore
cg03599357		76737392	0.0682606	3.73541	0.000210351	0.0205883	Island		cg00043005	DOT1L	2227429	-0.115006	-3.98169	7.92252e-05	0.0126684	Island
cg24532471	FAM181B	82445072	0.09008	3.73527	0.000210457	0.0205921	Shore		cg15025536	CARD11	3025634	-0.14186	-3.98154	7.9272e-05	0.0126685	OpenSea
cg03944122		16200382	0.056202	3.7349	0.000210763	0.0206177	Island		cg09730689		122184241	-0.102602	-3.98131	7.93465e-05	0.0126705	OpenSea
cg12184988	PITPNB	28280411	0.0658583	3.73464	0.000210972	0.0206238	OpenSea		cg04912316	FAM100B	74266324	-0.0988806	-3.98064	7.95647e-05	0.012701	OpenSea
cg11191210	VGLL2	117585815	0.107683	3.73463	0.000210985	0.0206238	Shore		cg13623052	MTG1	135209263	-0.0847811	-3.98045	7.96239e-05	0.0127032	Shore
cg11529787		96315229	0.068233	3.73462	0.000210992	0.0206238	Island		cg02973993	COMMD7	31332994	-0.0770794	-3.98042	7.9633e-05	0.0127032	Shore
cg26212496	CRY1	107487708	0.154805	3.7345	0.000211089	0.0206238	Island		cg17303922	POLM	44117899	-0.0909514	-3.97973	7.98574e-05	0.0127191	Shelf
cg18689958	RXFP3	33936232	0.115555	3.73412	0.0002114	0.020637	Island		cg08938062	RP5-1022P6.2	5589042	-0.0917489	-3.9797	7.98682e-05	0.0127191	Shelf
cg00680551	NCALD	103135595	0.0812407	3.73349	0.000211909	0.0206611	Shore		cg20029153	MYO18A	27505257	-0.0787071	-3.97933	7.99894e-05	0.0127265	Shore
cg18597883	C10orf41	77162143	0.167483	3.73345	0.000211951	0.0206611	Island		cg11992940	MMP28	34094454	-0.0811937	-3.97893	8.01198e-05	0.0127289	Shore
cg03403065	PTPRT	41818358	0.138412	3.73342	0.000211971	0.0206611	Island		cg22014887	TNIP2	2749539	-0.134956	-3.97873	8.01833e-05	0.0127347	OpenSea
cg05912079	LIFR	38595383	0.107954	3.73327	0.000212093	0.0206658	OpenSea		cg19399370		74268449	-0.108408	-3.97833	8.03131e-05	0.0127357	OpenSea
cg16325378	WIT1	32459057	0.102125	3.73299	0.000212323	0.0206719	Shore		cg17249224	TERT	1257061	-0.0521391	-3.97802	8.04155e-05	0.0127456	Island
cg07287724		138657429	0.0772554	3.73241	0.000212798	0.0207045	Island		cg26722225	C21orf57	47710409	-0.120708	-3.97748	8.05941e-05	0.0127696	Shelf
cg10479082	TRIL	28996639	0.183184	3.73198	0.000213187	0.0207294	Island		cg04011474		28904455	-0.109243	-3.97701	8.07472e-05	0.0127757	OpenSea
cg10658252		153853283	0.0783229	3.73145	0.000213587	0.0207596	Island		cg09077443		123236871	-0.0713809	-3.97694	8.07686e-05	0.0127757	OpenSea
cg20463526		91191001	0.162482	3.73123	0.000213766	0.0207685	Island		cg05669832	PRKD3	37545562	-0.0977652	-3.97663	8.08714e-05	0.0127833	OpenSea
cg07003632	EML1	100259329	0.152142	3.72996	0.000214815	0.0208229	Island		cg19563158	MAPKAPK5	112284205	-0.0889038	-3.97626	8.09931e-05	0.0127837	Shelf
cg08521987	SLC18A2	119000927	0.111789	3.72905	0.000215571	0.0208596	Island		cg17736336	LOC728264	148788401	-0.105323	-3.97621	8.10105e-05	0.0127837	OpenSea
cg19974227	RGS12	3371876	0.0932038	3.72891	0.000215685	0.0208596	Shelf		cg04826413	SLC15A4	129279936	-0.120959	-3.97602	8.10732e-05	0.0127893	Shore
cg15962547	GOLT1A	204183337	0.128294	3.72891	0.000215687	0.0208596	OpenSea		cg07935355	TBC1D17	50391064	-0.0973915	-3.97578	8.11502e-05	0.0127929	Shore
cg25216696	GATA4	11565351	0.0760336	3.72888	0.000215712	0.0208596	Island		cg05898333	MIR941-1	62549385	-0.148705	-3.97569	8.1182e-05	0.0127936	Shore
cg25189564	VIPR2	158938051	0.193803	3.72887	0.000215771	0.0208596	Island		cg08956010	FGF23	4479889	-0.0691292	-3.97559	8.12154e-05	0.0127945	Island
cg25307168	SLC32A1	37353035	0.230691	3.72886	0.000215834	0.0208596	Island		cg09292244	PRAGMIN	8182618	-0.142299	-3.97546	8.12582e-05	0.012797	OpenSea
cg27600205	PCDH10	134070416	0.221458	3.72881	0.000215862	0.0208596	Island		cg06617335	LOC91450	78286905	-0.117205	-3.97479	8.14804e-05	0.0128172	OpenSea
cg10655144	TAAR3	132931736	0.110252	3.72856	0.000215974	0.0208661	OpenSea		cg01771651	RXRB	33162444	-0.0556224	-3.97469	8.15134e-05	0.0128172	Shore
cg08640634	NR2E1	108486450	0.159078	3.72841	0.000216103	0.0208695	Island		cg09847882	TP53AIP1	128812978	-0.0961569	-3.97468	8.15166e-05	0.0128172	OpenSea
cg00786084	CCR9	45942460	0.0909146	3.72837	0.000216132	0.0208695	OpenSea		cg15466753		195566068	-0.118923	-3.97466	8.15234e-05	0.0128172	Shore
cg13643914	QRFPR	122302226	0.155125	3.72836	0.000216142	0.0208695	Island		cg14468055	RALGDS	136003437	-0.0857805	-3.97387	8.17839e-05	0.0128271	OpenSea
cg17199800	DLX6AS	96632777	0.0740778	3.72778	0.000216632	0.0208996	Shore		cg16362305	KIF26B	245855541	-0.0933767	-3.97372	8.18329e-05	0.0128271	Shelf
cg06943981	PYGL	51411170	0.121056	3.72756	0.000216811	0.0209081	Island		cg23111338	FIGNL1	50518573	-0.173593	-3.97352	8.19022e-05	0.0128301	Island
cg07158747		91196488	0.0964661	3.72751	0.000216854	0.0209081	Shelf		cg21415035	ACVRL1	52305328	-0.120037	-3.97283	8.21317e-05	0.0128379	Shelf
cg05426700	LMF1	998082	0.0802384	3.72742	0.00021693	0.0209111	OpenSea		cg24645671		42656871	-0.0836047	-3.97272	8.21678e-05	0.0128379	OpenSea
cg19513834	POU3F3	105470561	0.118314	3.72698	0.000217299	0.0209348	Island		cg05567408	ATXN1	16305180	-0.105612	-3.97262	8.22006e-05	0.0128379	OpenSea
cg13581928		50651528	0.0763168	3.72696	0.000217309	0.0209348	Island		cg01359236		11763828	-0.0861371	-3.97261	8.22029e-05	0.0128379	Shelf
cg07063068	GPR68	91711033	0.160567	3.72642	0.00021777	0.0209558	OpenSea		cg04290981	ZMYM6	35452039	-0.0757136	-3.97156	8.2554e-05	0.0128721	Shore
cg26836233	SLC6A11	10857800	0.114009	3.72633	0.00021784	0.0209558	Island		cg03630015	WNT10A	219747459	-0.122383	-3.97148	8.2582e-05	0.0128721	Shore
cg22399790		21501378	0.111917	3.72612	0.000218016	0.0209684	Shore		cg08118034	GAS2L1	29706595	-0.0876445	-3.97129	8.26464e-05	0.0128771	Island
cg08586541	SHANK1	51198888	0.181769	3.72595	0.000218191	0.0209706	Island		cg19135352	PIGL	16176891	-0.118712	-3.97067	8.28558e-05	0.0128849	OpenSea
cg18689666	PDE4D	59064630	0.104466	3.72532	0.000218686	0.0210027	OpenSea		cg08692295	SFRS16	45574210	-0.119488	-3.97049	8.29159e-05	0.0128849	Shore
cg11006995	EBF2	25902611	0.0833274	3.72524	0.000218761	0.0210034	Island		cg22698115	HCCA2	1771907	-0.107148	-3.97028	8.29864e-05	0.0128849	Shore
cg14038259	RNF213	78311557	0.059508	3.72521	0.000218784	0.0210034	OpenSea		cg03466326		205270559	-0.103663	-3.97012	8.30391e-05	0.0128849	OpenSea
ch.4.2701555R		148210583	0.0880154	3.72512	0.000218858	0.0210063	OpenSea		cg07824177	ISCA1	88896457	-0.0673402	-3.96998	8.30873e-05	0.0128849	Shore
cg22418909	SFRP1	41166738	0.10827	3.72445	0.000219426	0.0210306	Island		cg04401876	APOC4	45445449	-0.101676	-3.96992	8.31081e-05	0.0128849	OpenSea
cg23058185	FLJ45983	8095985	0.0992843	3.72445	0.000219426	0.0210306	Island		cg18149009	ITPRIP	106094976	-0.105933	-3.96924	8.33358e-05	0.012903	Shelf
cg03365437	ALDH1A2	58357874	0.0861301	3.72434	0.000219513	0.0210347	Island		cg02995731	TDRG1	40346035	-0.0868162	-3.96911	8.33805e-05	0.0129057	OpenSea
cg15133719	PAX3	223163804	0.0862073	3.72365	0.0002201	0.0210579	Island		cg13980944		138860330	-0.0639592	-3.96854	8.35748e-05	0.012923	OpenSea
cg14330189		27258635	0.0944271	3.72342	0.000220294	0.0210674	Shore		cg17902947	PPAP2B	57040807	-0.113573	-3.9682	8.36894e-05	0.0129313	Shelf
cg24221648		79170283	0.184832	3.72346	0.000220304	0.0210674	Island		cg09861057	TDRD10	154492947	-0.0982061	-3.96813	8.37115e-05	0.0129313	OpenSea
cg10188797	TBC1D16	77962048	0.069057	3.72335	0.000220357	0.0210681	Shelf		cg08407408	RSRC2	123007555	-0.0889257	-3.96809	8.37257e-05	0.0129313	Shelf
cg08719869	PTPRD	8857486	0.112119	3.723	0.000220654	0.0210871	Island		cg03228516	CSNK1E	38710725	-0.0852202	-3.96778	8.38338e-05	0.0129363	Shore
cg22098115	ARHGEF4	131721768	0.235492	3.72311	0.000220669	0.0210871	Island		cg25911551	GAB1	144266241	-0.109031	-3.96754	8.39155e-05	0.0129372	OpenSea
cg03078269		54354974	0.170938	3.72297	0.00022069	0.0210871	Island		cg07213487	TRRAP	98603561	-0.118096	-3.9671	8.40646e-05	0.0129559	OpenSea
cg05973792	DCTN4	150138866	0.0766385	3.72276	0.000220854	0.0210899	Shore		cg12413566	XIRP1	39235366	-0.0994859	-3.96678	8.41721e-05	0.0129651	OpenSea
cg00314966	FOXF1	86544346	0.0753227	3.72244	0.000221127	0.0210988	Island		cg02695062	DDR1	30851417	-0.117335	-3.96676	8.41792e-05	0.0129651	Shore
cg10530883	IRX1	3596207	0.150274	3.72226	0.000221282	0.0211092	Island		cg03753385	FBXL6	145579317	-0.0852979	-3.96566	8.45581e-05	0.0130149	Shore
cg11153912	PDX1	28494497	0.175563	3.72223	0.000221333	0.0211097	Island		cg01567051	CMIP	81512025	-0.0955168	-3.96536	8.4661e-05	0.0130179	OpenSea
cg25678088	DLX6AS	96632460	0.0741682	3.72189	0.000221592	0.0211216	Shore		cg21151963	HLA-DPB1	33043220	-0.123852	-3.96504	8.47685e-05	0.0130296	OpenSea
cg07274307		130396158	0.0803424	3.72131	0.000222091	0.0211605	OpenSea		cg02062140	GPR160	169781664	-0.10219	-3.96495	8.48015e-05	0.0130296	OpenSea
cg26740856	C10orf41	77163316	0.0853164	3.72091	0.000222435	0.0211761	Island		cg17073306	MYL5	671791	-0.0815486	-3.96477	8.4861e-05	0.0130316	Shelf
cg26259537	MIR196B	27209247	0.167721	3.72029	0.00022297	0.0212141	Island		cg07303548	TMEM134	67231878	-0.0830909	-3.96448	8.49621e-05	0.0130367	Shore
cg14603098	ACCN1	32484259	0.180037	3.72	0.000223246	0.0212322	Island		cg25282072	MYL5	670347	-0.0906127	-3.96445	8.49727e-05	0.0130367	Shore
cg27638126	MEOX2	15725322	0.148742	3.71996	0.000223251	0.0212322	OpenSea		cg02667577	WIPI2	5270567	-0.125217	-3.96357	8.52773e-05	0.0130567	Shelf
cg03244696		172947846	0.0811629	3.7197	0.000223469	0.0212443	Island		cg08251765	ZFAT	135642080	-0.0948363	-3.96342	8.53271e-05	0.0130567	OpenSea
cg08419879	PLEKHG1	151152916	0.0592371	3.71964	0.000223526	0.0212454	OpenSea		cg09289148		1480869	-0.105379	-3.96342	8.53298e-05	0.0130567	Island
cg25601501	CCNY	35838603	0.0459429	3.71941	0.000223724	0.0212572	OpenSea		cg18630580	TNXB	32038185	-0.0803536	-3.96341	8.53313e-05	0.0130567	OpenSea
cg17091361	TEKT3	15245076	0.187293	3.71937	0.000223802	0.0212572	Island		cg10235741	DNASE1L3	58200326	-0.114594	-3.96293	8.5497e-05	0.0130608	OpenSea
cg14538146	PVR	45146976	0.148339	3.7192	0.000223899	0.0212572	Shore		cg17014214	CTBP2	126713638	-0.105646	-3.96282	8.55343e-05	0.0130608	Shore
cg15001747		35292587	0.0716809	3.71904	0.000224041	0.0212636	Island		cg24239961	HSPA1B	31794472	-0.0932056	-3.96282	8.55364e-05	0.0130608	Shore
cg02979923	PCSK2	17207337	0.0906953	3.71895	0.000224113	0.0212636	Shore		cg12438430	ADARB2	1507896	-0.107353	-3.96273	8.55667e-05	0.0130608	Shore
cg12840719	CDKN2A	21968233	0.0892349	3.71894	0.000224126	0.0212636	Shore		cg14784009	TMCC3	94964696	-0.0609716	-3.96269	8.55812e-05	0.0130608	OpenSea
cg18208707	B4GALNT2	47210318	0.169801	3.71885	0.000224212	0.0212675	Island		cg13957175	GPSM1	139233849	-0.0712584	-3.96261	8.56104e-05	0.013061	Shelf
cg06870728	FLJ45983	8095363	0.0652209	3.71851	0.000224495	0.0212815	Island		cg10489124	TMEM216	61159736	-0.109207	-3.96241	8.5677e-05	0.013067	Shore
cg13089369	MAPK10	87374944	0.0938622	3.71836	0.000224626	0.0212895	OpenSea		cg01937601		89130931	-0.0940609	-3.96215	8.57674e-05	0.0130675	Shelf
cg26452868		57387715	0.199542	3.71811	0.000224902	0.0213071	Shore		cg05043389	HLA-DOA	32978516	-0.0907385	-3.96213	8.57763e-05	0.0130675	Shelf
cg16221875		21588597	0.0711133	3.71791	0.000225018	0.0213112	Island		cg09293391	PLAGL1	144386418	-0.0872064	-3.96187	8.58671e-05	0.0130675	Shore
cg14795968	ACADL	211089815	0.103731	3.71756	0.000225317	0.0213335	Island		cg09215582	RUFY3	71575507	-0.0901446	-3.96184	8.58761e-05	0.0130675	Shelf
cg02064106	C6orf118	165722858	0.140602	3.71712	0.000225695	0.0213563	OpenSea		cg14862864	PTPRK	128434269	-0.0784796	-3.96127	8.60743e-05	0.0130892	OpenSea
cg21306588		76237326	0.0754223	3.71707	0.000225742	0.0213564	OpenSea		cg15036894	FAM134B	16539535	-0.0946669	-3.96077	8.62482e-05	0.0131114	OpenSea
cg23198998	RAET1G	150244323	0.05942	3.71698	0.00022582	0.0213595	Shore		cg01361555	SOS1	39236214	-0.119596	-3.96069	8.62764e-05	0.0131114	OpenSea
cg15144793	SH3BP4	235861303	0.0917262	3.71643	0.000226297	0.0213738	Island		cg07006818	LMTK2	97832945	-0.134785	-3.95985	8.65723e-05	0.0131394	Shore
cg19501941	C11orf90	93582999	0.0814614	3.71603	0.000226642	0.0213832	Shore		cg15168615	DDX54	113599683	-0.0893274	-3.95948	8.67e-05	0.0131502	OpenSea
cg25453381		59562120	0.0795759	3.71587	0.000226785	0.0213832	Shore		cg09544149		80588828	-0.0756761	-3.95909	8.68398e-05	0.0131587	OpenSea
cg07237939	SLC22A3	160769754	0.176951	3.7159	0.000226788	0.0213832	Island		cg15274171	FAM165B	35755964	-0.0996368	-3.95903	8.68588e-05	0.0131587	OpenSea
cg19694519	PPP3CC	22389206	0.10709	3.71566	0.000226965	0.0213832	OpenSea		cg02820759	SLC35B4	134002145	-0.0721647	-3.95901	8.68682e-05	0.0131587	Shore
cg23576092	BRE	28543298	0.0622141	3.71562	0.000227005	0.0213832	OpenSea		cg12142865	ALDH2	112211993	-0.0779284	-3.9589	8.69043e-05	0.0131599	OpenSea
cg26769700	TRAPPC9	140945810	0.0989742	3.71561	0.000227011	0.0213832	OpenSea		cg20016914	C14orf181	69263267	-0.0998976	-3.95862	8.70029e-05	0.0131667	Shore
cg07336350		54322127	0.0928902	3.71558	0.000227038	0.0213832	Island		cg05921699	CD79A	42380725	-0.106942	-3.95858	8.70186e-05	0.0131667	OpenSea
cg19413417		55294536	0.100375	3.71553	0.000227077	0.0213832	OpenSea		cg19978416		73699563	-0.0792711	-3.95846	8.70618e-05	0.0131667	Shelf
cg11189837	ADAMTS1	28218596	0.126578	3.71551	0.000227099	0.0213832	Island		cg20732076	TRERF1	42335231	-0.120679	-3.95812	8.71812e-05	0.0131759	OpenSea
cg11243001		132684009	0.0704965	3.71547	0.000227131	0.0213832	OpenSea		cg15657888	IL1F9	113735612	-0.101681	-3.95796	8.72358e-05	0.0131761	OpenSea
cg06341701	HOXD9	176986261	0.0672481	3.71533	0.000227254	0.0213832	Shore		cg25285720	HLA-DMA	32919433	-0.110248	-3.95778	8.73015e-05	0.0131817	OpenSea
cg07813249	GABRA2	46392253	0.174793	3.71473	0.000227802	0.0214173	Island		cg26000011	SOBP	107857395	-0.111024	-3.95733	8.74613e-05	0.0131974	OpenSea
cg01520867	MIR203	104583632	0.201475	3.71436	0.000228175	0.0214437	Island		cg16358034	SNX18	53815303	-0.109336	-3.95713	8.75325e-05	0.0132035	Island
cg26756625	LHX2	126779875	0.0669078	3.71427	0.000228182	0.0214437	Island		cg16045223	UBE2J2	1206372	-0.108004	-3.95698	8.75848e-05	0.0132035	Shelf
cg22865058	CDKN1C	2905931	0.118618	3.71422	0.00022823	0.0214437	Island		cg23437216	LMBR1L	49491879	-0.069287	-3.95697	8.75865e-05	0.0132035	Shelf
cg26067203	KIAA1751	1935289	0.139326	3.71355	0.000228812	0.0214893	Island		cg01624645	BANP	88058253	-0.149361	-3.95591	8.79653e-05	0.0132521	Shelf
cg02677946	OPCML	132864357	0.118545	3.71352	0.000228843	0.0214893	OpenSea		cg11199014	LRFN1	39798563	-0.143521	-3.95563	8.80656e-05	0.0132589	Island
cg07040680	KCNQ1	2621365	0.0611824	3.7131	0.000229213	0.0215068	OpenSea		cg16914953	AP1S1	100798809	-0.0917057	-3.95562	8.80673e-05	0.0132589	Shore
cg26230417		131769966	0.074533	3.71297	0.000229322	0.0215127	Island		cg22788953	TTYH3	2679148	-0.15034	-3.95534	8.81688e-05	0.0132641	OpenSea
cg10297792		115129446	0.122856	3.7128	0.000229475	0.0215167	Shore		cg15576492		1015447	-0.263488	-3.95546	8.81866e-05	0.0132641	Shore
cg01080998	LOC645323	87981177	0.0676279	3.71269	0.000229573	0.0215167	Island		cg06166341	CTBP1	1223170	-0.104701	-3.95479	8.83644e-05	0.0132668	Shore
cg22442841	HTR1E	87646804	0.0773758	3.71238	0.000229849	0.0215281	Shore		cg02097120	TDRD10	154492952	-0.0756677	-3.95477	8.83707e-05	0.0132668	OpenSea
cg11499970	FBLL1	167956581	0.134205	3.71232	0.000229901	0.0215281	Island		cg02813710		105079663	-0.123926	-3.95476	8.83747e-05	0.0132668	OpenSea
cg00808721		23654274	0.102433	3.71229	0.000229927	0.0215281	Shore		cg05840573	KCTD1	24124045	-0.0894869	-3.95435	8.85215e-05	0.0132817	Shelf
cg25027273	CHSY1	101720914	0.105532	3.71222	0.000229991	0.0215281	OpenSea		cg18064468		46570458	-0.0800813	-3.95358	8.87997e-05	0.0133093	Island
cg27333977	LOC493754	66043623	0.0787828	3.71214	0.000230053	0.0215297	OpenSea		cg16873271	KANK3	8390059	-0.0907377	-3.95349	8.88312e-05	0.0133098	Shelf
cg07991704	SLC4A4	72096973	0.0594333	3.71192	0.000230252	0.0215425	OpenSea		cg14811105	NR4A2	157186321	-0.103029	-3.95324	8.89216e-05	0.0133191	Island
cg07790615	RYR2	237205174	0.188185	3.71154	0.000230635	0.0215573	Island		cg13512032		122357368	-0.086044	-3.95258	8.91566e-05	0.0133359	OpenSea
cg08694544	RTBDN	12946228	0.0818579	3.71098	0.000231082	0.0215856	Shore		cg15144068		106321751	-0.116472	-3.95253	8.91763e-05	0.0133359	Island
cg07008213	WWC2	184021032	0.1167	3.71084	0.000231209	0.0215879	Island		cg02213045	C6orf223	43967803	-0.111064	-3.95233	8.9248e-05	0.0133381	Shelf
cg23881962		50869359	0.107016	3.71081	0.000231234	0.0215879	OpenSea		cg05695384	CSMD2	34625206	-0.0577617	-3.95223	8.92853e-05	0.0133386	Shelf
cg24851364		57390306	0.0798856	3.71074	0.000231295	0.0215879	Shore		cg13883681	GOT2	58768565	-0.0709906	-3.95216	8.9308e-05	0.0133386	Shore
cg04071270		140457553	0.136948	3.71071	0.00023132	0.0215879	OpenSea		cg07285641	DHRS12	52345302	-0.0983143	-3.95161	8.95074e-05	0.0133556	OpenSea
cg08273169		144255650	0.110451	3.71057	0.000231448	0.0215955	OpenSea		cg26701815	TGIF1	3446566	-0.0917245	-3.9509	8.97656e-05	0.0133836	Shore
cg26296488	DRD5	9783192	0.216297	3.7106	0.000231514	0.0215973	Island		cg19789753		242805962	-0.0963785	-3.95053	8.98996e-05	0.0133945	Island
cg25380464	ICK	52923340	0.0770148	3.70986	0.000232079	0.0216328	Shelf		cg10114877		204427199	-0.0903862	-3.95033	8.99738e-05	0.0133945	OpenSea
cg20820107	TNFRSF8	12193099	0.109547	3.70956	0.000232347	0.0216492	OpenSea		cg17561788	RANBP1	20114683	-0.08706	-3.95032	8.99777e-05	0.0133945	Shelf
cg21036936	PML	74317780	0.077846	3.70941	0.00023248	0.0216541	Shelf		cg03535079	KIAA0146	48523498	-0.101076	-3.95018	9.00278e-05	0.0133945	OpenSea
cg02697115	EBF3	131761660	0.0803132	3.70931	0.000232569	0.0216569	Island		cg07780199	CRTC1	18830892	-0.106514	-3.95011	9.0054e-05	0.0133945	Shore
cg23806261		219219666	0.0446573	3.70913	0.000232732	0.02166	OpenSea		cg26451198	SCAMP2	75146573	-0.094706	-3.94979	9.01692e-05	0.0134032	OpenSea
cg11314471		28979273	0.178199	3.70898	0.000232896	0.02166	Island		cg06342490	MTA3	42795193	-0.118247	-3.94967	9.02117e-05	0.0134052	Shore
cg08986368	INS-IGF2	2159122	0.060811	3.70876	0.000233059	0.02166	Island		cg18647449		134730222	-0.104261	-3.94945	9.02927e-05	0.0134088	Shore
cg04015687	FAM134B	16510489	0.0710596	3.70817	0.000233588	0.0216872	OpenSea		cg16345720	C11orf85	64727184	-0.0977809	-3.94902	9.04496e-05	0.0134235	OpenSea
cg10391540		45254839	0.0648146	3.70797	0.000233771	0.0216956	OpenSea		cg02067771	KCP	128543398	-0.0677489	-3.94883	9.05212e-05	0.0134257	OpenSea
cg10548038	GPC5	92050731	0.14811	3.70782	0.000233902	0.0216978	Shore		cg06444294	IRF3	50164473	-0.0860438	-3.94852	9.06324e-05	0.0134379	Shelf
cg17603502	HS3ST3B1	14204056	0.0897264	3.70768	0.000234026	0.0216978	Shore		cg10532807	ABR	935766	-0.132585	-3.94841	9.06747e-05	0.0134399	Shore
cg26389950	PCDHB16	140562236	0.115592	3.70631	0.000235262	0.0217865	Shore		cg24047926	SOX13	204095587	-0.0868438	-3.9483	9.0713e-05	0.0134414	OpenSea
cg20387341	FGF10	44389282	0.121495	3.70602	0.000235521	0.0218062	OpenSea		cg14148016		138874126	-0.107658	-3.94806	9.08041e-05	0.0134506	Shore
cg15672022		141805772	0.137247	3.70577	0.000235747	0.0218142	OpenSea		cg06005098		79472521	-0.052364	-3.94749	9.10123e-05	0.0134729	OpenSea
cg00142106	HCG4	29760769	0.108714	3.70508	0.000236377	0.021835	Island		cg13089299		1133550	-0.0560385	-3.94717	9.11288e-05	0.0134817	Shore
cg05158615	NPY	24323559	0.107031	3.70487	0.000236566	0.0218469	Island		cg05967129	SND1	127544716	-0.0976135	-3.9469	9.12274e-05	0.013492	OpenSea
[truncated: 4,359 more rows]

## Sheet: b.Pathways CpGs significant All
			Gometh results				Gometh results				TOPPGENE results										TOPPGENE results
			Hypo-methylated CpGs				Hyper-methylated CpGs				Hypo-methylated CpGs										Hyper-methylated CpGs
			TERM	p-value	FDR		TERM	p-value	FDR		Category	ID	Name	Source	p-value	q-value FDR B&H	Hit Count in Query List	Hit Count in Genome	Hit in Query List		Category	ID	Name	Source	p-value	q-value FDR B&H	Hit Count in Query List	Hit Count in Genome	Hit in Query List
			Circadian rhythm	0.00146032	0.256343		Neuroactive ligand-receptor interaction	3.66808e-13	1.26549e-10		ToppCell Atlas	6d0ac3d00400dd5657ee266f7b885381bf790ce1	severe-B_intermediate|severe / Cohort 1 (10x PBMC) with disease condition, cell group and cell class	PBMC Atlas of COVID-19 Patients (Schulte-Schrepping et al.)	2.059e-59	4.749e-55	95	200	ACP5,OSBPL10,BCAR3,STX7,ANK2,SEMA7A,CPNE5,WDFY4,CXCR5,FCRL3,ZNF860,CBFA2T3,ANGPTL1,CD1C,CD19,PDLIM1,CD80,CD37,SYNGR2,CD40,TNFRSF13C,CD72,CD74,CD79A,CD79B,CD83,CNR2,COL9A3,COL19A1,TRAF4,SETBP1,FCRL4,FCRL5,HERPUD1,USP6NL,HDAC9,MTSS1,SCRN1,ARHGAP25,PARP15,DTX1,E2F5,EBF1,GPR183,SEMA4B,CXXC5,HVCN1,RAB30,GNG7,FCRLA,SP140,HLA-DMA,HLA-DMB,HLA-DOA,HLA-DOB,HLA-DPB1,HLA-DRA,C16orf74,IRF8,CLEC17A,AFF3,PPP1R1…		Coexpression	M10371	Set 'H3K27 bound': genes posessing the trimethylated H3K27 (H3K27me3) mark in their promoters in human embryonic stem cells, as identified by ChIP on chip.	MSigDB C2: CGP Curated Gene Sets (v7.3)	2.078e-148	2.347e-144	349	1114	TTYH1,KCNH7,GJD2,ACADL,VGLL2,CSMD2,CSMD3,ADARB2,SLITRK1,ADCYAP1,ADRA1A,ADRB1,AMPH,PRSS12,CBX4,BARX2,LGR5,SPTBN4,PHOX2A,RGS20,STC2,ASCL1,ASCL2,UNC5C,ATOH1,ATP1A3,NOL4,NKX3-2,RGS9,DLK1,BNC1,FOXL2,ARHGEF7,CCNA1,PHOX2B,CACNA1A,CACNA1B,CACNA1E,CALCA,SYT6,CBLN1,SYT7,INA,SLC6A5,CDH4,CDH6,LRAT,CDX2,MSC,GCM2,LHX2,NRXN1,SLC35F3,HAND1,VAX2,NTN1,HAND2,COL2A1,ONECUT2,COL8A1,FAM163A,COL12A1,CXCL14,CRH,CRHR1,CR…
			Viral protein interaction with cytokine and cytokine receptor	0.00157649	0.256343		Nicotine addiction	1.66423e-07	2.87079e-05		ToppCell Atlas	17283d75a2a900369f63ed02996e7ede97f46140	severe-B_intermediate|World / Cohort 1 (10x PBMC) with disease condition, cell group and cell class	PBMC Atlas of COVID-19 Patients (Schulte-Schrepping et al.)	4.867e-54	5.614e-50	90	199	ACP5,SNN,OSBPL10,BCAR3,ANK2,SEMA7A,CPNE5,WDFY4,CXCR5,FCRL3,ZNF860,ANGPTL1,CD1C,CD19,PDLIM1,CD80,SYNGR2,CD40,TNFRSF13C,CD72,CD74,CD79A,CD79B,CD83,CNR2,COL9A3,MAP3K8,TRAF4,SETBP1,FCRL4,FCRL5,HERPUD1,USP6NL,MTSS1,DMXL1,PARP15,DTX1,E2F5,EBF1,GPR183,SEMA4B,CXXC5,RAB30,GNG7,MKNK2,FCRLA,SP140,HLA-DMA,HLA-DMB,HLA-DOA,HLA-DOB,HLA-DPB1,HLA-DRA,C16orf74,IRF8,CLEC17A,CD82,AFF3,PPP1R14A,BCL11A,MEF2C,TSPAN33,C…		Coexpression	M7617	Set 'Eed targets': genes identified by ChIP on chip as targets of the Polycomb protein EED [GeneID=8726] in human embryonic stem cells.	MSigDB C2: CGP Curated Gene Sets (v7.3)	3.411e-138	1.698e-134	329	1058	TTYH1,GJD2,VGLL2,CSMD3,ADARB2,SLITRK1,ADCYAP1,FZD8,ADRA1A,ADRB1,SORCS2,PCDH10,BARX2,LGR5,PHOX2A,RGS20,STC2,ASCL1,ASCL2,UNC5C,ATOH1,RBM24,NOL4,NKX3-2,DLK1,BNC1,BMPR1B,FOXL2,PHOX2B,CACNA1B,CACNA1E,CALCA,TRPA1,CBLN1,INA,SLC6A5,CDX2,NOG,MSC,GCM2,CFTR,B4GALT6,LHX2,SLC35F3,HAND1,VAX2,NTN1,HAND2,COL2A1,ONECUT2,FAM163A,COL12A1,CXCL14,CRHBP,CRHR1,SLC32A1,CBLN4,AUTS2,CTNND2,SCRN1,DCC,IRX4,MAGI2,RASSF5,NKX2…
			Chemokine signaling pathway	0.00256222	0.256343		Calcium signaling pathway	4.34336e-06	0.000499486		ToppCell Atlas	1c6a08d01f6c1a2a4b6587d3a4522efbd03275e1	COVID-19-COVID-19_Mild-Lymphocyte-B-B_intermediate|COVID-19_Mild / Disease, condition lineage and cell class	Integration of immune-mediated diseases (COVID-19 + Influenza + Sepsis + Multiple Sclerosis)	7.508e-52	5.774e-48	88	199	OSBPL10,MICAL3,STX7,SEMA7A,CPNE5,WDFY4,ADAM19,BCL7A,CXCR5,FCRL3,ZNF860,ANGPTL1,CD1C,CD19,PDLIM1,CD80,CD40,TNFRSF13C,CD72,CD74,CD79A,CD79B,CD83,CNR2,COL9A3,COL19A1,TRAF4,SETBP1,FCRL5,USP6NL,FAM167A,ARHGAP25,PARP15,DTX1,E2F5,EBF1,GPR183,BASP1,SEMA4B,CXXC5,RAB30,GNG7,FCRLA,SP140,HLA-DMA,HLA-DMB,HLA-DOA,HLA-DOB,HLA-DPB1,HLA-DRA,IRF8,CLEC17A,CD82,AFF3,PPP1R14A,BCL11A,MEF2C,MGAT3,CIITA,TSPAN33,MYO1C,CC…		Coexpression	M9898	Set 'Suz12 targets': genes identified by ChIP on chip as targets of the Polycomb protein SUZ12 [GeneID=23512] in human embryonic stem cells.	MSigDB C2: CGP Curated Gene Sets (v7.3)	4.51e-138	1.698e-134	325	1033	TTYH1,GJD2,ACADL,CSMD3,ADARB2,SLITRK1,ADCYAP1,SLC12A5,ADRA1A,ADRB1,GAS7,BARX2,LGR5,PHOX2A,RGS20,ASCL1,ASCL2,UNC5C,ATOH1,CADM3,NOL4,NKX3-2,BHMT,NRP1,BNC1,FOXL2,ARHGEF7,CCNA1,PHOX2B,CACNA1A,CACNA1B,CACNA1E,CALCA,TRPA1,SYT6,CBLN1,INA,SLC6A5,CDH6,CDH13,CDX2,NOG,MSC,CFTR,CHRNA3,LHX2,SLC35F3,LIPG,VAX2,NTN1,HAND2,COL2A1,ONECUT2,FAM163A,CXCL14,GATA5,CRABP1,CRHBP,CRHR1,CRMP1,SLC32A1,CBLN4,SLITRK5,CTNND2,D…
			Cytokine-cytokine receptor interaction	0.00344966	0.256343		cAMP signaling pathway	1.22908e-05	0.00106008		ToppCell Atlas	8e3132a1fe3708f725c5c4077878fb87bbea3678	mild-B_intermediate|mild / Cohort 1 (10x PBMC) with disease condition, cell group and cell class	PBMC Atlas of COVID-19 Patients (Schulte-Schrepping et al.)	1.26e-51	7.264e-48	88	200	OSBPL10,MICAL3,STX7,ANK2,CPNE5,WDFY4,ADAM19,BCL7A,CXCR5,FCRL3,ZNF860,ANGPTL1,CD1C,CD19,PDLIM1,CD80,CD40,TNFRSF13C,CD72,CD74,CD79A,CD79B,CD83,CNR2,COL9A3,COL19A1,TRAF4,SETBP1,FCRL4,FCRL5,USP6NL,HDAC9,FAM167A,PARP15,E2F5,EBF1,GPR183,SEMA4B,CXXC5,RAB30,GNG7,FCRLA,RASSF6,SP140,HLA-DMA,HLA-DMB,HLA-DOA,HLA-DOB,HLA-DPB1,HLA-DRA,IRF8,CLEC17A,CD82,AFF3,PPP1R14A,BCL11A,MEF2C,CIITA,TSPAN33,CCDC50,P2RX5,PAX5…		Coexpression	19168792-TableS3	Human Leukemia_Figueroa09_1035genes	GeneSigDB	3.238e-110	9.145e-107	253	774	VGLL2,ADRA2C,OSBPL1A,TMEM181,ZNF560,ZDBF2,LRRC4C,LGR5,PCDHB16,SPTBN4,PHOX2A,CADPS,ASCL2,ATOH1,NOL4,DDIT4L,BDNF,LIN7A,SP8,FOXL2,ARHGEF7,GPR149,CACNA1A,CACNA1B,CACNA1E,CACNA2D1,SYT6,CLDN1,SLC6A5,CDKN2A,LRAT,CDS1,CDX2,ZNF462,ARHGAP29,HAND2,WWTR1,SOX13,GPR139,CHD5,VCAN,GALNT9,MACROD2,PITPNM3,CTNNA2,GPRIN2,PYGO1,KIF26A,DCC,NKX2-8,LYPD1,CANT1,GRIN3A,FGF19,NPNT,DRD1,DSC3,ZNF300,TMTC1,CACNG8,PRDM13,ELAVL…
			Mucin type O-glycan biosynthesis	0.00439051	0.256343		GABAergic synapse	0.000192167	0.0132595		ToppCell Atlas	2266aa695955f5d885708e6bc0d5a8827c306223	Healthy/Control-B_intermediate|World / Disease group and Cell class	Influenza Atlas	2.895e-51	1.113e-47	86	192	DSCAML1,OSBPL10,MICAL3,TEAD2,CPNE5,WDFY4,BCL7A,FCRL3,ZNF860,ANGPTL1,CD1C,CD19,PDLIM1,CD37,CD40,TNFRSF13C,CD72,CD74,CD79A,CD79B,CNR2,COL9A3,COL19A1,CELSR1,SETBP1,KIAA0040,FCRL5,USP6NL,HDAC9,ARHGAP25,PARP15,DTX1,E2F5,EBF1,GPR183,BASP1,ZNF107,SEMA4B,CXXC5,FOXP1,RAB30,GNG7,FCRLA,SP140,HLA-DMA,HLA-DMB,HLA-DOB,HLA-DPB1,HLA-DRA,C16orf74,CD82,AFF3,LRP5,PPP1R14A,BCL11A,MEF2C,BTLA,CCDC50,ROR1,P2RX5,PAX5,BL…		Coexpression Atlas	cerebral cortex	cerebral cortex	Human Protein Atlas	8.5e-110	3.879e-106	362	1431	TTYH1,KCNH7,GJD2,KCNH8,CSMD2,GPRIN1,CSMD3,ADARB2,ADCY2,SLITRK1,ADCYAP1,GALNT13,SLC12A5,ADORA1,SORCS2,PCDH10,KCNT1,ISLR2,AMPH,KIF6,DPP10,ANK2,PPFIA2,APC,GAS7,VAT1L,LRRC4C,SLC7A14,PPP4R4,SPTBN4,ARHGDIG,RGS20,CADPS,ASCL1,TMEM108,LYNX1,ATP1A3,ATP2B2,PHACTR1,CADM3,NOL4,BDNF,VWC2L,CACNA1A,CACNA1B,CACNA1E,SYT6,BRSK2,SYT7,CCK,CCKBR,SHISA9,MTMR7,INA,SOHLH1,SRRM3,CDH4,CDH10,CDH18,NOG,PLEKHB1,CHRM3,SYNPR,LH…
			B cell receptor signaling pathway	0.00445814	0.256343		Maturity onset diabetes of the young	0.000560305	0.0322175		ToppCell Atlas	ae3727503c3b9f4695e565fd3161cc33b898f349	moderate-Lymphoid-B_cell|Lymphoid / Severity, Lineage and Cell class of Nasopharyngeal (NS) Samples from Patients and Controls	Upper Airway and Bronchi Atlas of COVID-19 Patients	2.895e-51	1.113e-47	86	192	ACP5,MICAL3,BCAR3,STX7,AMFR,SEMA7A,CPNE5,WDFY4,ATP6V0A1,CXCR5,FCRL3,CBFA2T3,CD1C,CD19,SYNGR2,CD40,TNFRSF13C,CD72,CD74,CD79A,CD79B,CD83,CCR6,SH3BP5,COL19A1,MAP3K8,TRAF4,SETBP1,FCRL4,FCRL5,USP6NL,CTSZ,MTSS1,PARP15,ARID3A,E2F5,EBF1,GPR183,BASP1,ARID5B,IFI30,HVCN1,LILRB1,RAB30,GNG7,GRN,FCRLA,RELT,SP140,HLA-DMA,HLA-DMB,HLA-DOA,HLA-DOB,HLA-DRA,IRF8,IFNGR1,CLEC17A,AFF3,CD180,BCL11A,MEF2C,CIITA,TSPAN33,M…		Coexpression	M1941	Genes with high-CpG-density promoters (HCP) bearing histone H3 dimethylation at K4 (H3K4me2) and trimethylation at K27 (H3K27me3) in brain.	MSigDB C2: CGP Curated Gene Sets (v7.3)	7.471e-106	1.688e-102	293	1073	GJD2,TSPAN18,KCNH8,ADRA1D,ADRA2C,SORCS2,TMEM181,DPP10,PRSS12,VAT1L,BARX2,LGR5,ASCL1,ASCL2,TMEM108,SLC4A4,AVPR1A,DDIT4L,BDNF,LIN7A,SP8,BMP2,ALDH1A2,FOXL2,CCNA1,SYT6,CBLN1,CCKBR,TBX18,INA,CDH1,CDH13,CDKN1C,CDKN2A,NOG,C12orf56,CACNA2D2,LHX2,ARHGAP29,NTN1,ONECUT2,COL5A1,FAM163A,COL12A1,TRIM58,ADAMTS2,LITAF,BAG3,NOX4,CXCL14,WWTR1,SOX13,GPR139,SLC32A1,CBLN4,TMEM98,CSRP2,PLXNA4,ZNF536,DAB2,CNIH3,TRIL,LY…
			Pathogenic Escherichia coli infection	0.00662609	0.326572		Glutamatergic synapse	0.000818901	0.036275		ToppCell Atlas	e24345c8cec8c21f7b5163b7326ba8f83a587ce3	control-B_intermediate|control / Cohort 1 (10x PBMC) with disease condition, cell group and cell class	PBMC Atlas of COVID-19 Patients (Schulte-Schrepping et al.)	6.447e-50	2.125e-46	86	198	ACP5,OSBPL10,MICAL3,STX7,CPNE5,WDFY4,BCL7A,CXCR5,FCRL3,ZNF860,CD1C,CD19,PDLIM1,CD37,CD40,TNFRSF13C,CD72,CD74,CD79A,CD79B,CCR6,CNR2,COL9A3,COL19A1,TRAF4,SETBP1,KIAA0040,FCRL5,USP6NL,PARP15,E2F5,EBF1,BASP1,SEMA4B,CXXC5,HVCN1,FOXP1,RAB30,GNG7,FCRLA,SP140,HLA-DMA,HLA-DMB,HLA-DOA,HLA-DOB,HLA-DPB1,HLA-DRA,C16orf74,IRF8,CLEC17A,CD82,AFF3,CD180,PPP1R14A,BCL11A,MEF2C,CIITA,BTLA,TSPAN33,CCDC50,P2RX5,PAX5,P…		Coexpression	M8448	Set 'PRC2 targets': Polycomb Repression Complex 2 (PRC) targets	identified by ChIP on chip on human embryonic stem cells as genes that: posess the trimethylated H3K27 mark in their promoters and are bound by SUZ12 [GeneID=23512] and EED [GeneID=8726] Polycomb proteins.	2.022e-100	3.339e-100	226	649
			Th17 cell differentiation	0.00866721	0.373773		Morphine addiction	0.000938784	0.036275		ToppCell Atlas	fe815824e9e4be3f3db73610e3814a7fd533da65	mild-B_intermediate|World / Cohort 1 (10x PBMC) with disease condition, cell group and cell class	PBMC Atlas of COVID-19 Patients (Schulte-Schrepping et al.)	1.758e-49	4.055e-46	86	200	ARID1B,OSBPL10,MICAL3,STX7,ANK2,CPNE5,WDFY4,ADAM19,BCL7A,CXCR5,FCRL3,ANGPTL1,CD1C,CD19,CD80,CD40,TNFRSF13C,CD72,CD74,CD79A,CD79B,CD83,CNR2,COL9A3,COL19A1,TRAF4,SETBP1,ITSN2,FCRL4,FCRL5,USP6NL,HDAC9,DMXL1,FARP2,FAM167A,PARP15,E2F5,EBF1,GPR183,SEMA4B,CXXC5,RAB30,GNG7,FCRLA,SP140,HLA-DMB,HLA-DOA,HLA-DOB,HLA-DRA,IRF8,CLEC17A,AFF3,BCL11A,MEF2C,CIITA,TSPAN33,CCDC50,P2RX5,PAX5,PDE4B,BLNK,CDK14,ABCB4,PLC…		Coexpression	M2019	Genes with high-CpG-density promoters (HCP) bearing histone H3 trimethylation mark at K27 (H3K27me3) in MEF cells (embryonic fibroblast).	MSigDB C2: CGP Curated Gene Sets (v7.3)	3.92e-96	6.326e-93	207	590	TTYH1,KCNH7,GJD2,KCNH8,GPRIN1,ADCYAP1,SLC12A5,ADRA1A,ADRA2C,KCNT1,TMEM181,DPP10,CPZ,SLC7A14,PHOX2A,ATP1A3,ATP2B2,PHACTR1,CADM3,PHOX2B,CACNA1E,CALB1,CALB2,BRSK2,SYT7,CCKBR,SLC6A5,LRAT,CDX2,CACNA2D2,CHGA,CHRNA3,SLC35F3,HAND1,ONECUT2,FAM163A,GATA5,CRH,CRHBP,SLC32A1,CBLN4,CELSR1,CHD5,PHACTR3,RASGEF1C,FBLL1,DCC,DNAJC6,IRX4,NKX2-8,STMN3,NTM,OLIG1,DRD2,TFAP2D,DSC2,DSCAM,CNNM1,EMX1,OLIG2,QRFPR,FGF3,FGF12…
			Epstein-Barr virus infection	0.0107988	0.376297		Arrhythmogenic right ventricular cardiomyopathy	0.000946304	0.036275		ToppCell Atlas	222789b897e2a683bbfd1d00b6fd8705015d90df	mild-B_naive|World / Cohort 1 (10x PBMC) with disease condition, cell group and cell class	PBMC Atlas of COVID-19 Patients (Schulte-Schrepping et al.)	1.758e-49	4.055e-46	86	200	ADK,ARID1B,ZNF608,OSBPL10,MICAL3,STX7,WDFY4,RERE,ADAM19,BCL7A,CXCR5,FCRL3,CAMK2D,ANGPTL1,CD19,PDLIM1,CD40,TNFRSF13C,CD72,CD74,CD79A,CD79B,CD83,CNR2,COL19A1,SIPA1L1,SETBP1,FCRL5,USP6NL,HDAC9,MTSS1,DMXL1,PARP15,E2F5,EBF1,SNX29,VAV3,ZNF107,HVCN1,FOXP1,RAB30,IFI44L,GNG7,FCRLA,SP140,HLA-DMA,HLA-DMB,HLA-DOA,HLA-DOB,HLA-DPB1,HLA-DRA,BACH2,IRF8,CLEC17A,AFF3,BCL11A,MEF2C,CIITA,BTLA,TSPAN33,P2RX5,PAX5,PDE4…		Transcription Factor Binding Site	AACTTT_UNKNOWN	AACTTT_UNKNOWN	TFBS	8.192e-91	8.855e-88	307	1531	KCNH8,SLC24A3,CSMD3,ADCY2,SLITRK1,AXIN2,ADRA1A,PCDH10,AMY2B,PRSS12,PPFIA2,DGKD,APP,ARL3,STC2,SLC26A7,CADPS,ATOH1,ATP2B4,NOL4,DLK1,BDNF,ARHGEF7,PHOX2B,CACNA1E,CALB1,CALB2,NEUROD4,SYT6,CDH1,CDH10,CDH13,CDK6,CDS1,NOG,FOXN3,SYNPR,ZNF462,LHX2,NRXN1,NMT2,NTN1,CDYL,CNTN1,ONECUT2,ADAMTS2,ZNF521,CHST11,SOX13,CRH,CRHBP,SLC22A12,PHACTR3,CNTNAP2,SLITRK5,AUTS2,CTBP2,CTNND2,PYGO1,DOCK4,CYLD,HDAC4,DAB1,RB1CC1,I…
			Lysosome	0.0109072	0.376297		Salivary secretion	0.00117601	0.0405724		ToppCell Atlas	11b51dfca161342d92126e0a83d10864348ba3ef	COVID-19-COVID-19_Mild-Lymphocyte-B|COVID-19_Mild / Disease, condition lineage and cell class	Integration of immune-mediated diseases (COVID-19 + Influenza + Sepsis + Multiple Sclerosis)	1.758e-49	4.055e-46	86	200	ADK,ZNF608,OSBPL10,MICAL3,STX7,CPNE5,WDFY4,ADAM19,BCL7A,CXCR5,ZNF860,CAV1,ANGPTL1,CD19,PDLIM1,CD37,CD40,TNFRSF13C,CD72,CD74,CD79A,CD79B,CD83,DERL3,CNR2,COL19A1,SETBP1,FCRL5,USP6NL,E2F5,EBF1,SNX29,BASP1,SEMA4B,CXXC5,HVCN1,RAB30,GNG7,FCRLA,SP140,HLA-DMA,HLA-DMB,HLA-DOA,HLA-DOB,HLA-DPB1,HLA-DRA,BACH2,C16orf74,IRF8,CLEC17A,AFF3,PPP1R14A,BCL11A,MEF2C,CIITA,BTLA,TSPAN33,MYO1C,CCDC50,P2RX5,PAX5,PDE4B,BL…		Drug	ctd:C015001	arsenite	CTD	4.34e-84	1.752e-79	354	1722	KCNH8,VGLL2,SLC24A3,ADCYAP1,AXIN2,SLC12A5,ADRA1A,AGTR1,TSHZ3,ANK2,ZNF560,DGKD,CACHD1,CBX4,PCDHB16,RGS20,CADPS,RASL11B,ATOH1,AVPR1A,RGS9,BDNF,BHMT,NRP1,BNC1,ALDH1A2,FOXL2,PHOX2B,CALCA,SYT6,CBL,CBLN1,CLDN10,CCK,USP2,INA,TNFRSF8,SLC6A5,CDH1,CDH2,CDK6,CDKN1C,CDKN2A,MSC,CFTR,LHX2,SLC35F3,HAND1,CNTN1,HAND2,COL2A1,COL5A1,COL8A1,FAM163A,ADAMTS1,BAG3,CXCL14,CRHBP,SLC32A1,NCOR2,CBLN4,VCAN,SLITRK5,RAI14,ZFP…
			Hepatitis B	0.018035	0.407062		Cocaine addiction	0.0018466	0.0561046		ToppCell Atlas	8a4260eeccb4924c392798b1ffa23cdd3a4062e9	Healthy/Control-B_intermediate|Healthy/Control / Disease group and Cell class	Influenza Atlas	1.184e-48	2.369e-45	84	194	ACP5,DSCAML1,OSBPL10,STX7,TEAD2,CPNE5,WDFY4,BCL7A,FCRL3,ZNF860,ANGPTL1,CD1C,CD19,PDLIM1,CD37,CD40,TNFRSF13C,CD72,CD74,CD79A,CD79B,CNR2,COL9A3,CELSR1,KIAA0040,FCRL5,USP6NL,HDAC9,ARHGAP25,PARP15,DTX1,E2F5,EBF1,GPR183,BASP1,SEMA4B,CXXC5,FOXP1,RAB30,GNG7,FCRLA,SP140,HLA-DMA,HLA-DMB,HLA-DOB,HLA-DPB1,HLA-DRA,C16orf74,CD82,AFF3,LRP5,CD180,PPP1R14A,BCL11A,MEF2C,BTLA,CCDC50,P2RX5,PAX5,BLNK,TMEM154,CDK14,F…		Coexpression Atlas	PCBC_EB_blastocyst_1000	Progenitor-Cell-Biology-Consortium_EmbryoidBody_fromBlastocyst-derived-humanEmbryonicStemCells_top-relative-expression-ranked_1000	PCBC	3.974e-73	9.068e-70	250	995	ADCYAP1,AXIN2,AGTR1,SORCS2,DPP10,CPZ,LRRC4C,LGR5,ASCL1,UNC5C,RASL11B,ATOH1,DLK1,PHOX2B,NEUROD4,BRSK2,CBLN1,CDH10,ALPK2,CDH18,CDX2,NOG,CFTR,CHGA,SYNPR,LHX2,HAND1,HAND2,COL1A1,COL2A1,FAM163A,CXCL14,GATA5,CRABP1,CRHR1,NCAN,PHACTR3,CNTNAP2,CTNNA2,CTNND2,GPRIN2,ZNF536,ISM1,DCC,TRIL,LYPD1,SNAP91,TEKT1,DLX1,DLX5,OLIG1,DNAH9,FGF19,NPNT,CRISPLD2,DPP6,SOST,DRD2,DSC3,USH1C,SYT15,ELAVL3,ELAVL4,GREM1,EMX2,EN2…
			Human T-cell leukemia virus 1 infection	0.0192971	0.407062		Gastric acid secretion	0.00195146	0.0561046		ToppCell Atlas	ee6f07eec7edfe41d2f7fcb0b509ce00e99a6a95	Control-Control-Lymphocyte-B-B_intermediate|Control / Disease, condition lineage and cell class	Integration of immune-mediated diseases (COVID-19 + Influenza + Sepsis + Multiple Sclerosis)	1.232e-48	2.369e-45	85	199	ACP5,OSBPL10,MICAL3,STX7,CPNE5,WDFY4,BCL7A,CXCR5,FCRL3,ZNF860,ANGPTL1,CD1C,CD19,PDLIM1,CD40,TNFRSF13C,CD72,CD74,CD79A,CD79B,CNR2,COL9A3,COL19A1,CELSR1,SETBP1,KIAA0040,FCRL5,USP6NL,PARP15,DTX1,E2F5,EBF1,BASP1,ZNF107,SEMA4B,CXXC5,HVCN1,FOXP1,RAB30,GNG7,FCRLA,SP140,HLA-DMA,HLA-DMB,HLA-DOA,HLA-DOB,HLA-DPB1,HLA-DRA,C16orf74,IRF8,CLEC17A,CD82,KCNN4,AFF3,CD180,PPP1R14A,BCL11A,CIITA,BTLA,TSPAN33,CCDC50,P…		ToppCell Atlas	de40f6cf6ebf36bff67e5aba5b17ac3239854e86	Visual_Cortex-Non-neuronal-Oligo_OPC-Oligodendro/OPC-OPC_L1-6_MYT1|Non-neuronal / Region, Lineage, Class, Subclass and Cluster	Human Multiple Cortical Areas SMART-seq	9.159e-74	2.109e-69	88	194	SLC24A3,CSMD2,CSMD3,ADARB2,GALNT13,FAM110B,LRRC4C,CADPS,CACNA1A,SHISA9,CDH10,NRXN1,NTN1,CNTN1,STXBP5L,CHST11,SLC35F1,VCAN,RIMS2,SEMA3E,DAB1,DCC,DPP6,DSCAM,USP43,GPC6,NCALD,TMEM132C,FGF12,FGF14,CACNG4,MEGF11,GAD1,GHR,PPARGC1A,AFAP1L2,LUZP2,GRID2,GRIK1,GRIK2,GRIK3,GRIN2B,GRM5,GRM7,PTPRT,AFAP1,SHC3,NELL1,NOVA1,CNTN4,DPY19L2,OPCML,SNTG1,PCDH7,PDGFRA,PDZRN4,PRRX1,NXPH1,PRKG2,MDGA2,STK32A,PTPRG,PTPRZ1,…
			Notch signaling pathway	0.0193453	0.407062		Adrenergic signaling in cardiomyocytes	0.00293085	0.0777802		ToppCell Atlas	1e85ee686ff6dd27c69415d524d54fa825b1daad	COPD-Lymphoid-B|Lymphoid / Disease state, Lineage and Cell class	Resident Cell Populations in IPF and COPD	1.843e-48	3.271e-45	83	190	OSBPL10,MICAL3,WDFY4,CBFA2T3,CD19,CD40,TNFRSF13C,CD74,CD79A,CD79B,CD83,MAP4K4,CNR2,SNED1,SIPA1L1,SETBP1,USP6NL,RNF144B,HDAC9,FARP2,CEP170,ARHGAP25,PARP15,EBF1,UST,BASP1,ARID5B,HVCN1,ST6GALNAC3,NEK6,RAB30,GNA12,GNG7,RAPGEF1,FCRLA,HIVEP1,HLA-DMB,HLA-DPB1,HLA-DRA,BACH2,IRF8,CLEC17A,INPP5A,AFF3,BCL11A,MEF2C,TSPAN33,ANKRD33B,CCDC50,PAX5,TMEM154,PARVB,CDK14,SNX8,PLCG2,PARP14,PRKCE,FCRL2,PTPN1,RALGPS2,L…		GO: Biological Process	GO:0022008	neurogenesis		9.92e-71	9.356e-67	376	1940	GPRIN1,CSMD3,SLITRK1,ADCYAP1,SLC12A5,FZD8,ADRA2C,AGER,ISLR2,PPFIA2,APC,GAS7,LRRC4C,APP,SPTBN4,PHOX2A,ARL3,ASCL1,ASCL2,UNC5C,TMEM108,TRAK2,ATOH1,ATP2B2,PHACTR1,BBS1,BDNF,NRP1,BMP2,ALKBH1,BMPR1A,BMPR1B,ALDH1A2,BOK,DST,ARHGEF7,MTMR2,VWC2L,PHOX2B,SDK1,CACNA1A,NEUROD4,BRSK2,CBLN1,CCK,CD3E,CDH1,CDH2,CDH4,CDK6,CDKN1C,NOG,GCM2,CHRNA3,B4GALT6,TAOK2,LHX2,NRXN3,NRXN1,VAX2,NTN1,ATXN10,QKI,CNGA3,CNTN1,HAND2,O…
			Influenza A	0.0209251	0.407062		Amphetamine addiction	0.00544102	0.134082		ToppCell Atlas	30ece333e39cbd53e5ac950bde717b7fba77ab44	(20)B_cell|World / immune cells in cord blood by lineage,cell type, subtype	Human Cord Blood Atlas	2.836e-48	4.674e-45	82	186	MICAL3,STX7,SEMA7A,CPNE5,WDFY4,ADAM19,BCL7A,CXCR5,CD1C,CD19,PDLIM1,CD37,SYNGR2,CD40,TNFRSF13C,CD72,CD74,CD79A,CD79B,CD81,CD83,DERL3,CCR6,CNR2,SH3BP5,COL19A1,FCRL5,HERPUD1,HDAC9,MTSS1,E2F5,EBF1,SNX29,CLN8,RCSD1,CXXC5,HVCN1,RAB30,GNG7,FFAR1,MKNK2,FCRLA,SP140,HLA-DMA,HLA-DMB,HLA-DOA,HLA-DOB,HLA-DPB1,HLA-DRA,C16orf74,IRF8,AFF3,CD180,PPP1R14A,BCL11A,MEF2C,MYO1C,CCDC50,P2RX5,PAX5,BLNK,ABCB4,PARP14,FCRL…		Coexpression Atlas	PCBC_EB_1000	Progenitor-Cell-Biology-Consortium_EmbryoidBody_top-relative-expression-ranked_1000	PCBC	1.675e-69	2.548e-66	245	997	KCNH8,SLITRK1,ADCYAP1,GALNT13,EVX2,SORCS2,FAM110B,DPP10,CPZ,LRRC4C,ASCL1,UNC5C,RASL11B,ATOH1,DLK1,PHOX2B,NEUROD4,BRSK2,CBLN1,CDH10,ALPK2,CDH18,CDX2,NOG,CHGA,SYNPR,LHX2,HAND1,HAND2,COL1A1,COL2A1,ONECUT2,FAM163A,CXCL14,GATA5,CRABP1,NCAN,PHACTR3,CNTNAP2,CTNNA2,GPRIN2,PYGO1,ZNF536,ISM1,DCC,TRIL,LYPD1,SNAP91,TEKT1,DLX5,HS3ST4,FGF19,NPNT,CRISPLD2,SOST,DRD2,DSC3,USH1C,ELAVL3,ELAVL4,GREM1,EPHA7,NCALD,EVX…
			Glycosphingolipid biosynthesis - globo and isoglobo series	0.0210198	0.407062		Cardiac muscle contraction	0.0084591	0.194559		ToppCell Atlas	7cc10e8b51091869d46e462f3214999e7b5348b1	PBMC-Mild-Lymphocyte-B-B_cell-B_intermediate|Mild / Location, Disease Group, Cell group, Cell class and sub_cluster (2021.03.01)	Integration of Multiple Sampling Location of COVID-19 Patients	8.35e-48	1.284e-44	83	193	ACP5,OSBPL10,MICAL3,STX7,SEMA7A,CPNE5,WDFY4,ADAM19,BCL7A,CXCR5,FCRL3,ZNF860,ANGPTL1,CD1C,CD19,PDLIM1,CD80,CD40,TNFRSF13C,CD72,CD74,CD79A,CD79B,CD83,CNR2,COL9A3,TRAF4,SETBP1,FCRL4,FCRL5,USP6NL,FAM167A,PARP15,DTX1,E2F5,EBF1,GPR183,BASP1,SEMA4B,CXXC5,RAB30,GNG7,FCRLA,SP140,HLA-DMA,HLA-DMB,HLA-DOA,HLA-DOB,HLA-DPB1,HLA-DRA,IRF8,CLEC17A,CD82,AFF3,PPP1R14A,BCL11A,MEF2C,MGAT3,CIITA,TSPAN33,CCDC50,P2RX5,P…		Coexpression Atlas	ratio_EB_vs_SC_2500_K3	ratio_EmbryoidBody_vs_StemCell_top-relative-expression-ranked_2500_k-means-cluster#3	PCBC	2.559e-69	2.919e-66	259	1102	GJD2,ADCYAP1,EVX2,SORCS2,PCDH10,CCDC146,LRRC4C,LGR5,PHOX2A,ASCL1,UNC5C,ATOH1,ATP2B4,DLK1,BDNF,NRP1,PHOX2B,NEUROD4,CBLN1,TBX18,CDH2,CDH6,CDH10,CDH18,CDKN1C,CDX2,LHX2,SHC2,HAND1,CNGA3,COL1A1,COL2A1,ONECUT2,COL5A1,COL8A1,FAM163A,COL12A1,NOX4,CXCL14,GATA5,CRHBP,PLXNA4,PYGO1,GLT8D2,ZNF536,ISM1,DAB2,DCC,LYPD1,SNAP91,TEKT1,DLX1,DLX5,DNAH9,NPNT,SHANK1,CRISPLD2,SOST,DRD2,LPAR1,EDNRA,EFNB2,HMCN1,TMEM132E,E…
			Human cytomegalovirus infection	0.0215061	0.407062		Gap junction	0.00911836	0.196615		ToppCell Atlas	6d3436dd65d525aaa23ec02672005380f21c4d0f	severe-B_memory|severe / Cohort 1 (10x PBMC) with disease condition, cell group and cell class	PBMC Atlas of COVID-19 Patients (Schulte-Schrepping et al.)	1.395e-47	1.892e-44	84	199	ACP5,ADK,OSBPL10,MICAL3,CPNE5,WDFY4,ZNF860,BAIAP3,CBFA2T3,ANGPTL1,CD1C,CD19,PDLIM1,CD80,CD37,SYNGR2,CD40,TNFRSF13C,CD74,CD79A,CD79B,CD83,CNR2,TRAF4,SETBP1,FCRL5,HERPUD1,USP6NL,SCRN1,TAS1R3,EBF1,IER5,SEMA4B,CXXC5,HVCN1,NEK6,RAB30,GNG7,FCRLA,RASSF6,SP140,HLA-DMA,HLA-DMB,HLA-DOA,HLA-DOB,HLA-DPB1,HLA-DRA,IRF8,CD82,KCNN4,AFF3,PPP1R14A,BCL11A,MEF2C,CIITA,TSPAN33,CCDC50,CBLN3,P2RX5,PAX5,BLNK,CDK14,FCRL2…		Coexpression	M2009	Genes with high-CpG-density promoters (HCP) bearing histone H3 trimethylation mark at K27 (H3K27me3) in neural progenitor cells (NPC).	MSigDB C2: CGP Curated Gene Sets (v7.3)	3.284e-68	4.638e-65	134	345	GJD2,VGLL2,FOXB2,GALNT13,EVX2,SLC12A5,ADRA2C,DPP10,CPZ,VAT1L,SLC7A14,ATP2B2,CADM3,BNC1,SP8,ALDH1A2,CCKBR,SLC6A5,CDH1,LRAT,CDX2,MSC,C12orf56,CACNA2D2,LIPG,CXCL14,GATA5,CBLN4,CELSR1,RASGEF1C,PITPNM3,ZNF536,FBLL1,DRD2,TFAP2D,CNNM1,TMEM132E,B4GALNT2,EMX1,EVX1,FGF3,FGF14,HPCAL4,FOXG1,FOXL1,FOXE3,FOXD3,LBX1,GABRG3,TCERG1L,VAX1,GRIK3,GRIN1,GRIN2B,GRM7,PTPRT,IGSF21,HOXA9,HOXA13,HOXB8,HOXC8,HOXC9,HOXC10,H…
			Hippo signaling pathway	0.0216167	0.407062		Pancreatic secretion	0.0114889	0.233156		ToppCell Atlas	ad3c369a67926725917b771094f82ca6dd2af783	COVID-19-COVID-19_Severe-Lymphocyte-B-B_intermediate|COVID-19_Severe / Disease, condition lineage and cell class	Integration of immune-mediated diseases (COVID-19 + Influenza + Sepsis + Multiple Sclerosis)	1.395e-47	1.892e-44	84	199	ACP5,OSBPL10,MICAL3,STX7,SEMA7A,CPNE5,WDFY4,CXCR5,FCRL3,ZNF860,CBFA2T3,ANGPTL1,CD1C,CD19,PDLIM1,CD80,CD40,TNFRSF13C,CD72,CD74,CD79A,CD79B,CD83,CNR2,TRAF4,SETBP1,FCRL4,FCRL5,USP6NL,HDAC9,SCRN1,FAM167A,ARHGAP25,PARP15,DTX1,E2F5,EBF1,GPR183,SEMA4B,CXXC5,HVCN1,RAB30,GNG7,FCRLA,SP140,HLA-DMA,HLA-DMB,HLA-DOA,HLA-DOB,HLA-DPB1,HLA-DRA,IRF8,CLEC17A,AFF3,PPP1R14A,BCL11A,MEF2C,CIITA,MYO1C,CCDC50,P2RX5,PAX5,…		Coexpression	19168792-TableS2	Human Leukemia_Figueroa09_567genes	GeneSigDB	7.299e-68	9.161e-65	147	419	BAHCC1,ZDBF2,SPTBN4,CADPS,ATOH1,NOL4,BDNF,LIN7A,SP8,FOXL2,SYNJ2,CACNA1A,CACNA1E,CACNA2D1,CBLN1,CLDN1,CCK,SLC6A5,LRAT,CDS1,CDX2,HAND2,ONECUT2,WWTR1,GALNT9,CTNNA2,KIF26A,IRX4,NKX2-8,LYPD1,GRIN3A,FGF19,JAM3,DRD1,PRDM13,ELAVL3,GREM1,EML1,EPHA5,EPHA7,ETV1,RXFP3,ZIC4,ST3GAL6,FOXG1,FOXL1,FOXC2,LBX1,DKK3,GABRB3,INTU,TCERG1L,GALR1,SALL3,GDNF,GFRA1,ST6GAL2,PDLIM3,VAX1,GRIK1,GRIK2,GRIK3,GRIN2B,AFAP1,SOX21,I…
			Fatty acid degradation	0.0225526	0.407062		Dilated cardiomyopathy	0.0131311	0.251679		ToppCell Atlas	0c49d22c348aec6d8a1a976e7c88d0a3b48a4244	PBMC_fresh-frozen-Severe-critical_progression_d03-09-Lymphocytic-Lymphocytic_B|Severe-critical_progression_d03-09 / Compartment, severity and other cell annotations on 10x 3' data (130k)	Large Scale COVID-19 Single Cell Data (Ren et al.)	2.242e-47	2.742e-44	83	195	ZNF608,OSBPL10,MICAL3,STX7,CPNE5,WDFY4,ADAM19,BCL7A,CAMK2D,ANGPTL1,CD19,PDLIM1,CD37,CD40,TNFRSF13C,CD72,CD74,CD79A,CD79B,CD83,DERL3,COL19A1,TRAF4,SIPA1L1,SETBP1,FCRL5,HERPUD1,ARHGAP25,PARP15,EBF1,SNX29,RAB30,GNA12,GNG7,MKNK2,FCRLA,AKAP2,SP140,HLA-DMA,HLA-DMB,HLA-DOB,HLA-DPB1,HLA-DRA,BACH2,IRF8,CLEC17A,AFF3,PPP1R14A,BCL11A,MEF2C,BTLA,TSPAN33,MYO1C,CCDC50,P2RX5,PAX5,PDE4B,BLNK,CDK14,ABCB4,FCRL2,CAS…		GO: Biological Process	GO:0030182	neuron differentiation		3.28e-68	1.546e-64	335	1639	GPRIN1,CSMD3,SLITRK1,ADCYAP1,SLC12A5,FZD8,ADRA2C,AGER,ISLR2,PPFIA2,APC,GAS7,LRRC4C,APP,SPTBN4,PHOX2A,ARL3,ASCL1,ASCL2,UNC5C,TMEM108,TRAK2,ATOH1,ATP2B2,PHACTR1,BBS1,BDNF,NRP1,BMP2,ALKBH1,BMPR1B,ALDH1A2,DST,MTMR2,VWC2L,PHOX2B,SDK1,CACNA1A,NEUROD4,BRSK2,CBLN1,CCK,CD3E,CDH1,CDH2,CDH4,CDKN1C,NOG,CHRNA3,B4GALT6,TAOK2,LHX2,NRXN3,NRXN1,VAX2,NTN1,ATXN10,QKI,CNGA3,CNTN1,HAND2,ONECUT2,ADAMTS1,ZNF521,CRMP1,C…
			Chronic myeloid leukemia	0.0256098	0.407062		Signaling pathways regulating pluripotency of stem cells	0.0154511	0.280559		ToppCell Atlas	fdc0df661a34e0db3279334bdeebfdf60c85ef41	COVID-19-COVID-19_Convalescent-Lymphocyte-B-B_intermediate|COVID-19_Convalescent / Disease, condition lineage and cell class	Integration of immune-mediated diseases (COVID-19 + Influenza + Sepsis + Multiple Sclerosis)	2.259e-47	2.742e-44	84	200	ACP5,OSBPL10,STX7,SEMA7A,CPNE5,WDFY4,ADAM19,BCL7A,FCRL3,ZNF860,CD1C,CD19,PDLIM1,CD37,SYNGR2,CD40,TNFRSF13C,CD72,CD74,CD79A,CD79B,DLGAP1,CCR6,CNR2,FCRL4,FCRL5,USP6NL,BOC,RNF141,ARID3A,TAS1R3,E2F5,EBF1,CLN8,BASP1,SEMA4B,CXXC5,HVCN1,RAB30,GNG7,FCRLA,SP140,HLA-DMA,HLA-DMB,HLA-DOA,HLA-DOB,HLA-DPB1,HLA-DRA,IRF8,CD82,AFF3,CD180,PPP1R14A,BCL11A,MEF2C,CIITA,TSPAN33,CCDC50,P2RX5,PAX5,BLNK,TMEM154,CDK14,ABC…		GO: Biological Process	GO:0048699	generation of neurons		1.014e-67	3.189e-64	354	1802	GPRIN1,CSMD3,SLITRK1,ADCYAP1,SLC12A5,FZD8,ADRA2C,AGER,ISLR2,PPFIA2,APC,GAS7,LRRC4C,APP,SPTBN4,PHOX2A,ARL3,ASCL1,ASCL2,UNC5C,TMEM108,TRAK2,ATOH1,ATP2B2,PHACTR1,BBS1,BDNF,NRP1,BMP2,ALKBH1,BMPR1A,BMPR1B,ALDH1A2,DST,MTMR2,VWC2L,PHOX2B,SDK1,CACNA1A,NEUROD4,BRSK2,CBLN1,CCK,CD3E,CDH1,CDH2,CDH4,CDK6,CDKN1C,NOG,CHRNA3,B4GALT6,TAOK2,LHX2,NRXN3,NRXN1,VAX2,NTN1,ATXN10,QKI,CNGA3,CNTN1,HAND2,ONECUT2,ADAMTS1,ZN…
			Hippo signaling pathway - multiple species	0.0261909	0.407062		Rap1 signaling pathway	0.0177757	0.306631		ToppCell Atlas	d97a5c8c6579b892db3643761a3699504230252b	(051)Naive_B_cell|World / immune cells in cord blood by lineage,cell type, subtype	Human Cord Blood Atlas	3.388e-47	3.908e-44	81	186	MICAL3,STX7,SEMA7A,CPNE5,WDFY4,ADAM19,BCL7A,CXCR5,CD1C,CD19,PDLIM1,CD37,SYNGR2,CD40,TNFRSF13C,CD72,CD74,CD79A,CD79B,CD81,CD83,DERL3,CCR6,CNR2,SH3BP5,COL19A1,FCRL5,HERPUD1,HDAC9,MTSS1,E2F5,EBF1,SNX29,CLN8,CXXC5,HVCN1,RAB30,GNG7,FFAR1,MKNK2,FCRLA,SP140,HLA-DMA,HLA-DMB,HLA-DOA,HLA-DOB,HLA-DPB1,HLA-DRA,C16orf74,IRF8,AFF3,CD180,PPP1R14A,BCL11A,MEF2C,MYO1C,CCDC50,P2RX5,PAX5,BLNK,ABCB4,PARP14,FCRL2,RHBD…		GO: Biological Process	GO:0009887	animal organ morphogenesis		4.297e-67	1.013e-63	285	1263	ACTC1,AXIN2,AGTR1,TSHZ3,APC,BARX2,ARRB2,ATOH1,ATP2B2,NKX3-2,BBS1,FGF18,BDNF,NRP1,BMP2,BMPR1A,BMPR1B,ALDH1A2,FOXL2,TIMELESS,SDK1,CALB1,TBX18,CDH1,CDH2,ALPK2,CDX2,NOG,FOXN3,HAND1,VAX2,NTN1,CNGA3,HAND2,COL1A1,COL2A1,ONECUT2,COL5A1,COL8A1,ADAMTS1,WWTR1,CHST11,GATA5,ATF2,NCOR2,CELSR1,CTNNA2,DAB2,IRX4,MAGI2,KLHL3,MAFB,DLX1,DLX5,FGF19,NPNT,SHANK1,DSCAM,GPC6,USH1C,EDNRA,EFNB2,GREM1,EMX1,EMX2,PSMD14,STX2,…
			Hepatitis C	0.0262617	0.407062		Retrograde endocannabinoid signaling	0.0326617	0.535843		ToppCell Atlas	0082181dbc39c7c4fd3aa34c3ed61439548e844b	Control-Lymphoid_B-B_intermediate|Control / Disease group, lineage and cell class	Integration of 5 COVID-19 PBMC Datasets	3.568e-47	3.919e-44	82	191	ACP5,OSBPL10,STX7,TEAD2,CPNE5,WDFY4,BCL7A,CXCR5,FCRL3,ANGPTL1,CD1C,CD19,PDLIM1,CD40,TNFRSF13C,CD72,CD74,CD79A,CD79B,CNR2,COL9A3,COL19A1,CELSR1,SETBP1,KIAA0040,FCRL5,USP6NL,PARP15,DTX1,E2F5,EBF1,BASP1,ZNF107,SEMA4B,CXXC5,HVCN1,RAB30,GNG7,FCRLA,SP140,HLA-DMA,HLA-DMB,HLA-DOA,HLA-DOB,HLA-DPB1,HLA-DRA,C16orf74,IRF8,CLEC17A,CD82,KCNN4,AFF3,CD180,PPP1R14A,BCL11A,MEF2C,CIITA,BTLA,CCDC50,P2RX5,PAX5,BLNK,C…		Coexpression	M1949	Genes with high-CpG-density promoters (HCP) bearing histone H3 dimethylation mark at K4 (H3K4me2) and trimethylation mark at K27 (H3K27me3) in neural precursor cells (NPC).	MSigDB C2: CGP Curated Gene Sets (v7.3)	2.019e-63	2.281e-60	130	350	GJD2,KCNH8,VGLL2,FOXB2,GALNT13,SLC12A5,ADRA2C,DPP10,VAT1L,CADPS,ASCL2,ATP2B2,CADM3,BNC1,SP8,ALDH1A2,CDH1,NOG,MSC,C12orf56,CACNA2D2,ADAMTS2,STXBP5L,CXCL14,CRABP1,CBLN4,CELSR1,RASGEF1C,ZNF536,FBLL1,DLX5,DSCAM,CNNM1,TMEM132E,SYT14,ELAVL3,EMX1,EVX1,FGF3,ACTL6B,FOXG1,FOXF1,FOXF2,FOXE3,FOXC2,FOXE1,FOXD3,LBX1,EGFLAM,SIX2,GABRB1,GABRG3,GATA6,GDNF,ST6GAL2,VAX1,GRIK3,PTPRT,IGSF21,PRDM6,HMX2,HOXA13,HOXD1,HO…
			Kaposi sarcoma-associated herpesvirus infection	0.0271676	0.407062		Renin secretion	0.0350319	0.535843		ToppCell Atlas	af1327559f7e01bec070881cae52834917c3da65	IPF-Lymphoid-B|Lymphoid / Disease state, Lineage and Cell class	Resident Cell Populations in IPF and COPD	5.615e-47	5.7e-44	81	187	OSBPL10,MICAL3,STX7,WDFY4,RERE,CBFA2T3,CD19,CD37,CD40,TNFRSF13C,CD74,CD79A,CD79B,CD83,MAP4K4,CNR2,COL19A1,SNED1,SIPA1L1,SETBP1,USP6NL,RNF144B,HDAC9,FARP2,PARP15,EBF1,UST,SNX29,RCSD1,BASP1,HVCN1,ST6GALNAC3,GAB1,NEK6,RAB30,GNA12,GNG7,FCRLA,HLA-DMB,HLA-DOB,HLA-DPB1,HLA-DRA,BACH2,C16orf74,IRF8,INPP5A,AFF3,BCL11A,MEF2C,CCDC50,PAX5,BLNK,TMEM154,PARVB,CDK14,SNX8,PLCG2,PARP14,PRKCE,FCRL2,RALGPS2,LRRK1,ST…		ToppCell Atlas	f17b5a54e8f9eba9dcd0808ba4e8d275ac41bce2	Macroglial-Polydendrocytes-PDGFRA-|Macroglial / cells hierarchy compared to all cells using T-Statistic	Human Adult Brain MTG	4.309e-63	1.417e-59	81	200	SLC24A3,CSMD2,CSMD3,ADARB2,GALNT13,FAM110B,LRRC4C,CACNA1A,SHISA9,NTN1,STXBP5L,CHST11,SLC35F1,VCAN,RIMS2,DAB1,DCC,DPP6,DSCAM,USP43,GPC6,NCALD,FGF12,FGF14,CACNG4,MEGF11,GAD1,GHR,PPARGC1A,AFAP1L2,LUZP2,GRID2,GRIK1,GRIK2,GRIK3,GRIN2B,GRM5,GRM7,PTPRT,AFAP1,IGSF21,SHC3,NELL1,NOVA1,CNTN4,OPCML,SNTG1,PCDH7,PDGFRA,PDZRN4,PRRX1,NXPH1,PRKG2,MDGA2,STK32A,PTPRO,PTPRZ1,SUSD4,KIF26B,MCTP1,STK32B,LRFN5,SOX6,NLGN…
			Insulin secretion	0.0288381	0.407062		Taste transduction	0.0357229	0.535843		ToppCell Atlas	f669500120646f69355a6f920b892a6f2faeab63	mild_COVID-19-B_intermediate|mild_COVID-19 / disease group, cell group and cell class (v2)	PBMC Atlas of COVID-19 and Influenza Patients (Lee et al.)	5.93e-47	5.7e-44	83	197	AICDA,ACP5,OSBPL10,MICAL3,SEMA7A,CPNE5,WDFY4,ADAM19,CXCR5,FCRL3,CD1C,CD19,PDLIM1,CD80,CD37,SYNGR2,CD40,TNFRSF13C,CD72,CD74,CD79A,CD79B,CD83,CNR2,COL9A3,TRAF4,SETBP1,FCRL5,HERPUD1,USP6NL,ARHGAP25,PARP15,E2F5,EBF1,GPR183,BASP1,SEMA4B,CXXC5,ST6GALNAC4,RAB30,GNG7,MKNK2,FCRLA,SP140,HLA-DMA,HLA-DMB,HLA-DOA,HLA-DOB,HLA-DPB1,HLA-DRA,IRF8,CD82,AFF3,CD180,PPP1R14A,BCL11A,MEF2C,TSPAN33,MYO1C,CCDC50,P2RX5,PA…		ToppCell Atlas	cc3409518f8b436ea92deb955e81114b3f410ff7	Macroglial-Polydendrocytes-PDGFRA--|Macroglial / cells hierarchy compared to all cells using T-Statistic	Human Adult Brain MTG	4.309e-63	1.417e-59	81	200	SLC24A3,CSMD2,CSMD3,ADARB2,GALNT13,FAM110B,LRRC4C,CACNA1A,SHISA9,NTN1,STXBP5L,CHST11,SLC35F1,VCAN,RIMS2,DAB1,DCC,DPP6,DSCAM,USP43,GPC6,NCALD,FGF12,FGF14,CACNG4,MEGF11,GAD1,GHR,PPARGC1A,AFAP1L2,LUZP2,GRID2,GRIK1,GRIK2,GRIK3,GRIN2B,GRM5,GRM7,PTPRT,AFAP1,IGSF21,SHC3,NELL1,NOVA1,CNTN4,OPCML,SNTG1,PCDH7,PDGFRA,PDZRN4,PRRX1,NXPH1,PRKG2,MDGA2,STK32A,PTPRO,PTPRZ1,SUSD4,KIF26B,MCTP1,STK32B,LRFN5,SOX6,NLGN…
			JAK-STAT signaling pathway	0.0311499	0.407062		Gastric cancer	0.048212	0.67737		ToppCell Atlas	e909b898b7458071f176b6c04356ea3540589153	mild_COVID-19-B_intermediate|World / disease group, cell group and cell class (v2)	PBMC Atlas of COVID-19 and Influenza Patients (Lee et al.)	5.93e-47	5.7e-44	83	197	AICDA,ACP5,OSBPL10,MICAL3,SEMA7A,CPNE5,WDFY4,ADAM19,CXCR5,FCRL3,CD1C,CD19,PDLIM1,CD80,CD37,CD40,TNFRSF13C,CD72,CD74,CD79A,CD79B,CD83,CCR6,CNR2,COL9A3,TRAF4,SETBP1,FCRL5,HERPUD1,USP6NL,ARHGAP25,PARP15,E2F5,EBF1,GPR183,BASP1,SEMA4B,CXXC5,GNB5,ST6GALNAC4,RND1,RAB30,GNG7,MKNK2,FCRLA,SP140,HLA-DMA,HLA-DMB,HLA-DOA,HLA-DOB,HLA-DPB1,HLA-DRA,IRF8,CD82,AFF3,PPP1R14A,BCL11A,MEF2C,TSPAN33,MYO1C,CCDC50,P2RX5,…		ToppCell Atlas	c24a3099e3d96d8b72f6d05286bb355d661a0377	Macroglial-Polydendrocytes-PDGFRA|Macroglial / cells hierarchy compared to all cells using T-Statistic	Human Adult Brain MTG	4.309e-63	1.417e-59	81	200	SLC24A3,CSMD2,CSMD3,ADARB2,GALNT13,FAM110B,LRRC4C,CACNA1A,SHISA9,NTN1,STXBP5L,CHST11,SLC35F1,VCAN,RIMS2,DAB1,DCC,DPP6,DSCAM,USP43,GPC6,NCALD,FGF12,FGF14,CACNG4,MEGF11,GAD1,GHR,PPARGC1A,AFAP1L2,LUZP2,GRID2,GRIK1,GRIK2,GRIK3,GRIN2B,GRM5,GRM7,PTPRT,AFAP1,IGSF21,SHC3,NELL1,NOVA1,CNTN4,OPCML,SNTG1,PCDH7,PDGFRA,PDZRN4,PRRX1,NXPH1,PRKG2,MDGA2,STK32A,PTPRO,PTPRZ1,SUSD4,KIF26B,MCTP1,STK32B,LRFN5,SOX6,NLGN…
			Primary immunodeficiency	0.0319056	0.407062		Retinol metabolism	0.0490848	0.67737		ToppCell Atlas	8f1d6024ef092923321e6efd441b8d476db70aed	PBMC-Control-Lymphocyte-B-B_cell-B_intermediate|Control / Location, Disease Group, Cell group, Cell class and sub_cluster (2021.03.01)	Integration of Multiple Sampling Location of COVID-19 Patients	9.554e-47	8.195e-44	82	193	OSBPL10,MICAL3,STX7,TEAD2,CPNE5,WDFY4,ADAM19,BCL7A,CXCR5,FCRL3,ZNF860,ANGPTL1,CD1C,CD19,PDLIM1,CD40,TNFRSF13C,CD72,CD74,CD79A,CD79B,CNR2,COL9A3,COL19A1,CELSR1,SETBP1,KIAA0040,FCRL5,USP6NL,PARP15,DTX1,E2F5,EBF1,BASP1,SEMA4B,CXXC5,RAB30,GNG7,FCRLA,SP140,HLA-DMA,HLA-DMB,HLA-DOA,HLA-DOB,HLA-DPB1,HLA-DRA,C16orf74,IRF8,CLEC17A,CD82,KCNN4,AFF3,PPP1R14A,BCL11A,MEF2C,MGAT3,CIITA,TSPAN33,CCDC50,P2RX5,PAX5,…		ToppCell Atlas	4fc3de4bff7ed2bf40b38462c4b4e9b87af6a4ca	Macroglial-Polydendrocytes-PDGFRA---|Macroglial / cells hierarchy compared to all cells using T-Statistic	Human Adult Brain MTG	4.309e-63	1.417e-59	81	200	SLC24A3,CSMD2,CSMD3,ADARB2,GALNT13,FAM110B,LRRC4C,CACNA1A,SHISA9,NTN1,STXBP5L,CHST11,SLC35F1,VCAN,RIMS2,DAB1,DCC,DPP6,DSCAM,USP43,GPC6,NCALD,FGF12,FGF14,CACNG4,MEGF11,GAD1,GHR,PPARGC1A,AFAP1L2,LUZP2,GRID2,GRIK1,GRIK2,GRIK3,GRIN2B,GRM5,GRM7,PTPRT,AFAP1,IGSF21,SHC3,NELL1,NOVA1,CNTN4,OPCML,SNTG1,PCDH7,PDGFRA,PDZRN4,PRRX1,NXPH1,PRKG2,MDGA2,STK32A,PTPRO,PTPRZ1,SUSD4,KIF26B,MCTP1,STK32B,LRFN5,SOX6,NLGN…
			Th1 and Th2 cell differentiation	0.0325397	0.407062						ToppCell Atlas	88649dc642193bda5e8eff3f79c832807d5e200a	severe-B_memory|World / Cohort 1 (10x PBMC) with disease condition, cell group and cell class	PBMC Atlas of COVID-19 Patients (Schulte-Schrepping et al.)	9.591e-47	8.195e-44	83	198	ACP5,ADK,OSBPL10,CPNE5,WDFY4,ZNF860,BAIAP3,ANGPTL1,CD1C,CD19,PDLIM1,CD80,SYNGR2,CD40,TNFRSF13C,CD74,CD79A,CD79B,CD83,MAP3K8,TRAF4,SETBP1,FCRL5,HERPUD1,USP6NL,SCRN1,FBXO10,TAS1R3,EBF1,GPR183,IER5,BASP1,ARID5B,SEMA4B,CXXC5,HVCN1,NEK6,RAB30,GNG7,FCRLA,RASSF6,SP140,HLA-DMA,HLA-DMB,HLA-DOA,HLA-DOB,HLA-DPB1,HLA-DRA,IRF8,CD82,KCNN4,AFF3,PPP1R14A,BCL11A,MEF2C,TSPAN33,ANKRD33B,CCDC50,CBLN3,P2RX5,PAX5,PDE4…		ToppCell Atlas	310cd53db1c137f6af74e6ae682221d7ac27310c	Macroglial-Polydendrocytes-PDGFRA----L1-6|Macroglial / cells hierarchy compared to all cells using T-Statistic	Human Adult Brain MTG	4.309e-63	1.417e-59	81	200	SLC24A3,CSMD2,CSMD3,ADARB2,GALNT13,FAM110B,LRRC4C,CACNA1A,SHISA9,NTN1,STXBP5L,CHST11,SLC35F1,VCAN,RIMS2,DAB1,DCC,DPP6,DSCAM,USP43,GPC6,NCALD,FGF12,FGF14,CACNG4,MEGF11,GAD1,GHR,PPARGC1A,AFAP1L2,LUZP2,GRID2,GRIK1,GRIK2,GRIK3,GRIN2B,GRM5,GRM7,PTPRT,AFAP1,IGSF21,SHC3,NELL1,NOVA1,CNTN4,OPCML,SNTG1,PCDH7,PDGFRA,PDZRN4,PRRX1,NXPH1,PRKG2,MDGA2,STK32A,PTPRO,PTPRZ1,SUSD4,KIF26B,MCTP1,STK32B,LRFN5,SOX6,NLGN…
			Human papillomavirus infection	0.0329833	0.407062						ToppCell Atlas	c012b8fbfa8bbc5014217f47acf9177470d8a65a	control-B_naive|control / Cohort 1 (10x PBMC) with disease condition, cell group and cell class	PBMC Atlas of COVID-19 Patients (Schulte-Schrepping et al.)	9.591e-47	8.195e-44	83	198	ADK,OSBPL10,MICAL3,STX7,CPNE5,ADAM19,BCL7A,CXCR5,FCRL3,ZNF860,CAMK2D,CD19,PDLIM1,CD37,CD40,TNFRSF13C,CD72,CD74,CD79A,CD79B,CD81,DERL3,CCR6,CNR2,COL19A1,SETBP1,KIAA0040,FCRL5,USP6NL,E2F5,EBF1,SNX29,BASP1,ARID5B,CXXC5,HVCN1,GNB5,FOXP1,SYT17,RAB30,GNG7,FCRLA,SP140,HLA-DMA,HLA-DMB,HLA-DOA,HLA-DOB,HLA-DPB1,HLA-DRA,BACH2,C16orf74,IRF8,CLEC17A,AFF3,CD180,PPP1R14A,BCL11A,MEF2C,CIITA,BTLA,TSPAN33,P2RX5,PA…		ToppCell Atlas	961858738ce35db8760c8c2e136f8369bc444ccf	Macroglial-Polydendrocytes|Macroglial / cells hierarchy compared to all cells using T-Statistic	Human Adult Brain MTG	4.309e-63	1.417e-59	81	200	SLC24A3,CSMD2,CSMD3,ADARB2,GALNT13,FAM110B,LRRC4C,CACNA1A,SHISA9,NTN1,STXBP5L,CHST11,SLC35F1,VCAN,RIMS2,DAB1,DCC,DPP6,DSCAM,USP43,GPC6,NCALD,FGF12,FGF14,CACNG4,MEGF11,GAD1,GHR,PPARGC1A,AFAP1L2,LUZP2,GRID2,GRIK1,GRIK2,GRIK3,GRIN2B,GRM5,GRM7,PTPRT,AFAP1,IGSF21,SHC3,NELL1,NOVA1,CNTN4,OPCML,SNTG1,PCDH7,PDGFRA,PDZRN4,PRRX1,NXPH1,PRKG2,MDGA2,STK32A,PTPRO,PTPRZ1,SUSD4,KIF26B,MCTP1,STK32B,LRFN5,SOX6,NLGN…
			Tuberculosis	0.0330369	0.407062						ToppCell Atlas	2b61023a602d336ed0de174e9141046173db34e6	PBMC-Mild-Lymphocyte-B-B_cell-B_intermediate|Mild / Location, Disease Group, Cell group, Cell class and sub_cluster (2021.03.09)	Integration of Multiple Sampling Location of COVID-19 Patients	1.555e-46	1.237e-43	82	194	ACP5,OSBPL10,MICAL3,STX7,SEMA7A,CPNE5,WDFY4,ADAM19,BCL7A,CXCR5,FCRL3,ZNF860,ANGPTL1,CD1C,CD19,PDLIM1,CD80,CD40,TNFRSF13C,CD72,CD74,CD79A,CD79B,CD83,CNR2,COL9A3,TRAF4,SETBP1,FCRL4,FCRL5,USP6NL,FAM167A,PARP15,DTX1,E2F5,EBF1,GPR183,BASP1,SEMA4B,CXXC5,RAB30,GNG7,FCRLA,SP140,HLA-DMA,HLA-DMB,HLA-DOA,HLA-DOB,HLA-DPB1,HLA-DRA,IRF8,CLEC17A,CD82,AFF3,PPP1R14A,BCL11A,MEF2C,CIITA,TSPAN33,CCDC50,P2RX5,PAX5,BL…		Transcription Factor Binding Site	TTGTTT_V$FOXO4_01	TTGTTT_V$FOXO4_01	TFBS	1.348e-61	7.285e-59	269	1603	ADARB2,SLITRK1,AXIN2,ADORA1,APC,APP,RGS20,ARRB2,STC2,SLC26A7,ASCL2,ATOH1,SLC4A4,ATP2A2,DDIT4L,RGS9,BDNF,NRP1,ALDH1A2,PHOX2B,SDK1,CACNA1E,CACNA2D1,CALB1,SYT6,CBLN1,USP2,CD3E,CDH6,CDH10,CDK6,CDKN1C,MSC,CACNA2D2,CFTR,FOXN3,CHGA,SLC22A8,GRAP2,HAND1,NTN1,QKI,HAND2,COL1A1,ONECUT2,COL8A1,ZNF521,NOX4,CRH,CRMP1,SLITRK5,DOCK4,DAB1,IRX4,MSI2,KLHL3,DLX1,SOST,PRDM13,ELAVL4,EML1,EMX2,EN2,EPHA7,ERBB4,NCALD,ERG,…
			Glycosphingolipid biosynthesis - ganglio series	0.0345778	0.411357						ToppCell Atlas	f2486b19ac52a48d19f80b38a5536bee3dad745b	PBMC-Mild-Lymphocyte-B-B_cell-B_intermediate-|Mild / Location, Disease Group, Cell group, Cell class and sub_cluster (2021.03.09)	Integration of Multiple Sampling Location of COVID-19 Patients	1.555e-46	1.237e-43	82	194	ACP5,OSBPL10,MICAL3,STX7,SEMA7A,CPNE5,WDFY4,ADAM19,BCL7A,CXCR5,FCRL3,ZNF860,ANGPTL1,CD1C,CD19,PDLIM1,CD80,CD40,TNFRSF13C,CD72,CD74,CD79A,CD79B,CD83,CNR2,COL9A3,TRAF4,SETBP1,FCRL4,FCRL5,USP6NL,FAM167A,PARP15,DTX1,E2F5,EBF1,GPR183,BASP1,SEMA4B,CXXC5,RAB30,GNG7,FCRLA,SP140,HLA-DMA,HLA-DMB,HLA-DOA,HLA-DOB,HLA-DPB1,HLA-DRA,IRF8,CLEC17A,CD82,AFF3,PPP1R14A,BCL11A,MEF2C,CIITA,TSPAN33,CCDC50,P2RX5,PAX5,BL…		Transcription Factor Binding Site	GGGAGGRR_V$MAZ_Q6	GGGAGGRR_V$MAZ_Q6	TFBS	1.464e-59	5.276e-57	288	1838	SLITRK1,SLC12A5,AMPH,PRSS12,SPTBN4,ARRB2,STC2,CADPS,ASCL1,ASCL2,ATP1A3,ATP2A2,NOL4,BDNF,NRP1,SP8,BMP2,ALDH1A2,FOXL2,PHOX2B,NEUROD4,SYT7,USP2,CDH2,CDH6,CDK6,XPR1,PLEKHB1,ZNF462,COL1A1,ONECUT2,COL12A1,ADAMTS1,ZNF521,CXCL14,ATF2,ATF6B,CRHR1,CRMP1,PHACTR3,CNTNAP2,SLITRK5,AUTS2,CTNND2,KLK13,DOCK4,MYADM,ARHGAP24,HDAC4,RB1CC1,PHGDH,MSI2,KLHL3,DLX1,DLX4,DNMT3A,SHANK1,DRD1,DSCAM,ARRDC4,NOSIP,CNNM1,ZNF263,…
			Other types of O-glycan biosynthesis	0.0384603	0.428307						ToppCell Atlas	15e4b9956b9a0c2e6927a802e86e1cb4bb18b89a	Control-Control-Lymphocyte-B-B_naive|Control / Disease, condition lineage and cell class	Integration of immune-mediated diseases (COVID-19 + Influenza + Sepsis + Multiple Sclerosis)	2.482e-46	1.875e-43	83	200	ADK,ZNF608,OSBPL10,MICAL3,STX7,CPNE5,WDFY4,ADAM19,BCL7A,CXCR5,FCRL3,ZNF860,CAMK2D,CD19,PDLIM1,CD37,CD40,TNFRSF13C,CD72,CD74,CD79A,CD79B,CD83,CCR6,CNR2,COL19A1,KIAA0040,FCRL5,USP6NL,DTX1,E2F5,EBF1,SNX29,CORO2B,SEMA4B,CXXC5,HVCN1,GNB5,FOXP1,RAB30,GNG7,FCRLA,SP140,HLA-DMA,HLA-DMB,HLA-DOA,HLA-DOB,HLA-DPB1,HLA-DRA,BACH2,C16orf74,IRF8,CLEC17A,AFF3,CD180,PPP1R14A,BCL11A,MEF2C,CIITA,BTLA,TSPAN33,P2RX5,PA…		GO: Biological Process	GO:0007267	cell-cell signaling		2.217e-59	4.182e-56	358	1971	GJD2,ADCY5,ADCYAP1,AXIN2,SLC12A5,FZD8,ADORA1,ADRA1D,ADRA1A,ADRA2C,ADRB1,RPTOR,AGER,AGTR1,SORCS2,TSHZ3,AMPH,ANK2,PPFIA2,APC,RNF213,CPZ,LRRC4C,APP,LGR5,PCDHB16,SPTBN4,ARRB2,CADPS,AACS,TMEM108,LYNX1,ATP2A2,ATP2B2,DGAT1,AVPR1A,RGS9,FGF18,BDNF,LIN7A,NRP1,BMP2,FOXL2,ARHGEF7,MTMR2,CACNA1A,CACNA1B,CACNA1C,CACNA1E,CACNA2D1,CALB1,CALB2,TRPA1,SYT6,BRSK2,CBLN1,SYT7,CCKBR,SHISA9,TBX18,SLC6A5,CDH1,CDH2,ALPK2,N…
			Taurine and hypotaurine metabolism	0.0384855	0.428307						ToppCell Atlas	ddbc924b1a08685da0ed0755856178bae99a75b9	control-B_intermediate|World / Cohort 1 (10x PBMC) with disease condition, cell group and cell class	PBMC Atlas of COVID-19 Patients (Schulte-Schrepping et al.)	2.52e-46	1.875e-43	82	195	ACP5,OSBPL10,MICAL3,STX7,CPNE5,WDFY4,BCL7A,CXCR5,FCRL3,ZNF860,CBFA2T3,CD1C,CD19,PDLIM1,CD37,CD40,TNFRSF13C,CD72,CD74,CD79A,CD79B,CCR6,CNR2,COL9A3,SETBP1,KIAA0040,FCRL5,USP6NL,E2F5,EBF1,BASP1,SEMA4B,CXXC5,HVCN1,RAB30,GNG7,FCRLA,SP140,HLA-DMA,HLA-DMB,HLA-DOA,HLA-DOB,HLA-DPB1,HLA-DRA,C16orf74,IRF8,CLEC17A,CD82,KCNN4,AFF3,CD180,PPP1R14A,BCL11A,MEF2C,CIITA,BTLA,TSPAN33,CCDC50,P2RX5,PAX5,BLNK,ABCB4,CCD…		Coexpression Atlas	PCBC_ratio_EB_vs_SC_1000	ratio_EmbryoidBody_vs_StemCell_top-relative-expression-ranked_1000	PCBC	5.575e-59	5.089e-56	229	997	ADCYAP1,EVX2,PLEKHG1,AGTR1,SORCS2,PCDH10,BAHCC1,ISLR2,LRRC4C,LGR5,ASCL1,UNC5C,ATOH1,RBM24,DLK1,NRP1,BNC1,ALDH1A2,PHOX2B,NEUROD4,TBX18,CDH6,ALPK2,CDKN2A,CDX2,NOG,CHRM2,LHX2,ARHGAP29,HAND1,HAND2,COL1A1,COL2A1,COL5A1,COL8A1,FAM163A,COL12A1,CXCL14,GATA5,CRHBP,PHACTR3,PYGO1,ZNF536,ARHGAP24,ISM1,DAB2,DCC,LYPD1,TEKT1,DLX1,DLX5,NPNT,CRISPLD2,SOST,DRD2,DSC3,EDNRA,HIVEP3,EFNB2,ELAVL3,ELAVL4,GREM1,EMX2,EN1,…
			FoxO signaling pathway	0.0400028	0.43128						ToppCell Atlas	6a8b0987e75456a257954288206da0032605ff2a	PBMC-Convalescent-Lymphocyte-B-B_cell-B_intermediate-B_intermediate-6|Convalescent / Location, Disease Group, Cell group, Cell class and sub_cluster (2021.03.01)	Integration of Multiple Sampling Location of COVID-19 Patients	4.068e-46	2.933e-43	81	191	AICDA,ACP5,OSBPL10,STX7,SEMA7A,CPNE5,WDFY4,ADAM19,LDLRAD2,BCL7A,ZNF860,CD1C,CD19,PDLIM1,TNFRSF13C,CD72,CD74,CD79A,CD79B,CNR2,FCRL5,USP6NL,BOC,MTSS1,RNF141,DNASE1L3,ARID3A,TAS1R3,E2F5,EBF1,SPNS2,SEMA4B,FLNB,CIB1,CXXC5,HVCN1,GNG7,FCRLA,HCK,SP140,HLA-DMA,HLA-DMB,HLA-DOB,HLA-DPB1,HLA-DRA,GABARAPL2,AFF3,PPP1R14A,BCL11A,MEF2C,CIITA,TSPAN33,MX1,CCDC50,P2RX5,PAX5,BLNK,CDK14,PLCG2,ANKRD16,PPP3CA,FCRL2,PTP…		Coexpression Atlas	gudmap_developingLowerUrinaryTract_e13.5_bladder neck-urethr mesench_1000	DevelopingLowerUrinaryTract_e13.5_bladder neck-urethr mesench_emap-3087_top-relative-expression-ranked_1000	Gudmap Mouse MOE430.2	1.984e-58	1.509e-55	205	827	GJD2,ACTC1,SLITRK1,PCDH10,DPP10,ANK2,ZNF560,PPFIA2,VAT1L,SLC7A14,PCDHB16,PHOX2A,SLC26A7,CADPS,ASCL1,RBM24,ATP2B2,NOL4,AVPR1A,BDNF,LIN7A,BMP2,DST,FOXL2,ARHGEF7,PHOX2B,CACNA1B,CALCA,BRSK2,RUNX1T1,CBLN1,TBX18,CDH2,CDH10,MSC,SYNPR,CHRNA3,ZNF462,NRXN3,SLC35F3,CNTN1,HAND2,COL8A1,ZNF521,CRMP1,COL23A1,PHACTR3,RIMS2,DOCK4,DAB1,SCRN1,DNAJC6,MAGI2,SNAP91,STMN3,DLX1,GRIN3A,HS3ST3B1,CRISPLD1,DRD1,DSC3,LPAR1,E…
			Glycerolipid metabolism	0.0415113	0.433982						ToppCell Atlas	4e64be635f445276e71f2937f33f041c3a4204ab	Control-Lymphoid-B|Lymphoid / Disease state, Lineage and Cell class	Resident Cell Populations in IPF and COPD	6.5e-46	4.485e-43	80	187	ZNF608,OSBPL10,MICAL3,STX7,WDFY4,CBFA2T3,CD19,CD37,SYNGR2,CD40,TNFRSF13C,CD74,CD79A,CD79B,CD83,MAP4K4,CNR2,COL19A1,CLIC4,SNED1,SIPA1L1,SETBP1,USP6NL,RNF144B,HDAC9,FARP2,PARP15,EBF1,SNX29,BASP1,HVCN1,ST6GALNAC3,NEK6,GNA12,GNG7,FCRLA,HLA-DMB,HLA-DOB,HLA-DPB1,HLA-DRA,BACH2,C16orf74,IRF8,CLEC17A,INPP5A,AFF3,BCL11A,MEF2C,TSPAN33,ANKRD33B,MYO1E,CCDC50,PAX5,BLNK,PARVB,CDK14,SNX8,PLCG2,FCRL2,RALGPS2,LRRK…		GO: Biological Process	GO:0007417	central nervous system development		1.12e-58	1.76e-55	259	1172	ADCYAP1,AGER,APP,SPTBN4,PHOX2A,ARRB2,ASCL1,UNC5C,TMEM108,ATOH1,ATP2B2,ATP2B4,PHACTR1,AVPR1A,BBS1,NRP1,BMP2,BMPR1A,ALDH1A2,BOK,SYNJ2,PHOX2B,CACNA1A,CASP5,CBLN1,CD3E,INA,CDH1,CDH2,CDK6,NOG,B4GALT6,LHX2,NRXN1,VAX2,QKI,CNTN1,COL2A1,BAG3,SOX13,CRH,SLC32A1,NCOR2,CELSR1,TMEM98,CHD5,VCAN,NCAN,MACROD2,CNTNAP2,PLXNA4,SLITRK5,CTNNA2,DAB1,DCC,PHGDH,ARNT2,MAFB,DLX1,DLX5,OLIG1,TRAPPC9,SHANK1,DRD1,DRD2,TFAP2D,L…
			Adipocytokine signaling pathway	0.0435045	0.441442						ToppCell Atlas	446c61c0d6ba89c619efe87ee495951299953981	PBMC_fresh-frozen-Severe-critical_progression_d03-09-Lymphocytic-Lymphocytic_B-B_cell|Severe-critical_progression_d03-09 / Compartment, severity and other cell annotations on 10x 3' data (130k)	Large Scale COVID-19 Single Cell Data (Ren et al.)	6.61e-46	4.485e-43	81	192	ARID1B,ZNF608,OSBPL10,MICAL3,STX7,WDFY4,ADAM19,BCL7A,BRAF,CAMK2D,ANGPTL1,CD19,PDLIM1,CD37,CD40,TNFRSF13C,CD72,CD74,CD79A,CD79B,CD83,COL19A1,TRAF4,SIPA1L1,SETBP1,FCRL5,HERPUD1,MTSS1,ARHGAP25,PARP15,EBF1,SNX29,RAB30,GNA12,GNG7,FFAR1,MKNK2,FCRLA,HLA-DMA,HLA-DMB,HLA-DOB,HLA-DPB1,HLA-DRA,BACH2,IRF8,CLEC17A,AFF3,BCL11A,MEF2C,CIITA,BTLA,TSPAN33,MYO1C,CCDC50,P2RX5,PAX5,BLNK,CDK14,ABCB4,PARP14,PRKCE,FCRL2…		Drug	ctd:C496932	panobinostat	CTD	1.022e-57	2.064e-53	264	1335	SLC24A3,ADCYAP1,AXIN2,FZD8,SORCS2,PCDH10,FAM110B,PRSS12,GAS7,ASCL1,UNC5C,RBM24,NOL4,DLK1,FGF18,NRP1,SP8,BMP2,BMPR1B,ALDH1A2,DST,CACNA2D1,CALB2,CALCA,RUNX1T1,SYT7,CLDN1,CCKBR,CDH1,CDH2,CDH10,CDH18,CDK6,FBXL13,NOG,C12orf56,CHGA,CHRM3,SYNPR,CHRNA3,ZNF462,LHX2,HAND1,CNTN1,COL1A1,ONECUT2,FAM163A,ZNF521,CXCL14,CRABP1,APOBEC3B,COL23A1,MACROD2,CTNND2,SEMA3E,ZFP42,ARHGAP24,DAB1,DCC,MFAP3L,MAGI2,ARNT2,MAFB…
			Phenylalanine, tyrosine and tryptophan biosynthesis	0.0460785	0.454202						ToppCell Atlas	d2b7dd7919019dbfa18cfa52e64f4d27e56b9df6	Control-Lymphoid-Plasma,_B_cells|Lymphoid / Condition, Lineage and Cell class	Bronchoalveolar Lavage (BAL) Atlas of Severe COVID-19 Patients (Grant et al.)	1.05e-45	6.921e-43	82	198	ACP5,BCAR3,STX7,SEMA7A,CPNE5,WDFY4,CXCR5,CD1C,CD19,PDLIM1,SYNGR2,CD40,TNFRSF13C,CD74,CD79A,CD79B,CD83,SH3BP5,CLIC4,TRAF4,FCRL4,FCRL5,CTSZ,MTSS1,ZEB2,FAM107B,PARP15,EBF1,EGR2,MYL9,BASP1,ARID5B,HVCN1,NEK6,LILRB1,GRN,FCRLA,HLA-DMA,HLA-DMB,HLA-DOA,HLA-DOB,HLA-DPB1,HLA-DRA,NR4A1,HSPA1B,IRF8,CLEC17A,ITGAX,CD82,AFF3,CD180,MEF2C,CIITA,TSPAN33,ANKRD33B,MYO1E,CCDC50,NR4A2,PAX5,BLNK,TMEM154,PARVB,SNX8,PLCG2…		Transcription Factor Binding Site	CAGGTG_V$E12_Q6	CAGGTG_V$E12_Q6	TFBS	8.251e-56	2.23e-53	292	1956	TTYH1,KCNH7,SLC24A3,AXIN2,SLC12A5,ADK,ADRA1A,ADRB1,ANK2,PRSS12,DGKD,CPZ,BARX2,APP,PHOX2A,ARRB2,STC2,NOL4,DDIT4L,DLK1,BDNF,BMPR1B,ALDH1A2,FOXL2,SDK1,CACNA1E,CALB1,SYT6,CBLN1,SYT7,CCKBR,USP2,CDH1,CDH2,CDH13,CDKN1C,LRAT,CDS1,MSC,CACNA2D2,PLEKHB1,B4GALT6,ZNF462,NRXN3,SLC22A8,NRXN1,NMT2,COL1A1,COL2A1,COL8A1,COL12A1,ZNF521,CXCL14,H6PD,ATF2,CRMP1,PHACTR3,AUTS2,RIMS2,CYLD,ARHGAP24,DAPK1,IRX4,KLHL3,RHOBTB…
			Pantothenate and CoA biosynthesis	0.0482108	0.46202						ToppCell Atlas	e6ac9a0959b0de2c6a99298feb7715aa80ade1dd	mild-B_memory|World / Cohort 1 (10x PBMC) with disease condition, cell group and cell class	PBMC Atlas of COVID-19 Patients (Schulte-Schrepping et al.)	1.678e-45	9.984e-43	82	199	OSBPL10,MICAL3,CPNE5,WDFY4,ADAM19,CXCR5,ZNF860,BAIAP3,ANGPTL1,CD19,PDLIM1,CD80,CD40,TNFRSF13C,CD74,CD79A,CD79B,CD83,CNR2,CLIC4,TRAF4,SETBP1,FCRL5,USP6NL,MTSS1,DMXL1,PARP15,E2F5,EBF1,FAT1,BASP1,SEMA4B,CXXC5,HVCN1,RAB30,GNG7,FCRLA,RASSF6,SP140,HLA-DMA,HLA-DMB,HLA-DOA,HLA-DOB,HLA-DPB1,HLA-DRA,IRF8,CD82,AFF3,PPP1R14A,BCL11A,MEF2C,CIITA,BTLA,ANKRD33B,CCDC50,P2RX5,PAX5,BLNK,CDK14,PLCG2,FCRL2,SOBP,RALGP…		ToppCell Atlas	c4c3b21ab723b0e9beff9ec84f8d68485f771528	Fetal_29-31_weeks-Epithelial-lung_neuroendocrine_cell_(PNEC)-D150|Fetal_29-31_weeks / Lineage, Cell type, age group and donor	Human Lung Cells in 3 Age Groups (Wang et al.)	1.224e-56	3.524e-53	74	188	KCNH7,KCNH8,GALNT13,SLC12A5,DPP10,ANK2,PHOX2A,CADPS,ASCL1,NOL4,PHOX2B,CACNA1A,CACNA1B,BRSK2,MTMR7,INA,SRRM3,CDH18,CHGA,NRXN1,SLC35F3,ONECUT2,STXBP5L,CTNND2,RIMS2,DGKB,SNAP91,DRD2,SYT14,ELAVL3,ELAVL4,RGS17,FGF14,ACTL6B,SCGN,PEX5L,SIX2,GABRB3,TCERG1L,ATP8A2,CPLX2,PRUNE2,GRIA2,GRIK2,AGBL4,NRG1,NEGR1,KCNC2,KCNH2,SYT9,SCG3,NKX2-2,PCBP3,HCN1,PCSK2,NALCN,JAKMIP1,PROX1,PTPRN2,GREB1L,PHF21B,TMEM132D,SPHKA…
											ToppCell Atlas	025bb65629d9e20c374e8f1ba08c36d1bb569190	mild-B_memory|mild / Cohort 1 (10x PBMC) with disease condition, cell group and cell class	PBMC Atlas of COVID-19 Patients (Schulte-Schrepping et al.)	1.678e-45	9.984e-43	82	199	ACP5,OSBPL10,MICAL3,CPNE5,WDFY4,ADAM19,BCL7A,CXCR5,ZNF860,BAIAP3,CD19,PDLIM1,CD80,CD37,CD40,TNFRSF13C,CD74,CD79A,CD79B,CNR2,CLIC4,TRAF4,SETBP1,FCRL5,USP6NL,FBXO10,E2F5,EBF1,GPR183,FAT1,BASP1,SEMA4B,CXXC5,HVCN1,SH2B2,NEK6,RAB30,GNG7,FCRLA,RASSF6,SP140,HLA-DMA,HLA-DMB,HLA-DOA,HLA-DOB,HLA-DPB1,HLA-DRA,IRF8,CD82,KCNN4,AFF3,LYPLAL1,PPP1R14A,BCL11A,MEF2C,BTLA,ANKRD33B,CCDC50,P2RX5,PAX5,BLNK,TMEM154,CDK…		Coexpression Atlas	PCBC_EB_fibroblast_1000	Progenitor-Cell-Biology-Consortium_EmbryoidBody_from_inducedPluripotentialStemCells_derived from_from_fibroblast_top-relative-expression-ranked_1000	PCBC	1.268e-55	8.266e-53	223	992	ADCYAP1,AXIN2,EVX2,AGTR1,PPFIA2,GAS7,CPZ,BARX2,LGR5,ASCL1,UNC5C,ATOH1,DLK1,PHOX2B,BRSK2,CBLN1,INA,CDH10,ALPK2,CDKN1C,CDX2,NOG,CFTR,CHGA,LHX2,SHC2,NRXN1,HAND1,HAND2,COL1A1,COL2A1,ONECUT2,COL5A1,FAM163A,ADAMTS2,STXBP5L,CXCL14,GATA5,CRABP1,GALNT9,NCAN,PHACTR3,CNTNAP2,CTNNA2,CTNND2,GPRIN2,PYGO1,ZNF536,ISM1,DCC,TRIL,SNAP91,MAFB,DLX5,HS3ST4,FGF19,NPNT,CRISPLD2,SOST,DRD2,DSC3,USH1C,EFNB2,TRIM17,ELAVL3,E…
											ToppCell Atlas	bf6ebb63ab361d9d1946225894d7be433e9befab	Severe-B_intermediate-6|Severe / disease group and sub_cluster of B and Plasma cells(res = 0.5)	COVID-19 B cell and Plasma cell Atlas in PBMC and BAL	1.678e-45	9.984e-43	82	199	ACP5,SNN,STX7,AMFR,BHLHE40,WDFY4,ADAM15,FCRL3,VNN2,CAPZB,CD1C,CD19,CD74,CD79A,MAP4K4,MAP3K8,CSK,ITSN2,FCRL4,FCRL5,RASSF2,ZEB2,RNF141,DIAPH1,ARHGAP25,PARP15,GPR183,PTPN18,ARPC1B,ACTR2,NLRC5,SEMA4B,FLNB,CIB1,FYN,ADAP1,RAPGEF1,GRN,FCRLA,GSN,MAP4K1,AKAP13,HCK,HLA-DMB,HLA-DOA,HLA-DPB1,HLA-DRA,IL10RA,ITGAX,CD82,PPP1R14A,CIITA,DBNL,TSPAN33,CCDC50,PAX5,NCR3,SNX8,FCRL2,PTPN6,ARHGAP17,RIN3,LRRK2,SFT2D2,DOC…		Coexpression Atlas	gudmap_developingLowerUrinaryTract_e14.5_ urogenital sinus_1000	DevelopingLowerUrinaryTract_e14.5_ urogenital sinus_emap-5517_top-relative-expression-ranked_1000	Gudmap Mouse MOE430.2	7.547e-54	4.305e-51	197	819	GJD2,SLITRK1,SLC12A5,RPTOR,PCDH10,DPP10,ANK2,APC,TRIM71,DGKD,SLC7A14,PHOX2A,SLC26A7,ASCL1,CDC23,AVPR1A,SP8,ARHGEF7,PHOX2B,CACNA1B,CACNA2D1,CALCA,RUNX1T1,TBX18,INA,CDH1,CDH2,CDH10,CFTR,ZNF462,NRXN3,CNTN1,HAND2,COL8A1,CXCL14,GATA5,SLC35F1,CRHBP,CRMP1,COL23A1,CBLN4,VCAN,KIF26A,SCRN1,DNAJC6,MFAP3L,MSI2,STMN3,NTM,ARNT2,GRIN3A,HS3ST4,DOCK1,GPC6,EDNRA,EDNRB,TMTC1,EFNB2,KRTAP17-1,ELAVL3,ELAVL4,GREM1,DCTN…
											ToppCell Atlas	2b5eee7c3e52b63cce94205d18133c7704329c02	PBMC-Severe-Lymphocyte-B-B_cell-B_intermediate-B_intermediate-6|Severe / Location, Disease Group, Cell group, Cell class and sub_cluster (2021.03.01)	Integration of Multiple Sampling Location of COVID-19 Patients	1.726e-45	9.984e-43	81	194	AICDA,ACP5,OSBPL10,BCAR3,STX7,SEMA7A,CPNE5,WDFY4,FCRL3,ZNF860,ANGPTL1,CD1C,CD19,PDLIM1,CD80,CD40,TNFRSF13C,CD72,CD74,CD79A,CD79B,CNR2,TRAF4,SETBP1,FCRL4,FCRL5,USP6NL,FAM167A,ARHGAP25,PARP15,TAS1R3,DTX1,E2F5,EBF1,GPR183,SEMA4B,CIB1,CXXC5,RAB30,FCRLA,MAP4K1,SP140,HLA-DMA,HLA-DMB,HLA-DOA,HLA-DOB,HLA-DPB1,HLA-DRA,CD82,AFF3,PPP1R14A,BCL11A,MEF2C,CIITA,TSPAN33,CCDC50,P2RX5,PAX5,BLNK,CDK14,SNX8,PLCG2,FC…		ToppCell Atlas	57bf4ffb304324e2e392e196336a530d9f78fe0d	Epithelial-lung_neuroendocrine_cell_(PNEC)|World / Lineage, Cell type, age group and donor	Human Lung Cells in 3 Age Groups (Wang et al.)	4.629e-54	1.184e-50	71	182	KCNH7,KCNH8,ADCY2,GALNT13,DPP10,ANK2,SPTBN4,CADPS,ASCL1,NOL4,CACNA1A,CACNA1B,CACNA2D1,CALCA,MTMR7,INA,SRRM3,CDH18,CHGA,NRXN1,ONECUT2,STXBP5L,CTNND2,RIMS2,DGKB,SNAP91,DOCK3,USH1C,SYT14,ELAVL4,RGS17,FGF14,SCGN,PEX5L,SIX2,GABRB3,TCERG1L,ATP8A2,CPLX2,GRIA2,GRIK2,AGBL4,NRG1,NEGR1,KCNC2,KCNH2,SCG3,NKX2-2,PCBP3,HCN1,PCSK2,NALCN,PROX1,PTPRN2,RET,GREB1L,PHF21B,TMEM132D,SPHKAP,KCNIP4,UNC80,MYT1L,NPAS3,SYN2…
											ToppCell Atlas	14f3a8c0f4f057ad4e6839b4c3eeaf956d6dc92e	CTRL-Lymphoid-B_cell|Lymphoid / Disease state, Lineage and Cell class	Airway Inflammation in Cystic Fibrosis (CF)	1.731e-45	9.984e-43	80	189	ACP5,OSBPL10,MICAL3,BCAR3,STX7,CPNE5,WDFY4,MPZL1,CD19,CD40,TNFRSF13C,CD74,CD79A,CD83,CNR2,SH3BP5,SNED1,SETBP1,FCRL4,FCRL5,USP6NL,CTSZ,HDAC9,RASSF2,MTSS1,ARHGAP25,PARP15,EBF1,RCSD1,BASP1,HVCN1,NEK6,GRB2,RAPGEF1,FCRLA,C12orf74,SP140,HLA-DMB,HLA-DOB,HLA-DPB1,HLA-DRA,CLEC17A,ITGAX,AFF3,CD180,BCL11A,MEF2C,CIITA,MPG,TSPAN33,MYO1E,CCDC50,PAX5,BLNK,TMEM154,CDK14,SNX8,PLCG2,PARP14,FCRL2,RALGPS2,ZDHHC14,LR…		ToppCell Atlas	21cf4d81386761d09d0f6829c01c198e5524176d	Fetal_29-31_weeks-Mesenchymal|Fetal_29-31_weeks / Lineage, Cell type, age group and donor	Human Lung Cells in 3 Age Groups (Wang et al.)	1.797e-53	4.137e-50	73	198	TPST1,TSHZ3,GAS7,UNC5C,NRP1,DST,CACNA1C,CACNA2D1,RUNX1T1,COL1A1,COL5A1,ADAMTS2,ZNF521,VCAN,MAGI2,NTM,CRISPLD2,GPC6,LPAR1,EDNRA,HMCN1,TMEM132C,ANTXR1,SGIP1,DKK3,GHR,PDLIM3,GLI3,PLXDC2,PRDM6,HPSE2,TNC,LAMA2,LAMB1,LIFR,LDLRAD3,MEIS1,MEOX2,MMP2,RSPO2,MYLK,NCAM2,NFIA,PCDH7,PDE3A,PMP22,PRRX1,PRKG1,BNC2,PTPRG,FAT4,ENOX1,UACA,RORA,RYR2,LRFN5,BICC1,NLGN1,SLIT3,PDZRN3,SAMD4A,TBX2,TBX5,TCF21,NR2F1,NR2F2,ZFP…
											ToppCell Atlas	3497af8264b7ba878e2a3077319e7311865710c1	blood-Lymphocytic-B|blood / Location, Lineage and Cell class from Smart-Seq	Human Lung Cell Atlas (HLCA)	4.525e-45	2.486e-42	79	186	ADK,OSBPL10,MICAL3,STX7,CPNE5,WDFY4,ADAM19,BCL7A,CXCR5,ZNF860,ANGPTL1,CD19,PDLIM1,CD37,SYNGR2,CD40,TNFRSF13C,CD72,CD74,CD79A,CD79B,CD83,CNR2,COL19A1,SETBP1,ITSN2,FCRL5,USP6NL,HDAC9,MTSS1,RNF141,E2F5,EBF1,SNX29,SEMA4B,CXXC5,HVCN1,SYVN1,RAB30,GNG7,FCRLA,SP140,HLA-DRA,BACH2,C16orf74,IRF8,CLEC17A,CD82,AFF3,CD180,BCL11A,MEF2C,CIITA,BTLA,TSPAN33,CCDC50,P2RX5,PAX5,BLNK,ABCB4,PLCG2,PRKCE,FCRL2,PLEKHF2,RA…		Coexpression Atlas	gudmap_developingLowerUrinaryTract_e13.5_bladder neck-urethr mesench_500	DevelopingLowerUrinaryTract_e13.5_bladder neck-urethr mesench_emap-3087_top-relative-expression-ranked_500	Gudmap Mouse MOE430.2	6.761e-52	3.429e-49	135	424	GJD2,SLITRK1,PCDH10,DPP10,ANK2,ZNF560,PPFIA2,VAT1L,SLC7A14,PHOX2A,SLC26A7,CADPS,ASCL1,RBM24,AVPR1A,BDNF,LIN7A,BMP2,ARHGEF7,PHOX2B,CACNA1B,CALCA,BRSK2,RUNX1T1,CBLN1,CDH10,MSC,SYNPR,CHRNA3,SLC35F3,CNTN1,HAND2,COL8A1,ZNF521,CRMP1,RIMS2,SCRN1,DNAJC6,MAGI2,SNAP91,STMN3,DLX1,GRIN3A,HS3ST3B1,CRISPLD1,DRD1,EDNRB,ELAVL4,EPHA4,EPHA5,EPHA7,EYA4,ERG,EVX1,TMEM132C,FOXF1,FOXF2,SGIP1,NBEA,GABRA1,GABRA4,GABRB3,C…
											ToppCell Atlas	27d4c38b180e4ce2bf3e7c4ad3db3a2ffca05ca8	BL-critical-LOC-Lymphoid-B_cell|LOC / Location, Severity, dps_group, Lineage and Cell class of Upper airway (combined)	Upper Airway and Bronchi Atlas of COVID-19 Patients	4.525e-45	2.486e-42	79	186	AICDA,OSBPL10,MICAL3,BCAR3,SEMA7A,CPNE5,WDFY4,CXCR5,FCRL3,ANGPTL1,CD1C,CD19,PDLIM1,SYNGR2,CD40,TNFRSF13C,CD72,CD79A,CD79B,CHI3L2,CCR6,CNR1,CNR2,COL19A1,SETBP1,FCRL4,FCRL5,HDAC9,PARP15,DTX1,E2F5,EBF1,CXXC5,HVCN1,RAB30,GNG7,FCRLA,HLA-DMA,HLA-DMB,HLA-DOA,HLA-DOB,HLA-DPB1,BACH2,IRF8,CLEC17A,AFF3,CD180,PPP1R14A,BCL11A,MEF2C,CIITA,BTLA,TSPAN33,CCDC50,P2RX5,PAX5,BLNK,ABCB4,NCR3,FCRL2,RALGPS2,RABEP2,NIPS…		Coexpression Atlas	PCBC_EB_500	Progenitor-Cell-Biology-Consortium_EmbryoidBody_top-relative-expression-ranked_500	PCBC	1.019e-51	4.653e-49	147	499	ADCYAP1,EVX2,SORCS2,CPZ,ASCL1,UNC5C,ATOH1,DLK1,PHOX2B,BRSK2,CBLN1,ALPK2,CDX2,NOG,CHGA,LHX2,HAND1,COL1A1,COL2A1,FAM163A,CXCL14,GATA5,CRABP1,NCAN,PHACTR3,CNTNAP2,GPRIN2,ISM1,DCC,TRIL,SNAP91,NPNT,SOST,DRD2,DSC3,USH1C,ELAVL3,ELAVL4,NRN1,TMEM132C,ZIC4,ACTL6B,FOXF1,FOXF2,B3GAT1,CACNG4,GAS1,CPLX2,GDF10,GDNF,GFRA1,GRIA2,GRIA4,GRIK1,WIF1,FZD10,PRDM6,CDC20B,SLC5A7,HOXA9,HOXA10,HOXB8,HOXC4,HOXC8,HOXC9,HOXC1…
											ToppCell Atlas	f9f64ad7bab1433e9a45adb7db7f43ce3f591b47	PBMC-Control-Lymphocyte-B-B_cell-B_intermediate-|Control / Location, Disease Group, Cell group, Cell class and sub_cluster (2021.03.09)	Integration of Multiple Sampling Location of COVID-19 Patients	7.31e-45	3.748e-42	80	192	OSBPL10,MICAL3,STX7,TEAD2,CPNE5,WDFY4,ADAM19,BCL7A,CXCR5,FCRL3,ZNF860,ANGPTL1,CD1C,CD19,PDLIM1,CD40,TNFRSF13C,CD72,CD74,CD79A,CD79B,CNR2,COL9A3,COL19A1,CELSR1,SETBP1,KIAA0040,FCRL5,USP6NL,PARP15,DTX1,E2F5,EBF1,BASP1,SEMA4B,CXXC5,RAB30,GNG7,FCRLA,SP140,HLA-DMA,HLA-DMB,HLA-DOA,HLA-DOB,HLA-DPB1,HLA-DRA,C16orf74,IRF8,CLEC17A,CD82,AFF3,CD180,PPP1R14A,BCL11A,MEF2C,CIITA,TSPAN33,CCDC50,P2RX5,PAX5,BLNK,C…		ToppCell Atlas	b45cce768e4bf91da194fd9660cab7520dfb15ac	Fetal_29-31_weeks-Epithelial-lung_neuroendocrine_cell_(PNEC)|Fetal_29-31_weeks / Lineage, Cell type, age group and donor	Human Lung Cells in 3 Age Groups (Wang et al.)	4.847e-52	1.015e-48	70	186	KCNH7,KCNH8,ADCY2,GALNT13,DPP10,ANK2,CADPS,ASCL1,NOL4,CACNA1A,CACNA1B,CALCA,BRSK2,MTMR7,INA,SRRM3,CDH18,CHGA,NRXN1,ONECUT2,STXBP5L,CTNND2,RIMS2,DGKB,SNAP91,SYT14,ELAVL3,ELAVL4,RGS17,FGF14,SCGN,PEX5L,SIX2,GABRB3,TCERG1L,ATP8A2,CPLX2,PRUNE2,GRIA2,GRIK2,AGBL4,NRG1,NEGR1,KCNC2,KCNH2,SCG3,NKX2-2,PCBP3,HCN1,PCSK2,JAKMIP1,PROX1,PTPRN2,GREB1L,PHF21B,TMEM132D,SPHKAP,KCNIP4,UNC80,MYT1L,NPAS3,SYN2,MCF2L,UNC…
											ToppCell Atlas	4884fd8ffa6fd6c30d7ac6bf447456b3397eabc5	PBMC-Control-Lymphocyte-B-B_cell-B_intermediate|Control / Location, Disease Group, Cell group, Cell class and sub_cluster (2021.03.09)	Integration of Multiple Sampling Location of COVID-19 Patients	7.31e-45	3.748e-42	80	192	OSBPL10,MICAL3,STX7,TEAD2,CPNE5,WDFY4,ADAM19,BCL7A,CXCR5,FCRL3,ZNF860,ANGPTL1,CD1C,CD19,PDLIM1,CD40,TNFRSF13C,CD72,CD74,CD79A,CD79B,CNR2,COL9A3,COL19A1,CELSR1,SETBP1,KIAA0040,FCRL5,USP6NL,PARP15,DTX1,E2F5,EBF1,BASP1,SEMA4B,CXXC5,RAB30,GNG7,FCRLA,SP140,HLA-DMA,HLA-DMB,HLA-DOA,HLA-DOB,HLA-DPB1,HLA-DRA,C16orf74,IRF8,CLEC17A,CD82,AFF3,CD180,PPP1R14A,BCL11A,MEF2C,CIITA,TSPAN33,CCDC50,P2RX5,PAX5,BLNK,C…		ToppCell Atlas	e6b75be08e33c1de079fb5c02f0b4468128b369c	COVID-19-Fibroblasts-Other_FB|COVID-19 / group, cell type (main and fine annotations)	COVID-19 Lung Autopsy Data (SCP1219)	5.857e-52	1.124e-48	71	193	SLC24A3,PPFIA2,UNC5C,DST,CACNA1C,CACNA2D1,RUNX1T1,COL1A1,COL5A1,COL8A1,COL12A1,ZNF521,NOX4,AUTS2,ZNF536,ISM1,MAGI2,CRISPLD2,LPAR1,EDNRA,HMCN1,EYA4,ERG,TMEM132C,DLC1,ANTXR1,FGF10,FGF14,SGIP1,PRICKLE2,DKK3,GFRA1,GLI3,PLXDC2,PRDM6,HPSE2,NEGR1,LAMA2,LAMB1,MAP1B,MEIS1,MMP2,MYLK,ROR1,PAPPA,PDGFRA,NALCN,PLEKHA5,PRRX1,PRKG1,BNC2,PTPRG,PTPRK,FAT4,UACA,RORA,RYR2,BICC1,DIP2C,PALLD,PDZRN3,SOX5,HECW1,TBX2,TBX…
											ToppCell Atlas	f77007b284e11f8654ad599eef929df7c6c4ebf0	Healthy_donor-B_intermediate|World / disease group, cell group and cell class (v2)	PBMC Atlas of COVID-19 and Influenza Patients (Lee et al.)	7.31e-45	3.748e-42	80	192	DSCAML1,OSBPL10,STX7,TEAD2,CPNE5,WDFY4,BCL7A,FCRL3,ZNF860,ANGPTL1,CD1C,CD19,PDLIM1,CD37,CD40,TNFRSF13C,CD72,CD74,CD79A,CD79B,DERL3,CNR2,COL9A3,SETBP1,KIAA0040,FCRL5,USP6NL,HDAC9,ARHGAP25,PARP15,E2F5,EBF1,GPR183,ZNF107,SEMA4B,CXXC5,FOXP1,RAB30,GNG7,FCRLA,SP140,HLA-DMA,HLA-DMB,HLA-DOB,HLA-DPB1,HLA-DRA,C16orf74,CD82,AFF3,LRP5,PPP1R14A,BCL11A,MEF2C,CCDC50,ROR1,P2RX5,PAX5,BLNK,TMEM154,CDK14,FCRL2,RALG…		GO: Biological Process	GO:0007389	pattern specification process		1.257e-51	1.693e-48	152	506	AXIN2,APC,ASCL1,NKX3-2,NRP1,SP8,BMP2,BMPR1A,BMPR1B,ALDH1A2,C1orf127,TBX18,CDX2,NOG,LHX2,HAND1,VAX2,HAND2,GATA5,CELSR1,IRX4,MAFB,DLX1,SENP2,GREM1,EMX1,EMX2,EN1,ERBB4,ETS2,SEMA3A,FGF3,FGF10,FGFR2,FGFR4,FST,FOXG1,FOXF1,FOXC1,FOXD1,FOXC2,FOXB1,LBX1,TBR1,NRG3,SIX2,INTU,NCKAP1,GAS1,GATA4,GBX2,GDNF,GJA1,GLI3,BHLHE22,KDM2B,MNX1,FOXA1,FOXA2,HOXA7,HOXA9,HOXA10,HOXB8,HOXC4,HOXC8,HOXC9,HOXC10,HOXC11,HOXC13,H…
											ToppCell Atlas	437ae3b10d169bb371f7b92d57a77f43e3f8d64d	PBMC-Convalescent-Lymphocyte-B-B_cell-B_intermediate-|Convalescent / Location, Disease Group, Cell group, Cell class and sub_cluster (2021.03.09)	Integration of Multiple Sampling Location of COVID-19 Patients	1.173e-44	5.637e-42	80	193	ACP5,OSBPL10,STX7,CPNE5,WDFY4,ADAM19,BCL7A,FCRL3,ZNF860,CD1C,CD19,PDLIM1,CD37,SYNGR2,CD40,TNFRSF13C,CD72,CD74,CD79A,CD79B,DLGAP1,CCR6,CNR2,FCRL4,FCRL5,USP6NL,BOC,RNF141,TAS1R3,E2F5,EBF1,CLN8,BASP1,SEMA4B,CXXC5,HVCN1,RAB30,GNG7,FCRLA,HCK,SP140,HLA-DMA,HLA-DMB,HLA-DOB,HLA-DPB1,HLA-DRA,IRF8,CD82,AFF3,CD180,PPP1R14A,BCL11A,MEF2C,CIITA,TSPAN33,CCDC50,P2RX5,PAX5,BLNK,TMEM154,CDK14,ABCB4,FCRL2,PTPRK,RHB…		GO: Cellular Component	GO:0045202	synapse		3.008e-51	2.933e-48	297	1582	TTYH1,ACTC1,SLITRK1,ADCYAP1,PPM1H,SLC12A5,ADORA1,ADRA1A,ADRA2C,ADRB1,AGER,SORCS2,AMPH,ANK2,PRSS12,PPFIA2,APC,LRRC4C,APP,PCDHB16,ARRB2,CADPS,UNC5C,TMEM108,LYNX1,ATP1A3,ATP2A2,ATP2B2,ATP2B4,PHACTR1,CADM3,RGS9,BDNF,LIN7A,NRP1,DST,SYNJ2,ARHGEF7,MTMR2,VWC2L,SDK1,CACNA1A,CACNA1B,CACNA1C,CACNA1E,CACNA2D1,CALB1,CALB2,CALCA,SYT6,CBLN1,SYT7,CCK,SHISA9,CD3E,INA,SLC6A5,CDH1,CDH2,CDH10,CDH13,CHRM2,CHRM3,SYNPR…
											ToppCell Atlas	e2be57bf3cbbbbff64853f06b9c11b136f73eea7	Healthy_donor-B_intermediate|Healthy_donor / disease group, cell group and cell class (v2)	PBMC Atlas of COVID-19 and Influenza Patients (Lee et al.)	1.173e-44	5.637e-42	80	193	ACP5,OSBPL10,STX7,TEAD2,CPNE5,WDFY4,ADAM19,BCL7A,CXCR5,FCRL3,ZNF860,ANGPTL1,CD1C,CD19,PDLIM1,CD37,CD40,TNFRSF13C,CD72,CD74,CD79A,CD79B,DERL3,CNR2,COL9A3,KIAA0040,FCRL5,USP6NL,HDAC9,ARHGAP25,E2F5,EBF1,GPR183,BASP1,SEMA4B,CXXC5,RAB30,GNG7,FCRLA,SP140,HLA-DMA,HLA-DMB,HLA-DOB,HLA-DPB1,HLA-DRA,C16orf74,CD82,AFF3,CD180,PPP1R14A,BCL11A,MEF2C,TSPAN33,CCDC50,P2RX5,PAX5,BLNK,TMEM154,CDK14,FCRL2,RALGPS2,RGS…		Coexpression Atlas	DevelopingLowerUrinaryTract_e14.5_ urogenital sinus_emap-6689_1000	DevelopingLowerUrinaryTract_e14.5_ urogenital sinus_emap-6689_top-relative-expression-ranked_1000	Gudmap Mouse MOE430.2	4.601e-50	1.909e-47	191	818	GJD2,CSMD3,SLITRK1,PCDH10,DPP10,ANK2,APC,VAT1L,SLC7A14,PHOX2A,SLC26A7,CADPS,ASCL1,RBM24,SLC4A4,CDC23,NOL4,AVPR1A,BDNF,SP8,ARHGEF7,PHOX2B,CACNA1B,CACNA2D1,CALCA,BRSK2,RUNX1T1,TBX18,INA,CDH2,CDH6,CDH10,CFTR,SYNPR,CHRNA3,ZNF462,NRXN3,SLC35F3,CNTN1,HAND2,COL8A1,SLC35F1,ATF2,CRMP1,VCAN,CTNND2,RIMS2,SEMA3E,KIF26A,DAB1,DGKB,SCRN1,DNAJC6,MYEF2,MFAP3L,MSI2,SNAP91,STMN3,ARNT2,DLX5,GRIN3A,CRISPLD1,DOCK1,LPA…
											ToppCell Atlas	94b5a4a4e9faaa95cb72907a2f0497429c72e516	PBMC-Convalescent-Lymphocyte-B-B_cell-B_intermediate|Convalescent / Location, Disease Group, Cell group, Cell class and sub_cluster (2021.03.09)	Integration of Multiple Sampling Location of COVID-19 Patients	1.173e-44	5.637e-42	80	193	ACP5,OSBPL10,STX7,CPNE5,WDFY4,ADAM19,BCL7A,FCRL3,ZNF860,CD1C,CD19,PDLIM1,CD37,SYNGR2,CD40,TNFRSF13C,CD72,CD74,CD79A,CD79B,DLGAP1,CCR6,CNR2,FCRL4,FCRL5,USP6NL,BOC,RNF141,TAS1R3,E2F5,EBF1,CLN8,BASP1,SEMA4B,CXXC5,HVCN1,RAB30,GNG7,FCRLA,HCK,SP140,HLA-DMA,HLA-DMB,HLA-DOB,HLA-DPB1,HLA-DRA,IRF8,CD82,AFF3,CD180,PPP1R14A,BCL11A,MEF2C,CIITA,TSPAN33,CCDC50,P2RX5,PAX5,BLNK,TMEM154,CDK14,ABCB4,FCRL2,PTPRK,RHB…		ToppCell Atlas	011e14d9ed1393275f892060e7708ffadcd0767f	Fetal_29-31_weeks-Mesenchymal-matrix_fibroblast_1_cell|Fetal_29-31_weeks / Lineage, Cell type, age group and donor	Human Lung Cells in 3 Age Groups (Wang et al.)	1.437e-50	2.545e-47	70	194	CSMD3,ADCY2,TSHZ3,GAS7,UNC5C,TMEM108,NRP1,DST,SDK1,CACNA1C,CACNA2D1,RUNX1T1,CNTN1,COL5A1,ADAMTS2,VCAN,PHACTR3,CNTNAP2,DOCK4,MAGI2,GPC6,LPAR1,EDNRA,HMCN1,CTTNBP2,TMEM132C,ANTXR1,FGF10,FGFR4,SGIP1,DKK3,GABRG3,PLXDC2,PRDM6,HPSE2,TNC,NKD2,LAMA2,LAMB1,LIFR,LPL,LDLRAD3,MEIS1,MEOX2,RSPO2,MYLK,MYO10,NCAM2,PCDH7,SPATA6,PRKG1,BNC2,PTPRG,FAT4,ENOX1,RORA,RYR2,LRFN5,BICC1,FRMD4A,SLIT3,PDZRN3,TNIK,TBX2,TBX5,TC…
											ToppCell Atlas	99c7d157a1e819ff86c526ffd9b7036ed3514cae	mLN-B_cell|mLN / Region, Cell class and subclass	Colon Immune Atlas	1.783e-44	8.227e-42	81	199	MICAL3,STX7,WDFY4,CXCR5,CBFA2T3,CD1C,CD1D,CD19,PDLIM1,CD37,SYNGR2,CD40,TNFRSF13C,CD72,CD74,CD79A,CD79B,CD83,CHI3L2,DERL3,CNR2,SETBP1,FCRL5,HERPUD1,CTSZ,EBF1,RCSD1,BASP1,CXXC5,HVCN1,SH2B2,GNG7,GRN,FCRLA,SP140,HLA-DMA,HLA-DMB,HLA-DOA,HLA-DOB,HLA-DPB1,HLA-DRA,C16orf74,IRF8,CD82,AFF3,CD180,BCL11A,MEF2C,CIITA,CCDC50,P2RX5,PAX5,PDE4B,BLNK,TMEM154,ABCB4,FCRL2,RHBDF2,PLEKHF2,RALGPS2,RGS2,RPL18A,RABEP2,ST…		Transcription Factor Binding Site	CTTTGT_V$LEF1_Q2	CTTTGT_V$LEF1_Q2	TFBS	2.191e-49	4.737e-47	242	1547	KCNH8,CSMD3,SLITRK1,ADCYAP1,AXIN2,ADORA1,ANK2,GAS7,APP,ARRB2,STC2,RASL11B,ATOH1,RBM24,ATP1A3,NOL4,RGS9,BDNF,BMPR1B,BOK,ARHGEF7,PHOX2B,CACNA1E,CACNA2D1,SYT6,CBL,CBLN1,SLC6A5,CDH2,CDK6,XPR1,CDKN1C,LRAT,FOXN3,NTN1,AKAP7,COL1A1,COL2A1,ONECUT2,COL12A1,ZNF521,CRH,CRMP1,PHACTR3,SLITRK5,CTNNA2,ARHGEF4,PYGO1,DOCK4,ARHGAP24,DGKB,DAPK1,RB1CC1,MSI2,NKX2-8,RHOBTB1,STMN3,MAFB,DLX1,JAM3,DNMT3A,GPC6,USH1C,LPAR1,…
											ToppCell Atlas	9464c8c72a6b2e14a27b413cc1f5d64550212776	mLN-(2)_B_cell|mLN / shred on region, Cell_type, and subtype	Colon Immune Atlas from Gut Cell Atlas	1.783e-44	8.227e-42	81	199	MICAL3,STX7,WDFY4,CXCR5,CBFA2T3,CD1C,CD1D,CD19,PDLIM1,CD37,SYNGR2,CD40,TNFRSF13C,CD72,CD74,CD79A,CD79B,CD83,CHI3L2,DERL3,CNR2,SETBP1,FCRL5,HERPUD1,CTSZ,EBF1,RCSD1,BASP1,CXXC5,HVCN1,SH2B2,GNG7,GRN,FCRLA,SP140,HLA-DMA,HLA-DMB,HLA-DOA,HLA-DOB,HLA-DPB1,HLA-DRA,C16orf74,IRF8,CD82,AFF3,CD180,BCL11A,MEF2C,CIITA,CCDC50,P2RX5,PAX5,PDE4B,BLNK,TMEM154,ABCB4,FCRL2,RHBDF2,PLEKHF2,RALGPS2,RGS2,RPL18A,RABEP2,ST…		Coexpression Atlas	PCBC_ratio_EB_vs_SC_500	ratio_EmbryoidBody_vs_StemCell_top-relative-expression-ranked_500	PCBC	1.082e-48	4.115e-46	143	499	ADCYAP1,BAHCC1,ASCL1,UNC5C,ATOH1,DLK1,ALDH1A2,PHOX2B,ALPK2,CDKN2A,CDX2,NOG,CHRM2,LHX2,HAND1,HAND2,COL1A1,COL5A1,COL8A1,FAM163A,COL12A1,CXCL14,GATA5,DCC,DLX1,NPNT,CRISPLD2,SOST,ELAVL3,ELAVL4,GREM1,ERBB4,EYA4,MECOM,NRN1,TMEM132C,ZIC4,FOXF1,FOXF2,FOXC1,FOXC2,EGFLAM,RAI1,GAS1,GATA3,GATA4,GATA6,GDF10,GHR,GRIA2,FZD10,PRDM6,HGF,CDC20B,SLC5A7,FOXA1,HOXA7,HOXA9,HOXA10,HOXB8,HOXC4,HOXC8,HOXC9,HOXC10,HOXD3,…
											ToppCell Atlas	bf6f72a489c62cbf1a679552d8c5eaaaa0b99d33	COVID-19_Mild-Lymphoid_B-B_intermediate|COVID-19_Mild / Disease group, lineage and cell class	Integration of 5 COVID-19 PBMC Datasets	1.875e-44	8.317e-42	80	194	OSBPL10,MICAL3,STX7,SEMA7A,CPNE5,WDFY4,ADAM19,CXCR5,FCRL3,ANGPTL1,CD1C,CD19,PDLIM1,CD80,CD40,TNFRSF13C,CD72,CD74,CD79A,CD79B,CD83,CNR2,COL9A3,COL19A1,TRAF4,SETBP1,FCRL5,USP6NL,FAM167A,PARP15,E2F5,EBF1,GPR183,BASP1,SEMA4B,CXXC5,RAB30,GNG7,FCRLA,SP140,HLA-DMA,HLA-DMB,HLA-DOA,HLA-DOB,HLA-DPB1,HLA-DRA,IRF8,CLEC17A,CD82,AFF3,PPP1R14A,BCL11A,MEF2C,MGAT3,CIITA,TSPAN33,MYO1C,CCDC50,P2RX5,PAX5,BLNK,CDK14,…		GO: Biological Process	GO:0060322	head development		3.717e-49	4.382e-46	208	910	ADCYAP1,APP,PHOX2A,ARRB2,ASCL1,UNC5C,TMEM108,ATOH1,ATP2B2,ATP2B4,PHACTR1,AVPR1A,BBS1,NRP1,BMP2,BMPR1A,ALDH1A2,BOK,SYNJ2,PHOX2B,CACNA1A,CASP5,CBLN1,CD3E,INA,CDH1,CDH2,CDK6,NOG,LHX2,NRXN1,VAX2,CNTN1,COL1A1,COL2A1,BAG3,CRH,SLC32A1,NCOR2,CHD5,MACROD2,CNTNAP2,PLXNA4,SLITRK5,CTNNA2,DAB1,PHGDH,DDX10,ARNT2,MAFB,DLX1,DLX5,CRISPLD1,TRAPPC9,SHANK1,CRISPLD2,DRD1,DRD2,TFAP2D,LPAR1,EDNRA,ELAVL4,EML1,EMX1,EMX2,…
											ToppCell Atlas	a5284adca931a78b1c4592925c4860853ebd24f1	control-Lymphoid-B_cell|Lymphoid / Severity, Lineage and Cell class of Nasopharyngeal (NS) Samples from Patients and Controls	Upper Airway and Bronchi Atlas of COVID-19 Patients	1.875e-44	8.317e-42	80	194	ACP5,MICAL3,STX7,SEMA7A,CPNE5,WDFY4,CXCR5,CD19,CD37,SYNGR2,CD40,TNFRSF13C,CD74,CD79A,CD79B,CD83,CCR6,SH3BP5,COL9A2,FCRL4,FCRL5,CTSZ,RASSF2,ARHGAP25,PARP15,ARID3A,EBF1,GPR183,EGR2,IER5,BASP1,ARID5B,IFI30,HVCN1,SH2B2,ARID4B,GNG7,MKNK2,GRB2,FCRLA,HLA-DMA,HLA-DMB,HLA-DOA,HLA-DOB,HLA-DPB1,HLA-DRA,IRF8,CD82,CD180,BCL11A,MEF2C,CIITA,TSPAN33,MYO1E,CCDC50,PAX5,PDE4B,BLNK,TMEM154,CDK14,PLCG2,FCRL2,PTPN6,RA…		Coexpression Atlas	Arv_EB-LF_2500_K2	AravindRamakr_EmbryoidBody-LF_top-relative-expression-ranked_2500_k-means-cluster#2	PCBC	2.023e-48	7.101e-46	207	960	CSMD2,ADCYAP1,EVX2,SORCS2,AMPH,DPP10,CPZ,LRRC4C,LGR5,ASCL1,UNC5C,ATOH1,SLC4A4,DLK1,PHOX2B,CBLN1,CCK,CDH6,CDH10,CDKN1C,CDKN2A,CDX2,CFTR,LHX2,HAND1,COL1A1,COL2A1,COL5A1,COL8A1,FAM163A,COL12A1,CXCL14,GATA5,CRABP1,CRHBP,NCAN,CTNNA2,CTNND2,SEMA3E,PYGO1,ZNF536,PCDHB5,ISM1,DCC,TRIL,LYPD1,DLX1,HS3ST3B1,DNAH9,NPNT,CRISPLD2,SOST,DRD2,GPC6,USH1C,EFNB2,HMCN1,ELAVL3,ELAVL4,GREM1,EMX2,EN1,EN2,EPHA5,KCNK9,TMEM1…
											ToppCell Atlas	082b3be49fa9d65ed8351d4e80680583f8735207	MS-Multiple_Sclerosis-Lymphocyte-B|Multiple_Sclerosis / Disease, condition lineage and cell class	Integration of immune-mediated diseases (COVID-19 + Influenza + Sepsis + Multiple Sclerosis)	2.815e-44	1.225e-41	81	200	ADK,OSBPL10,STX7,CPNE5,WDFY4,ADAM19,BCL7A,CXCR5,FCRL3,ZNF860,CD19,PDLIM1,CD37,SYNGR2,CD40,TNFRSF13C,CD72,CD74,CD79A,CD79B,CD83,DERL3,CCR6,CNR2,COL19A1,SETBP1,KIAA0040,FCRL5,HDAC9,E2F5,EBF1,SNX29,RCSD1,SEMA4B,CXXC5,HVCN1,SYT17,RAB30,GNG7,FCRLA,SP140,HLA-DMA,HLA-DMB,HLA-DOA,HLA-DOB,HLA-DPB1,HLA-DRA,BACH2,C16orf74,IRF8,CD82,AFF3,CD180,PPP1R14A,BCL11A,MEF2C,BTLA,CCDC50,P2RX5,PAX5,BLNK,TMEM154,CDK14,A…		Coexpression	M1954	Genes with high-CpG-density promoters (HCP) bearing the tri-methylation mark at H3K27 (H3K27me3) in MCV6 cells (embryonic fibroblasts trapped in a differentiated state).	MSigDB C2: CGP Curated Gene Sets (v7.3)	3.593e-48	3.69e-45	127	437	VGLL2,FOXB2,EVX2,ADRA2C,KCNT1,DPP10,ASCL2,ATP2B2,BMP2,SYT6,BRSK2,CBLN1,CCK,CCKBR,SLC6A5,NOG,CACNA2D2,CHRNA3,SLC35F3,FAM163A,TRIM58,ADAMTS2,CXCL14,GATA5,SLC32A1,CHD5,RASGEF1C,FBLL1,IRX4,STMN3,AK5,MAFB,DOCK3,DRD5,DSCAM,CNNM1,TMEM132E,PRDM13,EMX1,QRFPR,FGF3,FGF12,FOXF1,FOXE3,FOXC2,FOXE1,DPYSL4,FOXD3,LBX1,CACNG4,NRG3,SIX2,GABRA4,NKX6-2,TCERG1L,ATP8A2,GJB6,GATA4,GDNF,SLC38A3,PRLHR,GRB10,GRIA2,GRID1,PT…
											ToppCell Atlas	73e39005a597e13aea571ae6ae5824d1c7448b71	severe-Lymphocytic-B_cells_1|Lymphocytic / Cohort 2 (Rhapsody WB + PBMC) with disease condition, lineage and cell classs	PBMC Atlas of COVID-19 Patients (Schulte-Schrepping et al.)	2.986e-44	1.275e-41	80	195	SNN,OSBPL10,STX7,CPNE5,WDFY4,BCL7A,CXCR5,FCRL3,ZNF860,CBFA2T3,CD1C,CD19,PDLIM1,CD37,SYNGR2,CD40,TNFRSF13C,CD72,CD74,CD79A,CD79B,CD83,CNR2,COL19A1,FCRL5,USP6NL,HDAC9,MTSS1,PARP15,E2F5,EBF1,SIDT2,RCSD1,CORO2B,BASP1,SEMA4B,CXXC5,HVCN1,TCL6,LILRB1,RAB30,GNG7,FCRLA,HLA-DMA,HLA-DMB,HLA-DOA,HLA-DOB,HLA-DPB1,HLA-DRA,BACH2,IRF8,AFF3,PPP1R14A,BCL11A,MEF2C,CIITA,BTLA,TSPAN33,CCDC50,P2RX5,PAX5,BLNK,CDK14,ABC…		Transcription Factor Binding Site	TGGAAA_V$NFAT_Q4_01	TGGAAA_V$NFAT_Q4_01	TFBS	4.421e-47	7.966e-45	233	1497	KCNH7,ADCY2,SLITRK1,ADORA1,PCDH10,AMPH,PRSS12,PPFIA2,GAS7,PPP4R4,SLC26A7,UNC5C,ATP2A2,ATP2B4,NOL4,DDIT4L,BDNF,BMP2,BOK,PHOX2B,CALB1,USP2,TNFRSF8,CDH6,CDK6,NOG,VAMP3,HAND1,HAND2,COL2A1,COL8A1,COL12A1,ADAMTS2,ZNF521,CHST11,IPCEF1,PHACTR3,CNTNAP2,SLITRK5,AUTS2,CTNND2,DOCK4,HDAC4,DAB1,DAB2,PHGDH,DLX1,HS3ST3B1,IL23R,ESPN,DOCK3,ARRDC4,EDNRA,KRTAP17-1,ELAVL3,ELAVL4,GREM1,DCTN4,EMX1,EN1,ERBB4,IRX5,ETS2,E…
											ToppCell Atlas	40b5e9e8f8fd8d84cb5b43e67b49267082348e9f	COVID_vent-Lymphocytic-B_cell|COVID_vent / Disease condition, Lineage, Cell class and subclass	PBMC Atlas of COVID-19 patients (Wilk et al.)	3.094e-44	1.275e-41	79	190	ZNF608,OSBPL10,MICAL3,STX7,CPNE5,WDFY4,BCL7A,FCRL3,ZNF860,CD1C,CD19,PDLIM1,CD37,CD40,TNFRSF13C,CD72,CD74,CD79A,CD79B,CD83,CNR2,COL19A1,CELSR1,SETBP1,FCRL5,USP6NL,HDAC9,SCRN1,FAM167A,PARP15,EBF1,SEMA4B,CXXC5,HVCN1,RAB30,GNG7,FCRLA,SP140,HLA-DMA,HLA-DMB,HLA-DOA,HLA-DOB,HLA-DPB1,HLA-DRA,BACH2,IRF8,CLEC17A,AFF3,BCL11A,MEF2C,CIITA,BTLA,TSPAN33,CCDC50,P2RX5,PAX5,BLNK,TMEM154,CDK14,ABCB4,PLCG2,FCRL2,PTP…		Coexpression	M1938	Genes with high-CpG-density promoters (HCP) bearing the H3K27 tri-methylation (H3K27me3) mark in brain.	MSigDB C2: CGP Curated Gene Sets (v7.3)	1.24e-47	1.168e-44	99	271	FOXB2,PHOX2A,NKX3-2,DLK1,BNC1,CALB2,CDX2,CHRNA3,HAND1,VAX2,HAND2,GATA5,CELSR1,IRX4,DLX4,ESPN,PRDM13,B4GALNT2,EVX1,FGF3,FGFR4,FOXL1,FOXE3,FOXC2,FOXE1,FOXD3,FOXB1,LBX1,SIX2,GATA3,GATA4,GBX2,GRB10,PRDM6,MNX1,HMX2,FOXA2,HOXA10,HOXA13,HOXC4,HOXC8,HOXC11,HOXC13,HOXD1,HOXD8,HOXD9,HOXD11,HOXD12,HOXD13,PDX1,LHX1,OLIG3,LMX1A,LMX1B,MMP2,UNCX,MYOD1,MAFA,NEUROG1,NKX6-1,NPY,HMX3,SIX6,PAX1,PAX2,PAX7,PITX2,TLX3,…
											ToppCell Atlas	a37a32dc1b931562a6660074e19d5598efc65284	COVID_vent-Lymphocytic-B_cell-|COVID_vent / Disease condition, Lineage, Cell class and subclass	PBMC Atlas of COVID-19 patients (Wilk et al.)	3.094e-44	1.275e-41	79	190	ZNF608,OSBPL10,MICAL3,STX7,CPNE5,WDFY4,BCL7A,FCRL3,ZNF860,CD1C,CD19,PDLIM1,CD37,CD40,TNFRSF13C,CD72,CD74,CD79A,CD79B,CD83,CNR2,COL19A1,CELSR1,SETBP1,FCRL5,USP6NL,HDAC9,SCRN1,FAM167A,PARP15,EBF1,SEMA4B,CXXC5,HVCN1,RAB30,GNG7,FCRLA,SP140,HLA-DMA,HLA-DMB,HLA-DOA,HLA-DOB,HLA-DPB1,HLA-DRA,BACH2,IRF8,CLEC17A,AFF3,BCL11A,MEF2C,CIITA,BTLA,TSPAN33,CCDC50,P2RX5,PAX5,BLNK,TMEM154,CDK14,ABCB4,PLCG2,FCRL2,PTP…		Transcription Factor Binding Site	TAATTA_V$CHX10_01	TAATTA_V$CHX10_01	TFBS	7.782e-47	1.202e-44	145	659	ADARB2,SLITRK1,DPP10,ARL3,SLC26A7,RASL11B,ATP2A2,ATP2B4,NOL4,BDNF,NRP1,SP8,BMPR1B,ARHGEF7,PHOX2B,SLC6A5,CDH6,CDH10,FOXN3,CDYL,COL1A1,ONECUT2,COL12A1,SLITRK5,CTNND2,KLK13,CYLD,DAB1,IRX4,MED24,DLX1,FGF19,DSCAM,ELAVL4,EMX2,EN1,SEZ6,ERBB4,IRX5,ERG,ETS2,ETV1,MECOM,CACNG2,SEMA3A,ZIC4,DLC1,FST,FOXG1,FOXF2,NEBL,LBX1,TBR1,KCNH5,SALL3,GJB6,GBX2,KIRREL3,NTNG2,WIF1,FZD10,HOXC4,HOXC10,SCRT2,KCNK2,KCNN3,LAMB1,…
											ToppCell Atlas	c4602bdd0daa09d6c9b1892f523dc9c58a4904a6	Wang_et_alNucSeq_superbinexpr_(44)-Immune_Lymphocytic-B_lymphocyte-B_cell|Wang_et_alNucSeq_superbinexpr_(44) / Source, Lineage, Class, Cell subtype	Integration of Lung Superbins	4.739e-44	1.885e-41	80	196	ADD2,OSBPL10,MICAL3,TEAD2,CPNE5,BICD1,CXCR5,FCRL3,ZNF860,ANGPTL1,CD19,CD37,CD40,TNFRSF13C,CD72,CD79A,CD79B,DERL3,CNR1,CNR2,COL19A1,SETBP1,KIAA0040,FCRL5,USP6NL,FAM167A,PARP15,DTX1,E2F5,EBF1,RCSD1,SEMA4B,RHBDD1,HVCN1,SYVN1,RAB30,GNG7,FCRLA,C12orf74,RASSF6,SP140,BACH2,C16orf74,CLEC17A,KCNN3,AFF3,SLC6A16,CBLN3,PAX5,BLNK,TMEM154,CDK14,ABCB4,PLCG2,FCRL2,PTPRK,QSOX2,RALGPS2,RGS16,RABEP2,STRBP,RRAS2,IKZ…		ToppCell Atlas	e8ba1b3532d31f1cca4798bc2ddaa3cdb2eb90d7	Mid-temporal_gyrus_(MTG)-Neuronal|Mid-temporal_gyrus_(MTG) / Sample group (Anatomical region groups), lineage, cell class, cell subclass and cell type	Human Multiple Cortical Areas SMART-seq	1.126e-47	1.851e-44	68	197	CSMD3,SLC12A5,AMPH,SPTBN4,CADPS,ATP2B2,PHACTR1,CACNA1B,CACNA1C,SHISA9,SRRM3,CDH18,CHRM3,NRXN3,NRXN1,SLC35F3,CNTN1,STXBP5L,CHD5,MACROD2,CNTNAP2,RIMS2,SNAP91,FGF12,FGF14,CAP2,NBEA,NRG3,GABRA1,GABRB3,GABRG2,GABRG3,ATP8A2,GRIA2,GRIK2,GRIN2A,GRIN2B,GRM5,AGBL4,NEGR1,KCNB1,KCNC2,MAP1B,CNTN4,HCN1,OPCML,SNTG1,PCSK2,PLEKHA5,MDGA2,PTPRN2,PTPRR,RTN1,RYR2,LRFN5,FRMD4A,SHANK2,UNC80,MYT1L,HECW1,STXBP1,PLCB1,SYN…
											ToppCell Atlas	7ffb6d9c283cc19aca0a974095dae6e640f440b2	Wang_et_alNucSeq_superbinexpr_(44)-Immune_Lymphocytic-B_lymphocyte|Wang_et_alNucSeq_superbinexpr_(44) / Source, Lineage, Class, Cell subtype	Integration of Lung Superbins	4.739e-44	1.885e-41	80	196	ADD2,OSBPL10,MICAL3,TEAD2,CPNE5,BICD1,CXCR5,FCRL3,ZNF860,ANGPTL1,CD19,CD37,CD40,TNFRSF13C,CD72,CD79A,CD79B,DERL3,CNR1,CNR2,COL19A1,SETBP1,KIAA0040,FCRL5,USP6NL,FAM167A,PARP15,DTX1,E2F5,EBF1,RCSD1,SEMA4B,RHBDD1,HVCN1,SYVN1,RAB30,GNG7,FCRLA,C12orf74,RASSF6,SP140,BACH2,C16orf74,CLEC17A,KCNN3,AFF3,SLC6A16,CBLN3,PAX5,BLNK,TMEM154,CDK14,ABCB4,PLCG2,FCRL2,PTPRK,QSOX2,RALGPS2,RGS16,RABEP2,STRBP,RRAS2,IKZ…		GO: Biological Process	GO:0048666	neuron development		2.485e-47	2.604e-44	262	1358	GPRIN1,CSMD3,SLITRK1,ADCYAP1,SLC12A5,AGER,ISLR2,PPFIA2,APC,GAS7,LRRC4C,APP,SPTBN4,ARL3,ASCL1,UNC5C,TMEM108,TRAK2,ATOH1,ATP2B2,PHACTR1,BBS1,BDNF,NRP1,ALKBH1,BMPR1B,DST,MTMR2,PHOX2B,SDK1,CACNA1A,NEUROD4,BRSK2,CCK,CD3E,CDH1,CDH2,CDH4,CDKN1C,NOG,CHRNA3,B4GALT6,TAOK2,LHX2,NRXN3,NRXN1,VAX2,NTN1,ATXN10,QKI,CNGA3,CNTN1,HAND2,ONECUT2,ADAMTS1,CRMP1,CNTNAP2,PLXNA4,SLITRK5,AUTS2,CTNNA2,CTNND2,RIMS2,GPRIN2,SE…
											ToppCell Atlas	0bc58c8942491e7ee5b858c5742770df7677532f	PBMC_fresh-frozen-Severe-critical_convalescent_d14-21-Lymphocytic-Lymphocytic_B-B_cell-B_c04-SOX5-TNFRSF1B|Severe-critical_convalescent_d14-21 / Compartment, severity and other cell annotations on 10x 3' data (130k)	Large Scale COVID-19 Single Cell Data (Ren et al.)	5.028e-44	1.966e-41	77	181	ACP5,STX7,SEMA7A,CPNE5,FCRL3,ZNF860,ANGPTL1,CD1C,CD19,PDLIM1,SYNGR2,CD40,TNFRSF13C,CD72,CD79A,CD79B,CDKN1A,CCR6,SETBP1,ITSN2,FCRL5,RNF141,DTX1,EBF1,SEMA4B,CIB1,GNG7,GRN,FCRLA,HCK,HLA-DMA,HLA-DMB,HLA-DOB,HLA-DPB1,HLA-DRA,IRF8,AFF3,CD180,PPP1R14A,BCL11A,MEF2C,MAP3K1,TSPAN33,MX1,CCDC50,P2RX5,PAX5,BLNK,TMEM154,CDK14,PLCG2,PARP14,LGMN,FCRL2,PTPN1,PTPN6,TMCO3,PLEKHF2,RALGPS2,STRBP,DOK3,BCAS4,SOX5,SPIB,…		ToppCell Atlas	4204a07c3dddc9dab0ec73e83df38bc28b3118cc	Somatosensory_Cortex_(S1)-Neuronal|Somatosensory_Cortex_(S1) / Sample group (Anatomical region groups), lineage, cell class, cell subclass and cell type	Human Multiple Cortical Areas SMART-seq	2.431e-47	3.731e-44	68	199	CSMD3,ADCY2,SLC12A5,AMPH,PPFIA2,SPTBN4,CADPS,ATP1A3,ATP2B2,PHACTR1,CACNA1A,CACNA1B,CACNA1C,SRRM3,CDH18,CHRM3,NRXN3,NRXN1,CNTN1,STXBP5L,CHD5,CNTNAP2,RIMS2,SNAP91,NCALD,FGF12,FGF14,CAP2,NBEA,NRG3,GABRA1,GABRB3,GABRG2,GABRG3,ATP8A2,PPARGC1A,GRIA2,GRIK2,GRIN2A,GRIN2B,GRM5,AGBL4,NEGR1,KCNB1,KCNC2,MAP1B,CNTN4,HCN1,OPCML,SNTG1,PLEKHA5,MDGA2,PTPRN2,PTPRR,RTN1,RYR2,LRFN5,FRMD4A,SHANK2,UNC80,MYT1L,HECW1,ST…
											ToppCell Atlas	54e392b4ebe601d4838739ff7de3ac6b2203c948	COVID-19-COVID-19_Mild-Lymphocyte-B-B_memory|COVID-19_Mild / Disease, condition lineage and cell class	Integration of immune-mediated diseases (COVID-19 + Influenza + Sepsis + Multiple Sclerosis)	1.856e-43	7.135e-41	80	199	ACP5,OSBPL10,MICAL3,CPNE5,WDFY4,CXCR5,ZNF860,BAIAP3,CD19,PDLIM1,CD80,CD37,SYNGR2,CD40,TNFRSF13C,CD74,CD79A,CD79B,CD83,CNR2,TRAF4,HERPUD1,USP6NL,E2F5,EBF1,GPR183,BASP1,ARID5B,SEMA4B,CXXC5,NEK6,KAT2A,RAB30,GNG7,MKNK2,FCRLA,RASSF6,SP140,HLA-DMA,HLA-DMB,HLA-DOA,HLA-DOB,HLA-DPB1,HLA-DRA,IRF8,CD82,KCNN4,AFF3,LYPLAL1,PPP1R14A,BCL11A,MEF2C,TSPAN33,ANKRD33B,MYO1C,CCDC50,P2RX5,PAX5,BLNK,TMEM154,CDK14,FCRL2…		ToppCell Atlas	b42fd64b0fb95434a9e4e6586f31d26114a4074b	Neuron-Postmitotic-Inhibitory_Neuron-MGE2|World / Primary Cells by Cluster	Comparison of human cortex and organoids	5.224e-47	7.075e-44	67	194	ADARB2,APC,SLC7A14,CALB1,CALB2,CCK,CACNA2D2,SYNPR,NRXN3,NRXN1,CXCL14,CRHBP,SLC32A1,CHD5,CNTNAP2,ZNF536,DGKB,ARNT2,MAFB,DLX1,DLX5,GRIN3A,DPP6,ELAVL4,ERBB4,FGF14,SCGN,GABRA1,GABRA2,GABRG2,GABRG3,GAD1,CPLX2,GRIK1,GRIK2,GRIN2A,GRM5,PTPRT,SHISA6,KCNC2,MAF,SCG3,PDE3A,PDZRN4,NXPH1,MAPK10,PROX1,RELN,PTPRM,PTPRR,RASGRF2,RGS12,KCNIP1,RTN1,SATB1,SOX6,AAK1,RPH3A,SLC6A1,SNRPN,PDZRN3,NPAS3,SST,TAC1,NR2F2,CADM1…
											ToppCell Atlas	5cd72330c9d9bb21b6c9d5d35085eade101486d1	PBMC_fresh-frozen-Severe-critical_progression_d12-22_no-steroids-Lymphocytic-Lymphocytic_B-B_cell-B_c02-MS4A1-CD27|Severe-critical_progression_d12-22_no-steroids / Compartment, severity and other cell annotations on 10x 3' data (130k)	Large Scale COVID-19 Single Cell Data (Ren et al.)	1.993e-43	7.418e-41	79	194	ZNF608,OSBPL10,MICAL3,SEMA7A,WDFY4,ADAM19,BRAF,ANGPTL1,CD19,PDLIM1,CD37,SYNGR2,CD40,TNFRSF13C,CD74,CD79A,CD79B,CD83,CNR2,COL19A1,TRAF4,SIPA1L1,SETBP1,AUTS2,HERPUD1,MSI2,ARHGAP25,PARP15,EBF1,SNX29,BASP1,ARID5B,FOXP1,RAB30,GNG7,MKNK2,SP140,HLA-DMA,HLA-DMB,HLA-DOB,HLA-DPB1,HLA-DRA,BACH2,IRF8,CLEC17A,AFF3,BCL11A,MEF2C,TSPAN33,ANKRD33B,MYO1C,CCDC50,NFKB1,NR4A2,P2RX5,PAX5,CDK14,PARP14,PRKCE,FCRL2,PTPN1…		ToppCell Atlas	81e7bc6516ab8d02ccd1c76a56a3533b788c27c8	Neuron-Postmitotic-Inhibitory_Neuron-MGE2-10|World / Primary Cells by Cluster	Comparison of human cortex and organoids	5.224e-47	7.075e-44	67	194	ADARB2,APC,SLC7A14,CALB1,CALB2,CCK,CACNA2D2,SYNPR,NRXN3,NRXN1,CXCL14,CRHBP,SLC32A1,CHD5,CNTNAP2,ZNF536,DGKB,ARNT2,MAFB,DLX1,DLX5,GRIN3A,DPP6,ELAVL4,ERBB4,FGF14,SCGN,GABRA1,GABRA2,GABRG2,GABRG3,GAD1,CPLX2,GRIK1,GRIK2,GRIN2A,GRM5,PTPRT,SHISA6,KCNC2,MAF,SCG3,PDE3A,PDZRN4,NXPH1,MAPK10,PROX1,RELN,PTPRM,PTPRR,RASGRF2,RGS12,KCNIP1,RTN1,SATB1,SOX6,AAK1,RPH3A,SLC6A1,SNRPN,PDZRN3,NPAS3,SST,TAC1,NR2F2,CADM1…
											ToppCell Atlas	b16b96e42ea9734731342d4c41ff1711bd149462	PBMC-Mild-Lymphocyte-B|Mild / Location, Disease Group, Cell group, Cell class and sub_cluster (2021.03.09)	Integration of Multiple Sampling Location of COVID-19 Patients	1.993e-43	7.418e-41	79	194	ADK,ZNF608,OSBPL10,MICAL3,STX7,CPNE5,WDFY4,ADAM19,BCL7A,CXCR5,ZNF860,CAV1,CD19,PDLIM1,CD40,TNFRSF13C,CD72,CD74,CD79A,CD79B,CD83,DERL3,CNR2,COL19A1,SETBP1,FCRL5,USP6NL,E2F5,EBF1,SNX29,BASP1,SEMA4B,CXXC5,HVCN1,RAB30,GNG7,FCRLA,SP140,HLA-DMA,HLA-DMB,HLA-DOA,HLA-DOB,HLA-DPB1,HLA-DRA,BACH2,C16orf74,IRF8,CLEC17A,AFF3,PPP1R14A,BCL11A,MEF2C,BTLA,TSPAN33,MYO1C,CCDC50,P2RX5,PAX5,BLNK,CDK14,ABCB4,FCRL2,PTPR…		GO: Biological Process	GO:0007420	brain development		1.299e-46	1.225e-43	196	853	ADCYAP1,APP,PHOX2A,ARRB2,ASCL1,UNC5C,TMEM108,ATOH1,ATP2B2,ATP2B4,PHACTR1,AVPR1A,BBS1,NRP1,BMP2,BMPR1A,ALDH1A2,BOK,SYNJ2,PHOX2B,CACNA1A,CASP5,CBLN1,CD3E,INA,CDH1,CDH2,CDK6,NOG,LHX2,NRXN1,VAX2,CNTN1,BAG3,CRH,SLC32A1,NCOR2,CHD5,MACROD2,CNTNAP2,PLXNA4,SLITRK5,CTNNA2,DAB1,PHGDH,ARNT2,MAFB,DLX1,DLX5,TRAPPC9,SHANK1,DRD1,DRD2,TFAP2D,LPAR1,ELAVL4,EML1,EMX1,EMX2,EN1,EN2,OLIG2,EPHA5,SEZ6,EPHA7,ERBB4,CTTNBP2…
											ToppCell Atlas	2b53dae0e6e85b7139f8a9872fbebb3705b2f1bf	PBMC_fresh-frozen-Mild-Moderate_convalescent_d36-51-Lymphocytic-Lymphocytic_B-B_cell-B_c04-SOX5-TNFRSF1B|Mild-Moderate_convalescent_d36-51 / Compartment, severity and other cell annotations on 10x 3' data (130k)	Large Scale COVID-19 Single Cell Data (Ren et al.)	2.093e-43	7.545e-41	78	189	ACP5,OSBPL10,STX7,CPNE5,WDFY4,ADAM19,FCRL3,ZNF860,ANGPTL1,CD1C,CD19,PDLIM1,CD80,CD40,TNFRSF13C,CD72,CD79A,CD79B,CNR2,COL9A3,SETBP1,FCRL5,CTSZ,MTSS1,RNF141,FAM167A,PARP15,TAS1R3,DTX1,EBF1,GPR183,SEMA4B,CXXC5,RAB30,FCRLA,C12orf74,SP140,HLA-DMA,HLA-DMB,HLA-DOB,HLA-DRA,CD82,AFF3,CD180,PPP1R14A,BCL11A,MEF2C,MGAT3,CIITA,TSPAN33,MYO1C,CCDC50,P2RX5,PAX5,BLNK,CDK14,PLCG2,LGMN,FCRL2,PTPN1,RALGPS2,STRBP,ST6…		Coexpression	15489324-TableS2	Human Messina_04_1962genes_TranscriptionFactors	GeneSigDB	2.093e-46	1.819e-43	279	1741	EVX2,TSHZ3,ZNF560,CBX4,BARX2,PHOX2A,ASCL1,ASCL2,ATOH1,NKX3-2,BNC1,FOXL2,TIMELESS,PHOX2B,NEUROD4,RUNX1T1,TBX18,CDH6,CDX2,MSC,GCM2,CHD3,FOXN3,LHX2,HAND1,VAX2,HAND2,ONECUT2,TRIM58,LITAF,ZNF521,GATA5,ATF2,ATF6B,SOX13,NCOR2,CHD5,CSRP2,ZNF765,ZNF536,ZFP42,HDAC4,RNF144A,IRX4,MED24,KLHL3,NKX2-8,ARNT2,MAFB,DLX1,DLX4,DLX5,OLIG1,TFAP2D,ZNF300,HIVEP3,ZNF263,TRIM17,ZNF197,PRDM13,ZNF350,EMX1,EMX2,EN1,EN2,OLIG2…
											ToppCell Atlas	5f1f4321939877374a8ee13de93f2d1390af8e2e	PBMC_fresh-frozen-Severe-critical_progression_d12-22_with-steroid-Lymphocytic-Lymphocytic_B|Severe-critical_progression_d12-22_with-steroid / Compartment, severity and other cell annotations on 10x 3' data (130k)	Large Scale COVID-19 Single Cell Data (Ren et al.)	2.093e-43	7.545e-41	78	189	ADK,WDFY4,ADAM19,BCL7A,CD19,PDLIM1,CD80,SYNGR2,CD40,TNFRSF13C,CD72,CD74,CD79A,CD79B,CDKN1A,CD83,COL9A2,COL9A3,COL19A1,MAP3K8,CLIC4,TRAF4,SIPA1L1,USP6NL,MTSS1,EBF1,SNX29,CORO2B,BASP1,CXXC5,HVCN1,GALNT2,RAB30,GNA12,GNG7,FFAR1,FCRLA,HLA-DMA,HLA-DMB,HLA-DOA,HLA-DOB,HLA-DPB1,HLA-DRA,C16orf74,IRF8,CD82,AFF3,BCL11A,MEF2C,TSPAN33,CCDC50,P2RX5,PAX5,BLNK,CDK14,ABCB4,SNX8,PLCG2,PARP14,PRKCE,QSOX2,RALGPS2,ST…		GO: Biological Process	GO:0009790	embryo development		2.357e-46	2.021e-43	255	1316	ADCY9,AXIN2,TSHZ3,TRIM71,PPP4R4,ARHGDIG,ASCL2,ATOH1,ATP2B2,NKX3-2,DLK1,NRP1,SP8,BMP2,ALKBH1,BMPR1A,ALDH1A2,FOXL2,TIMELESS,CACNA1C,TBX18,CDH1,CDKN1C,LRAT,CDX2,NOG,LHX2,HAND1,VAX2,NTN1,HAND2,COL1A1,COL2A1,COL5A1,COL8A1,COL12A1,CHST11,NCOR2,CELSR1,MYADM,ZFP42,FBLL1,DAB2,YTHDC1,PHGDH,STMN3,ARNT2,MAFB,DLX1,DLX4,DLX5,DNMT3A,DSC3,USH1C,EDNRA,LATS2,SP9,SENP2,GREM1,EMX1,EN1,EN2,ERBB4,EYA4,IRX5,ETS2,MECOM,…
											ToppCell Atlas	d95551392de7316b72eacf1e4a1cb23452991fa0	Control-Control-Lymphocyte-B|Control / Disease, condition lineage and cell class	Integration of immune-mediated diseases (COVID-19 + Influenza + Sepsis + Multiple Sclerosis)	2.905e-43	1.031e-40	80	200	OSBPL10,MICAL3,STX7,CPNE5,WDFY4,ADAM19,BCL7A,CXCR5,FCRL3,ZNF860,CD19,PDLIM1,CD37,CD40,TNFRSF13C,CD72,CD74,CD79A,CD79B,CNR2,COL19A1,KIAA0040,FCRL5,USP6NL,E2F5,EBF1,BASP1,SEMA4B,CXXC5,HVCN1,GNB5,FOXP1,RAB30,GNG7,FCRLA,SP140,HLA-DMA,HLA-DMB,HLA-DOA,HLA-DOB,HLA-DPB1,HLA-DRA,BACH2,C16orf74,IRF8,CLEC17A,CD82,AFF3,CD180,PPP1R14A,BCL11A,MEF2C,CIITA,BTLA,TSPAN33,MYO1C,CCDC50,P2RX5,PAX5,BLNK,CDK14,ABCB4,FC…		Coexpression Atlas	PCBC_EB_fibroblast_500	Progenitor-Cell-Biology-Consortium_EmbryoidBody_from_inducedPluripotentialStemCells_derived from_from_fibroblast_top-relative-expression-ranked_500	PCBC	9.707e-46	3.164e-43	139	499	ADCYAP1,EVX2,AGTR1,CPZ,LGR5,ASCL1,UNC5C,ATOH1,DLK1,BRSK2,ALPK2,CDX2,NOG,CHGA,LHX2,HAND1,HAND2,COL1A1,COL2A1,ONECUT2,FAM163A,CXCL14,GATA5,CRABP1,NCAN,PHACTR3,CNTNAP2,GPRIN2,ISM1,SNAP91,NPNT,CRISPLD2,SOST,DRD2,DSC3,USH1C,ELAVL3,ELAVL4,NRN1,TMEM132C,ZIC4,HAVCR1,ACTL6B,HPCAL4,FOXF1,FOXF2,UBD,B3GAT1,CACNG4,CPLX2,GDF10,GDNF,GRIA2,GRIA4,GRIK1,WIF1,PRDM6,CDC20B,SLC5A7,HOXA9,HOXA10,HOXB8,HOXC4,HOXC8,HOXC9…
											ToppCell Atlas	ff7956624b36df34e55295b295a71585accf07bd	control-Lymphocytic-B_cells_1|Lymphocytic / Cohort 2 (Rhapsody WB + PBMC) with disease condition, lineage and cell classs	PBMC Atlas of COVID-19 Patients (Schulte-Schrepping et al.)	3.148e-43	1.1e-40	79	195	OSBPL10,STX7,CPNE5,WDFY4,ADAM19,BCL7A,CXCR5,FCRL3,CBFA2T3,CD1C,CD19,PDLIM1,CD37,SYNGR2,CD40,TNFRSF13C,CD72,CD74,CD79A,CD79B,CD83,CNR2,COL19A1,CLIC4,SETBP1,FCRL5,USP6NL,HDAC9,MTSS1,RNF141,PARP15,E2F5,EBF1,BASP1,SEMA4B,CXXC5,HVCN1,TCL6,RAB30,GNG7,FCRLA,HLA-DMA,HLA-DMB,HLA-DOA,HLA-DOB,HLA-DPB1,HLA-DRA,BACH2,IRF8,AFF3,CD180,BCL11A,MEF2C,CIITA,BTLA,TSPAN33,CCDC50,P2RX5,PAX5,BLNK,CDK14,ABCB4,PLCG2,FCRL…		ToppCell Atlas	9e0aa1e577620c7aca1de5cf0ff091c5e08ecc33	primary_auditory_cortex_(A1C)-Neuronal|primary_auditory_cortex_(A1C) / Sample group (Anatomical region groups), lineage, cell class, cell subclass and cell type	Human Multiple Cortical Areas SMART-seq	3.514e-46	4.494e-43	67	199	CSMD3,SLC12A5,AMPH,SPTBN4,CADPS,ATP1A3,ATP2B2,PHACTR1,CACNA1A,CACNA1B,CACNA1C,SRRM3,CDH18,CHRM3,NRXN3,NRXN1,CNTN1,STXBP5L,CHD5,CNTNAP2,RIMS2,SNAP91,NCALD,FGF12,FGF14,CAP2,NBEA,NRG3,GABRA1,GABRA4,GABRB3,GABRG2,GABRG3,ATP8A2,GRIA2,GRIK2,GRIN2A,GRIN2B,GRM5,AGBL4,NEGR1,KCNB1,KCNC2,MAP1B,CNTN4,HCN1,OPCML,SNTG1,PLEKHA5,MDGA2,PTPRN2,PTPRR,RTN1,RYR2,LRFN5,FRMD4A,SHANK2,UNC80,MYT1L,HECW1,STXBP1,PLCB1,SYN2…
											ToppCell Atlas	5a9a592875fbd0b1429b48db29a760fdc9c2c856	PBMC-Mild-Lymphocyte-B-B_cell-B_intermediate-B_intermediate-0|Mild / Location, Disease Group, Cell group, Cell class and sub_cluster (2021.03.01)	Integration of Multiple Sampling Location of COVID-19 Patients	5.295e-43	1.823e-40	78	191	OSBPL10,MICAL3,TEAD2,CPNE5,WDFY4,ADAM19,CXCR5,ZNF860,ANGPTL1,CD1C,CD19,PDLIM1,CD37,CD40,TNFRSF13C,CD74,CD79A,CD79B,CD83,CNR2,COL9A3,COL19A1,TRAF4,SETBP1,FCRL5,HERPUD1,USP6NL,PARP15,E2F5,EBF1,GPR183,BASP1,SEMA4B,CXXC5,FOXP1,RAB30,GNG7,MKNK2,FCRLA,RASSF6,SP140,HLA-DMA,HLA-DMB,HLA-DOB,HLA-DPB1,HLA-DRA,C16orf74,IRF8,CLEC17A,CD82,AFF3,BCL11A,CIITA,TSPAN33,MYO1C,CCDC50,P2RX5,PAX5,PDE4B,BLNK,FCRL2,PTPRK…		ToppCell Atlas	48d801219bc771d6c7e151dc88ca4c179988de85	Neuronal|World / cells hierarchy compared to all cells using T-Statistic	Human Adult Brain MTG	5.104e-46	6.186e-43	67	200	CSMD3,SLC12A5,ODF2L,AMPH,SPTBN4,CADPS,ATP1A3,ATP2B2,PHACTR1,CACNA1A,CACNA1B,CACNA1C,SRRM3,CDH18,CHRM3,NRXN3,SLC35F3,CNTN1,STXBP5L,CHD5,CNTNAP2,RIMS2,SNAP91,FGF12,FGF14,CAP2,NBEA,NRG3,GABRA1,GABRB3,GABRG2,GABRG3,ATP8A2,GRIK2,GRIN2A,GRIN2B,GRM5,AGBL4,NEGR1,KCNB1,KCNC2,MAP1B,CNTN4,HCN1,OPCML,SNTG1,PCSK2,PLEKHA5,MDGA2,PTPRN2,PTPRR,RTN1,RYR2,LRFN5,AAK1,FRMD4A,SHANK2,UNC80,MYT1L,STXBP1,PLCB1,SYN2,UNC5D…
											ToppCell Atlas	559650fb53f18ecae4cfaa8221e978ae3fb63e06	control-B_naive|World / Cohort 1 (10x PBMC) with disease condition, cell group and cell class	PBMC Atlas of COVID-19 Patients (Schulte-Schrepping et al.)	7.767e-43	2.56e-40	79	197	ADK,OSBPL10,MICAL3,STX7,CPNE5,BCL7A,CXCR5,FCRL3,ZNF860,CD19,PDLIM1,CD37,CD40,TNFRSF13C,CD72,CD74,CD79A,CD79B,CCR6,CNR2,COL19A1,KIAA0040,FCRL5,DCK,DNASE1L3,DTX1,E2F5,EBF1,SNX29,SEMA4B,CXXC5,HVCN1,SYT17,RAB30,GNG7,FCRLA,HLA-DMA,HLA-DMB,HLA-DOA,HLA-DOB,HLA-DPB1,HLA-DRA,BACH2,C16orf74,IRF8,CLEC17A,AFF3,CD180,PPP1R14A,BCL11A,MEF2C,CIITA,BTLA,TSPAN33,P2RX5,PAX5,BLNK,ABCB4,FCRL2,PTPRK,TCTN1,SOBP,PLEKHF2…		GO: Biological Process	GO:0045165	cell fate commitment		1.346e-45	1.048e-42	113	324	APC,ASCL1,ATOH1,NRP1,BMP2,BMPR1A,NEUROD4,TBX18,HAND1,ONECUT2,ZNF521,GATA5,SOX13,CYLD,DLX1,OLIG1,IL23R,LATS2,OLIG2,ERBB4,ETS2,EYA2,FGF3,FGF10,FGFR2,FGFR4,FOXG1,FOXC2,LBX1,PRICKLE2,TBR1,SIX2,NKX6-2,GAS1,GATA3,GATA4,GATA6,GDNF,EHMT2,GLI3,NRG1,MNX1,FOXA1,FOXA2,ONECUT1,HOXA13,HOXC10,HOXC11,HOXD11,IHH,IL12RB1,ISL1,KDR,OLIG3,LY9,MYOD1,NEUROD1,NEUROG1,NKX2-2,OTX2,PAX2,PAX3,PAX6,PAX7,PML,PRRX1,TLX3,POU3F2…
											ToppCell Atlas	25303329b051831cf2ed4df68f3948308e5fbd96	COVID-19_Severe-Lymphoid_B|COVID-19_Severe / Disease group, lineage and cell class	Integration of 5 COVID-19 PBMC Datasets	7.767e-43	2.56e-40	79	197	OSBPL10,MICAL3,STX7,CPNE5,WDFY4,BCL7A,CXCR5,FCRL3,CAMK2D,CD1C,CD19,PDLIM1,CD37,CD40,TNFRSF13C,CD72,CD74,CD79A,CD79B,CD83,CNR2,COL19A1,TRAF4,SETBP1,FCRL5,USP6NL,MTSS1,PARP15,E2F5,EBF1,SNX29,SEMA4B,CXXC5,HVCN1,FOXP1,RAB30,GNG7,FFAR1,FCRLA,HLA-DMA,HLA-DMB,HLA-DOA,HLA-DOB,HLA-DPB1,HLA-DRA,BACH2,C16orf74,IRF8,CLEC17A,AFF3,BCL11A,MEF2C,CIITA,BTLA,TSPAN33,CCDC50,P2RX5,PAX5,PDE4B,BLNK,CDK14,ABCB4,FCRL2,P…		GO: Biological Process	GO:0003002	regionalization		1.444e-45	1.048e-42	125	392	AXIN2,APC,ASCL1,NRP1,SP8,BMP2,BMPR1A,BMPR1B,ALDH1A2,TBX18,CDX2,NOG,LHX2,VAX2,GATA5,CELSR1,MAFB,DLX1,SENP2,GREM1,EMX1,EMX2,EN1,ETS2,SEMA3A,FGF3,FGF10,FGFR2,FGFR4,FOXG1,FOXF1,FOXC1,FOXD1,FOXC2,FOXB1,TBR1,SIX2,INTU,NCKAP1,GAS1,GATA4,GBX2,GDNF,GLI3,BHLHE22,KDM2B,MNX1,FOXA1,FOXA2,HOXA7,HOXA9,HOXA10,HOXB8,HOXC4,HOXC8,HOXC9,HOXC10,HOXC11,HOXC13,HOXD3,HOXD8,HOXD9,HOXD11,HOXD13,ISL1,LHX1,LMX1B,LRP4,SMAD3,…
											ToppCell Atlas	5c67ed18fb92aec73c79f4db6d80cec777d9ba44	PBMC-Severe-Lymphocyte-B-B_cell|Severe / Location, Disease Group, Cell group, Cell class and sub_cluster (2021.03.01)	Integration of Multiple Sampling Location of COVID-19 Patients	7.767e-43	2.56e-40	79	197	ZNF608,OSBPL10,MICAL3,STX7,CPNE5,WDFY4,BCL7A,CXCR5,FCRL3,ZNF860,CD1C,CD19,PDLIM1,CD37,CD40,TNFRSF13C,CD72,CD74,CD79A,CD79B,CD83,CNR2,COL19A1,SETBP1,FCRL5,USP6NL,MTSS1,PARP15,E2F5,EBF1,SNX29,SEMA4B,CXXC5,HVCN1,FOXP1,RAB30,GNG7,FFAR1,FCRLA,HLA-DMA,HLA-DMB,HLA-DOA,HLA-DOB,HLA-DPB1,HLA-DRA,BACH2,C16orf74,IRF8,CLEC17A,AFF3,BCL11A,MEF2C,CIITA,TSPAN33,CCDC50,P2RX5,PAX5,PDE4B,BLNK,CDK14,ABCB4,FCRL2,PTPRK…		ToppCell Atlas	4db1a3c284488b3f6de7568363f176d74e2a4587	Adult-Epithelial-lung_neuroendocrine_cell_(PNEC)|Adult / Lineage, Cell type, age group and donor	Human Lung Cells in 3 Age Groups (Wang et al.)	1.474e-45	1.616e-42	63	175	KCNH7,KCNH8,GPRIN1,ADARB2,ANK2,CADPS,NOL4,VWC2L,CACNA1A,CACNA1B,CALCA,SRRM3,CDH18,NRXN1,CNGA3,ONECUT2,STXBP5L,RIMS2,SEMA3E,DGKB,SNAP91,DOCK3,USH1C,CACNG2,FLT4,SGIP1,DPYSL4,SCGN,PEX5L,GABRB3,TCERG1L,ATP8A2,GRIA2,GRIK2,NRG1,NEGR1,KCNA4,KCNH2,SCG3,NELL1,HCN1,KCNK10,PCDH9,NALCN,SYT10,ELOVL2,PHF21B,TMEM132D,SPHKAP,KCNIP4,SNRPN,UNC80,MYT1L,LHFPL4,NPAS3,ELOVL4,BTBD11,RALYL,ANO5,NALF1,LRRC3,SLC17A6,AP3B2
											ToppCell Atlas	2416b39e18ce0c7016c2351f79bf1b2ecc183a98	PBMC-Convalescent-Lymphocyte-B-B_cell-B_intermediate|Convalescent / Location, Disease Group, Cell group, Cell class and sub_cluster (2021.03.01)	Integration of Multiple Sampling Location of COVID-19 Patients	1.321e-42	4.291e-40	78	193	ACP5,OSBPL10,STX7,CPNE5,WDFY4,ADAM19,BCL7A,FCRL3,ZNF860,CD1C,CD19,PDLIM1,CD37,SYNGR2,CD40,TNFRSF13C,CD72,CD74,CD79A,CD79B,DLGAP1,CCR6,CNR2,FCRL4,FCRL5,USP6NL,BOC,RNF141,TAS1R3,E2F5,EBF1,CLN8,SEMA4B,CXXC5,HVCN1,RAB30,GNG7,FCRLA,HCK,SP140,HLA-DMA,HLA-DMB,HLA-DOB,HLA-DPB1,HLA-DRA,IRF8,CD82,AFF3,CD180,PPP1R14A,BCL11A,MEF2C,CIITA,TSPAN33,CCDC50,P2RX5,PAX5,BLNK,TMEM154,CDK14,ABCB4,FCRL2,PTPN1,RHBDF2,RA…		ToppCell Atlas	8d9f44a2633b71fb4d2b4a7d9530f954e07c4a18	Adult-Epithelial-lung_neuroendocrine_cell_(PNEC)-D231|Adult / Lineage, Cell type, age group and donor	Human Lung Cells in 3 Age Groups (Wang et al.)	1.474e-45	1.616e-42	63	175	KCNH7,KCNH8,GPRIN1,ADARB2,ANK2,CADPS,NOL4,VWC2L,CACNA1A,CACNA1B,CALCA,SRRM3,CDH18,NRXN1,CNGA3,ONECUT2,STXBP5L,RIMS2,SEMA3E,DGKB,SNAP91,DOCK3,USH1C,CACNG2,FLT4,SGIP1,DPYSL4,SCGN,PEX5L,GABRB3,TCERG1L,ATP8A2,GRIA2,GRIK2,NRG1,NEGR1,KCNA4,KCNH2,SCG3,NELL1,HCN1,KCNK10,PCDH9,NALCN,SYT10,ELOVL2,PHF21B,TMEM132D,SPHKAP,KCNIP4,SNRPN,UNC80,MYT1L,LHFPL4,NPAS3,ELOVL4,BTBD11,RALYL,ANO5,NALF1,LRRC3,SLC17A6,AP3B2
											ToppCell Atlas	b6328575eedb19e0ad7f4d03041672f3dc146da0	PBMC-Mild-Lymphocyte-B|Mild / Location, Disease Group, Cell group, Cell class and sub_cluster (2021.03.01)	Integration of Multiple Sampling Location of COVID-19 Patients	2.075e-42	6.556e-40	78	194	ADK,ZNF608,OSBPL10,MICAL3,STX7,CPNE5,WDFY4,ADAM19,BCL7A,CXCR5,ZNF860,CAV1,CD19,PDLIM1,CD40,TNFRSF13C,CD72,CD74,CD79A,CD79B,CD83,DERL3,CNR2,COL19A1,SETBP1,FCRL5,USP6NL,E2F5,EBF1,SNX29,BASP1,SEMA4B,CXXC5,HVCN1,RAB30,GNG7,FCRLA,SP140,HLA-DMA,HLA-DMB,HLA-DOA,HLA-DOB,HLA-DPB1,HLA-DRA,BACH2,C16orf74,IRF8,CLEC17A,AFF3,PPP1R14A,BCL11A,MEF2C,BTLA,TSPAN33,MYO1C,CCDC50,P2RX5,PAX5,BLNK,CDK14,ABCB4,FCRL2,PTPR…		ToppCell Atlas	b6b5bb6408c1305a00719e1b88a5e1202081faf3	Children_(3_yrs)-Epithelial-lung_neuroendocrine_cell_(PNEC)|Children_(3_yrs) / Lineage, Cell type, age group and donor	Human Lung Cells in 3 Age Groups (Wang et al.)	1.954e-45	2.045e-42	62	169	KCNH7,KCNH8,CSMD2,ADCY2,GALNT13,DPP10,ANK2,SPTBN4,CADPS,ASCL1,NOL4,CACNA1A,CACNA1B,CACNA1E,CACNA2D1,CALCA,MTMR7,SRRM3,CDH10,CDH18,CHGA,NRXN1,COL2A1,ONECUT2,STXBP5L,RIMS2,DGKB,SNAP91,USH1C,SYT14,ELAVL4,FGF14,SCGN,PEX5L,GABRB3,TCERG1L,ATP8A2,CPLX2,GRIA2,GRIK2,GRIK3,AGBL4,NRG1,BTBD17,ISL1,KCNH2,NEFM,SNTG1,PCSK2,PTPRN2,RET,GREB1L,PHF21B,SLC15A1,SPHKAP,KCNIP4,UNC80,MYT1L,NPAS3,RALYL,SCG2,AP3B2
											ToppCell Atlas	78556b60c84c7bbffa1c8bf8684b3c427512da44	remission-B_intermediate|World / disease stage, cell group and cell class	PBMC Atlas of COVID-19 Patients (Guo et al.)	2.075e-42	6.556e-40	78	194	ACP5,OSBPL10,STX7,CPNE5,WDFY4,ADAM19,ZNF860,CD1C,CD19,PDLIM1,CD37,SYNGR2,CD40,TNFRSF13C,CD72,CD74,CD79A,CD79B,DLGAP1,CCR6,CNR2,FCRL4,FCRL5,USP6NL,BOC,ARID3A,TAS1R3,E2F5,EBF1,CLN8,SPNS2,SEMA4B,CXXC5,HVCN1,GNG7,FCRLA,SP140,HLA-DMA,HLA-DMB,HLA-DOA,HLA-DOB,HLA-DPB1,HLA-DRA,IRF8,CD82,KCNN4,AFF3,CD180,PPP1R14A,BCL11A,MEF2C,CIITA,CCDC50,P2RX5,PAX5,BLNK,TMEM154,CDK14,ABCB4,FCRL2,PTPN6,PTPRK,RHBDF2,RALGPS…		GO: Molecular Function	GO:0000981	DNA-binding transcription factor activity, RNA polymerase II-specific		1.255e-45	2.284e-42	273	1416	FOXB2,EVX2,ZNF616,TSHZ3,ZNF560,BARX2,PHOX2A,ASCL1,ASCL2,ATOH1,NKX3-2,SP8,FOXL2,PHOX2B,NEUROD4,TBX18,SOHLH1,CDX2,MSC,GCM2,FOXN3,LHX2,HAND1,VAX2,HAND2,ONECUT2,LITAF,ZNF521,GATA5,ATF2,ATF6B,SOX13,ZSCAN23,ZNF765,ZNF536,ZFP42,MYEF2,IRX4,NKX2-8,ARNT2,MAFB,DLX1,DLX4,DLX5,OLIG1,TFAP2D,ZNF300,HIVEP3,ZNF263,ZNF197,SP9,ZNF350,EMX1,EMX2,EN1,EN2,OLIG2,IRX5,ERG,ETS2,ETV1,MECOM,EVX1,ZIC4,ZNF117,FOXG1,FOXF1,FOXF…
											ToppCell Atlas	a5e6fe9a51c191d637fee8a7b8db886275d1366f	(02)lymphoid-(20)B_cell|(02)lymphoid / immune cells in cord blood by lineage,cell type, subtype	Human Cord Blood Atlas	2.227e-42	6.76e-40	77	189	MICAL3,STX7,WDFY4,ADAM19,CXCR5,CD1C,CD19,PDLIM1,CD37,SYNGR2,CD40,TNFRSF13C,CD72,CD74,CD79A,CD79B,CD83,DERL3,CCR6,CNR2,SH3BP5,COL19A1,MAP3K8,CLIC4,FCRL5,HERPUD1,CTSZ,HDAC9,MTSS1,ZEB2,E2F5,EBF1,CLN8,BASP1,CXXC5,HVCN1,SH2B2,LILRB1,GNG7,MKNK2,FCRLA,HCK,SP140,HLA-DMA,HLA-DMB,HLA-DOA,HLA-DOB,HLA-DPB1,HLA-DRA,C16orf74,IRF8,AFF3,CD180,PPP1R14A,BCL11A,MEF2C,MYO1C,CCDC50,P2RX5,PAX5,BLNK,ABCB4,PARP14,FCRL2,…		ToppCell Atlas	d81f35c0066558ff96dd06f58fca72cd82e681e8	Brain_organoid-organoid_Kanton_Nature-Organoid-2M-Neuronal-cortical_neurons_1|Organoid-2M / Sample Type, Dataset, Time_group, and Cell type.	Integration of Four Brain Organoid Datasets and One Fetal Brain Dataset	3.434e-45	3.438e-42	66	198	RASL11B,TMEM108,ATP1A3,NOL4,LIN7A,CACNA1E,XPR1,CHD3,NRXN1,CNTN1,CSRP2,PHACTR3,CNTNAP2,AUTS2,DAB1,DCC,NTM,DPP6,CACNG8,ELAVL4,EPHA5,SEZ6,CTTNBP2,NRN1,FGF12,CAP2,NBEA,B3GAT1,TBR1,GABRA2,GABRG2,JPH4,TCERG1L,ATP8A2,CPLX2,BHLHE22,GRIA2,GRIN2B,PLXDC2,OLFM2,IGSF21,NEGR1,IGFBP5,LMO7,LY6H,SCG3,NFIA,NPR3,OPCML,GPR85,JAKMIP1,PPP2R2B,RTN1,SNCA,MYT1L,SOX5,LMO3,SSTR2,EPB41L3,STXBP1,NECAB1,SYT5,PDGFC,RALYL,FLRT2…
											ToppCell Atlas	886dceacf96e2b6750c146a381da0bf96a2bb15b	PBMC_fresh-frozen-Severe-critical_progression_d12-22_with-steroid-Lymphocytic-Lymphocytic_B-B_cell|Severe-critical_progression_d12-22_with-steroid / Compartment, severity and other cell annotations on 10x 3' data (130k)	Large Scale COVID-19 Single Cell Data (Ren et al.)	2.227e-42	6.76e-40	77	189	ADK,WDFY4,ADAM19,BCL7A,CD19,PDLIM1,CD80,SYNGR2,CD40,TNFRSF13C,CD72,CD74,CD79A,CD79B,CDKN1A,CD83,COL9A2,COL9A3,COL19A1,MAP3K8,CLIC4,TRAF4,SIPA1L1,USP6NL,MTSS1,EBF1,SNX29,CORO2B,BASP1,CXXC5,HVCN1,GALNT2,RAB30,GNA12,GNG7,FFAR1,FCRLA,HLA-DMA,HLA-DMB,HLA-DOA,HLA-DOB,HLA-DPB1,HLA-DRA,C16orf74,IRF8,CD82,AFF3,BCL11A,MEF2C,TSPAN33,CCDC50,P2RX5,PAX5,BLNK,CDK14,ABCB4,SNX8,PLCG2,PARP14,PRKCE,QSOX2,RALGPS2,ST…		ToppCell Atlas	be49af6335f2505065cde2cb9800e4a5516811b1	Children_(3_yrs)-Epithelial-lung_neuroendocrine_cell_(PNEC)-D046|Children_(3_yrs) / Lineage, Cell type, age group and donor	Human Lung Cells in 3 Age Groups (Wang et al.)	3.842e-45	3.685e-42	61	164	KCNH7,KCNH8,ADCY2,GALNT13,DPP10,SPTBN4,CADPS,ASCL1,NOL4,CACNA1A,CACNA1B,CACNA2D1,MTMR7,CDH18,CHGA,NRXN1,COL2A1,ONECUT2,STXBP5L,RIMS2,DGKB,SNAP91,DOCK3,DRD2,USH1C,SYT14,ELAVL4,FGF14,SCGN,PEX5L,GABRB3,ATP8A2,CPLX2,GRIA2,GRIK2,AGBL4,NRG1,BTBD17,ISL1,KCNA4,KCNH2,LMX1B,NEFM,KCNK10,NALCN,PTPRN2,RET,GREB1L,PHF21B,TMEM132D,SPHKAP,KCNIP4,SNRPN,UNC80,MYT1L,NPAS3,UNC5D,RALYL,ANO5,SCG2,AP3B2
											ToppCell Atlas	d1534652bb8fa408ee86d5a5deb9cc96c21fb860	(02)lymphoid-(20)B_cell-(051)Naive_B_cell|(02)lymphoid / immune cells in cord blood by lineage,cell type, subtype	Human Cord Blood Atlas	2.227e-42	6.76e-40	77	189	MICAL3,STX7,WDFY4,ADAM19,CXCR5,CD1C,CD19,PDLIM1,CD37,SYNGR2,CD40,TNFRSF13C,CD72,CD74,CD79A,CD79B,CD83,DERL3,CCR6,CNR2,SH3BP5,COL19A1,MAP3K8,CLIC4,FCRL5,HERPUD1,CTSZ,HDAC9,MTSS1,ZEB2,E2F5,EBF1,CLN8,BASP1,CXXC5,HVCN1,SH2B2,LILRB1,GNG7,MKNK2,FCRLA,HCK,SP140,HLA-DMA,HLA-DMB,HLA-DOA,HLA-DOB,HLA-DPB1,HLA-DRA,C16orf74,IRF8,AFF3,CD180,PPP1R14A,BCL11A,MEF2C,MYO1C,CCDC50,P2RX5,PAX5,BLNK,ABCB4,PARP14,FCRL2,…		GO: Molecular Function	GO:0000977	RNA polymerase II transcription regulatory region sequence-specific DNA binding		6.411e-45	5.834e-42	288	1551	KCNH8,FOXB2,EVX2,ZNF616,TSHZ3,ZNF560,BARX2,APP,STK16,PHOX2A,ASCL1,ASCL2,ATOH1,NKX3-2,SP8,FOXL2,PHOX2B,NEUROD4,TBX18,SOHLH1,CDX2,MSC,GCM2,FOXN3,LHX2,HAND1,VAX2,HAND2,ONECUT2,LITAF,ZNF521,GATA5,ATF2,ATF6B,SOX13,CRY1,NCOR2,ZSCAN23,ZNF765,ZNF536,ZFP42,HDAC4,MYEF2,IRX4,NKX2-8,ARNT2,MAFB,DLX1,DLX4,DLX5,OLIG1,DNMT3A,TFAP2D,ZNF300,HIVEP3,ZNF263,ZNF197,SP9,ZNF350,EMX1,EMX2,EN1,EN2,OLIG2,IRX5,ERG,ETS2,ETV1…
											ToppCell Atlas	f63c9474f23bb72f0bb1fc531342f0da04ed8b3e	390C-Lymphocytic-B_cell-|Lymphocytic / Donor, Lineage, Cell class and subclass (all cells)	Tissue Stability Cell Atlas - Lung Cells	3.517e-42	1.027e-39	77	190	SNN,ADK,OSBPL10,BCL7A,CXCR5,CD1C,CD1D,CD19,PDLIM1,CD37,SYNGR2,CD40,TNFRSF13C,CD72,CD74,CD79A,CD79B,CD83,CCR6,COL19A1,CLIC4,TRAF4,FCRL5,GBGT1,EBF1,GPR183,BASP1,IFI30,HVCN1,SH2B2,SYT17,DGAT2,RAB30,GNG7,FCRLA,HLA-DMA,HLA-DMB,HLA-DOA,HLA-DOB,HLA-DPB1,HLA-DRA,C16orf74,IRF8,AFF3,CD180,MAP2,BCL11A,MEF2C,CCDC50,NFATC1,P2RX5,PAX5,BLNK,TMEM154,CDK14,SNX8,LGMN,FCRL2,RALGPS2,STRBP,DOK3,ST6GAL1,BCAS4,KDM4B,SP…		Coexpression Atlas	PCBC_EB_blastocyst_500	Progenitor-Cell-Biology-Consortium_EmbryoidBody_fromBlastocyst-derived-humanEmbryonicStemCells_top-relative-expression-ranked_500	PCBC	2.121e-44	6.454e-42	137	498	ADCYAP1,CPZ,ASCL1,ATOH1,DLK1,ALPK2,CDH18,CDX2,LHX2,HAND1,COL1A1,COL2A1,FAM163A,CXCL14,CRABP1,PHACTR3,CNTNAP2,GPRIN2,ISM1,TRIL,DLX5,DNAH9,NPNT,DPP6,SOST,DRD2,DSC3,USH1C,ELAVL3,ELAVL4,EMX2,NRN1,TMEM132C,ZIC4,HAVCR1,FOXF1,FOXF2,B3GAT1,CACNG4,GABRA2,CPLX2,GDF10,GRIA2,GRIA4,WIF1,FZD10,CDC20B,FOXA2,HOXA9,HOXA10,HOXA13,HOXB8,HOXC4,HOXC8,HOXC9,HOXC10,HOXD3,HOXD9,SHISA6,BTBD17,ID4,IHH,ISL1,KCNQ2,LGALS2,OL…
											ToppCell Atlas	53bf211f0e8a44f5adb89c43b210a1e35120b6a8	390C-Lymphocytic-B_cell|Lymphocytic / Donor, Lineage, Cell class and subclass (all cells)	Tissue Stability Cell Atlas - Lung Cells	3.517e-42	1.027e-39	77	190	SNN,ADK,OSBPL10,BCL7A,CXCR5,CD1C,CD1D,CD19,PDLIM1,CD37,SYNGR2,CD40,TNFRSF13C,CD72,CD74,CD79A,CD79B,CD83,CCR6,COL19A1,CLIC4,TRAF4,FCRL5,GBGT1,EBF1,GPR183,BASP1,IFI30,HVCN1,SH2B2,SYT17,DGAT2,RAB30,GNG7,FCRLA,HLA-DMA,HLA-DMB,HLA-DOA,HLA-DOB,HLA-DPB1,HLA-DRA,C16orf74,IRF8,AFF3,CD180,MAP2,BCL11A,MEF2C,CCDC50,NFATC1,P2RX5,PAX5,BLNK,TMEM154,CDK14,SNX8,LGMN,FCRL2,RALGPS2,STRBP,DOK3,ST6GAL1,BCAS4,KDM4B,SP…		ToppCell Atlas	5335cbcdeaf2bbd0268bbfe0e45c8c0d288e640d	COVID-19-kidney-Technical/muscle_(Mes)|kidney / Disease (COVID-19 only), tissue and cell type	COVID-19 Autopsy Atlas (Lung, Liver, Kidney, Heart)	7.406e-45	6.821e-42	60	159	KCNH7,CSMD2,CSMD3,ADCY2,DPP10,LRRC4C,CADPS,CACNA1A,CACNA1B,CDH4,CDH13,CDH18,SYNPR,NRXN3,NRXN1,STXBP5L,CNTNAP2,CTNNA2,CTNND2,ZNF536,DGKB,DCC,NTM,HS3ST4,DNAH9,DSCAM,EPHA5,SEMA3A,GPC5,KCNH5,GABRG3,ATP8A2,KIRREL3,LUZP2,GRID2,GRM5,GRM7,PTPRT,HPSE2,NCAM2,HCN1,OPCML,SNTG1,PDZRN4,RELN,MDGA2,PTPRN2,RYR2,GREB1L,RPH3A,TMEM132D,SEL1L2,MYT1L,EPHA6,SGCZ,ZFPM2,CSMD1,NDST4,FSTL5,GALNTL6
											ToppCell Atlas	0db545a4cba7534bad2693e0d565cde7dbc7a586	PBMC_fresh-frozen-Severe-critical_progression_d03-09-Lymphocytic-Lymphocytic_B-B_cell-B_c03-CD27-AIM2|Severe-critical_progression_d03-09 / Compartment, severity and other cell annotations on 10x 3' data (130k)	Large Scale COVID-19 Single Cell Data (Ren et al.)	3.517e-42	1.027e-39	77	190	OSBPL10,MICAL3,FAS,CPNE5,WDFY4,EED,ZNF860,BAIAP3,CBFA2T3,CD1C,CD19,PDLIM1,CD80,CD37,SYNGR2,CD40,TNFRSF13C,CD74,CD79A,CD79B,CD83,TRAF4,SETBP1,HERPUD1,FBXO10,FAM167A,ARHGAP25,EBF1,BASP1,CXXC5,NEK6,KAT2A,GNG7,MKNK2,FCRLA,SP140,HLA-DMA,HLA-DOB,HLA-DPB1,HLA-DRA,IRF8,CD82,AFF3,PPP1R14A,MEF2C,TSPAN33,ANKRD33B,MYBPC2,MYO1C,CCDC50,NFKBIE,P2RX5,PAX5,TMEM154,CDK14,PLCG2,PTPN1,RALGPS2,STRBP,IKZF3,ANKRD13A,SO…		Coexpression	19621087-Table1d	Mouse EmbryonicStemCell_Abranches09_1170genes	GeneSigDB	2.082e-44	1.68e-41	152	651	ANK2,CBX4,APP,CADPS,ASCL1,UNC5C,TMEM108,DPY19L3,BBS1,NRP1,PHOX2B,CACNA1C,BRSK2,CBLN1,SYT7,CDH2,CACNA2D2,CHD3,LHX2,ONECUT2,CHST11,SLC35F1,NCAN,CNTNAP2,SLITRK5,CTNNA2,CTNND2,DOCK4,RNF144A,SCRN1,DCC,TRIL,RHOBTB1,STMN3,ARNT2,HS3ST3B1,JAM3,GPC6,EDNRB,FBXO16,EFNB2,HMCN1,ELAVL4,EN2,EPHA7,GPHN,STX2,EYA4,IRX5,TBC1D16,TMEM132C,MEX3B,FOXG1,AGAP1,LRRC8C,DPYSL4,NBEA,PRICKLE2,CACNG4,GAS1,PARD6G,PDE10A,GDF10,GL…
											ToppCell Atlas	1dd8a7585d5ae88ef842d66c517998876fbd59ea	blood-Lymphocytic-B|Lymphocytic / Location, Lineage and Cell class from Smart-Seq	Human Lung Cell Atlas (HLCA)	5.912e-42	1.705e-39	76	186	ADK,OSBPL10,MICAL3,STX7,CPNE5,WDFY4,ADAM19,CXCR5,ZNF860,ANGPTL1,CD19,PDLIM1,CD37,SYNGR2,CD40,TNFRSF13C,CD72,CD74,CD79A,CD79B,CNR2,COL19A1,SETBP1,ITSN2,FCRL5,USP6NL,HDAC9,MTSS1,RNF141,E2F5,EBF1,SNX29,BASP1,SEMA4B,HVCN1,RAB30,GNG7,FCRLA,HLA-DRA,BACH2,C16orf74,IRF8,CLEC17A,AFF3,CD180,BCL11A,MEF2C,MAP3K1,CIITA,BTLA,TSPAN33,CCDC50,P2RX5,PAX5,BLNK,TMEM154,ABCB4,SNX8,PLCG2,PRKCE,FCRL2,PLEKHF2,RALGPS2,AR…		GO: Molecular Function	GO:0003700	DNA-binding transcription factor activity		2.941e-44	1.784e-41	279	1488	FOXB2,EVX2,ZNF616,TSHZ3,ZNF560,BARX2,PHOX2A,ASCL1,ASCL2,ATOH1,NKX3-2,BNC1,SP8,FOXL2,PHOX2B,NEUROD4,RUNX1T1,TBX18,SOHLH1,CDX2,MSC,GCM2,FOXN3,LHX2,HAND1,VAX2,HAND2,ONECUT2,LITAF,ZNF521,GATA5,ATF2,ATF6B,SOX13,ZSCAN23,ZNF765,ZNF536,ZFP42,MYEF2,IRX4,NKX2-8,ARNT2,MAFB,DLX1,DLX4,DLX5,OLIG1,TFAP2D,ZNF300,HIVEP3,ZNF263,ZNF197,SP9,ZNF350,EMX1,EMX2,EN1,EN2,OLIG2,IRX5,ERG,ETS2,ETV1,MECOM,EVX1,ZIC4,ZNF117,FOX…
[truncated: 24,273 more rows]

## Sheet: c. Deconvolution signature
CpG	Bas	Bmem	Bnv	CD4mem	CD4nv	CD8mem	CD8nv	Eos	Mono	Neu	NK	Treg
cg00006459	88.4417	92.5638	95.6449	92.7076	95.272	94.631	95.7706	6.65074	95.7826	93.2092	93.7828	94.7993
cg00042325	87.3535	23.2803	8.91839	84.6966	86.7875	83.7867	84.1541	88.7118	87.7732	86.5049	87.5429	82.2967
cg00052246	95.2821	88.8306	94.8091	80.6457	94.8255	93.132	95.6302	95.9759	96.979	96.6237	96.2515	48.0475
cg00058290	87.9213	8.55886	15.4693	30.4214	44.2414	27.5945	50.9713	94.3843	93.9785	94.7746	84.3242	8.05181
cg00075331	95.3212	95.7988	96.1133	85.1761	93.852	35.9102	90.928	96.1485	96.5109	96.7892	39.4676	93.5258
cg00094401	95.2969	92.7763	95.3102	61.331	83.4474	67.9187	78.9702	88.0019	95.4938	84.1913	94.0004	19.2479
cg00148025	92.8035	20.8854	91.027	91.9194	92.6156	91.7501	93.8771	93.7987	95.1531	94.8322	94.8419	91.759
cg00151680	5.64071	4.77709	4.50967	8.23156	26.1218	7.12265	45.5644	3.65554	4.38468	4.35973	4.60901	5.9735
[truncated: 2,126 more rows]

## Sheet: d. Cell types proportions
	Variable	Bas	Bmem	Bnv	CD4mem	CD4nv	CD8mem	CD8nv	Eos	Mono	Neu	NK
[truncated: 9 more rows]

## Sheet: e. Cell types statistics
	Immune cells	Estimate	Std.Error	Z-value	P-value
[truncated: 25 more rows]

[truncated: 2 more sheets: f. Predictions Prosp. Cohorts, g. EpiTOC cutoff]
