# Supplementary material for: Peripheral blood DNA methylation profiles predict future development of B-cell Non-Hodgkin Lymphoma
Source: NPJ Precis Oncol. 2022 Jul 21;6:53. doi: 10.1038/s41698-022-00295-3 (PMC9304422; doi:10.1038/s41698-022-00295-3)
Supplement: Supplementary file 3 — Data Set 2 [file 41698_2022_295_MOESM3_ESM.xlsx]

## Sheet: DM_Basophils
GpGs	Genes	Pval	FC	BH
cg08061040		8.09027e-07	0.0428407	0.000525802
cg09497644	WDR72	8.17732e-07	0.11978	0.000525802
cg16376108	IRX5	1.49638e-06	0.0371067	0.000641449
cg22685409	KCNA4	2.64927e-06	-0.00750233	0.000716283
cg11321433		2.78493e-06	0.180833	0.000716283
cg12163490	CDH11	5.19406e-06	0.30248	0.00111326
cg03866607	TBX4	8.08815e-06	0.15707	0.00148591
cg08575049	FAT4	1.24183e-05	0.0763147	0.00197507
cg01404317	SPG20	1.38224e-05	0.0447536	0.00197507
cg03088525	TMC5	3.17374e-05	0.0770971	0.00360317
cg11433319	CHODL	3.20533e-05	0.135502	0.00360317
cg21123913	HERC3	3.42335e-05	0.0805903	0.00360317
cg08263071	EPHA7	3.6869e-05	0.136851	0.00360317
cg11199713	SOX1	4.47624e-05	0.132379	0.00360317
cg00690402	LOC404266	4.55457e-05	0.0225007	0.00360317
cg10575261	ZNF454	4.70434e-05	0.220095	0.00360317
cg25963041	ZFP28	4.76829e-05	0.0788748	0.00360317
cg00613752	GPR6	5.04331e-05	0.15977	0.00360317
cg22485350	DAB1	7.14081e-05	0.0360607	0.0048332
cg26620450	P2RX2	8.75022e-05	0.0443902	0.00546579
cg04792712	MTMR7	8.92547e-05	0.0509033	0.00546579
cg09133028	PTPRB	0.000104406	0.264459	0.00602605
cg00310968	SPAG17	0.000107775	0.0392934	0.00602605
cg15105703	DUOX1	0.000123789	0.122785	0.0064074
cg00181834		0.000124561	0.220767	0.0064074
cg01503065	DCHS2	0.000137835	0.0242037	0.00681752
cg18699804		0.000148164	0.0839408	0.007057
cg19338524		0.000154082	-0.00183103	0.00707678
cg20747266	NMBR	0.00016526	0.0611181	0.00732844
cg23085662		0.000171069	0.0187207	0.00733314
cg20496643	RASL10B	0.000190895	0.0255416	0.00770007
cg25729534		0.000192891	-0.0428981	0.00770007
cg15887709		0.000197591	0.0215462	0.00770007
cg06607919	CTNNA2	0.000204639	0.0770788	0.00774018
cg01373911	RNF207	0.000215088	0.176603	0.00783284
cg09999194		0.000219271	0.0512915	0.00783284
cg01460227	CALCR	0.000228739	0.045317	0.00795021
cg08068240	LUZP2	0.000276292	0.0406365	0.00935031
cg16374411	SLC16A11	0.000296582	0.0367131	0.00977961
cg24811864	ST8SIA3	0.000309987	0.139872	0.00988233
cg14228146		0.000315067	0.0232116	0.00988233
cg24881834	ME1	0.000359116	0.0242804	0.0109152
cg17840719	ZNF454	0.000364973	0.0152677	0.0109152
cg05861348	GYLTL1B	0.000400667	0.0196984	0.0117104
cg22163674		0.000412485	0.0182094	0.0117711
cg04965792	MPP2	0.000421051	0.0845951	0.0117711
cg05127369	NR2F2	0.00043752	0.242293	0.0119713
cg09307530		0.000505663	0.0953788	0.0135475
cg03400437	IMPACT	0.000576645	0.0523653	0.0150569
cg14225678	VSTM2A	0.000585415	0.0304638	0.0150569
cg08751472	SIX2	0.000601109	0.0115515	0.0151574
cg06584494	VSTM2A	0.000692937	0.0291721	0.0171369
cg20518511	TNRC18	0.000798873	0.027963	0.019384
cg23104539	GRB10	0.000881674	0.0213552	0.0209969
cg10658516	TMEM131	0.000937359	0.00931936	0.0219172
cg15204874	SSBP3	0.00108116	0.170578	0.024828
cg07535928	SLC25A21	0.00123516	0.180347	0.0278669
cg21887940	ZNF234	0.00129195	0.0598347	0.0282219
cg15048991	ADAMTS16	0.00129478	0.100419	0.0282219
cg08437802	KANK2	0.00134364	0.112696	0.0287987
cg12670347	TBX5	0.00177564	0.0255714	0.0374339
cg01700290		0.00181656	0.0252656	0.0375046
cg27102350	RARA	0.00183779	0.0375036	0.0375046
cg02845569	CCDC114	0.00186648	-0.159721	0.0375046
cg17397631	CPLX1	0.00197677	0.0694623	0.0389362
cg02096397	TLX1NB	0.00202494	0.0228929	0.0389362
cg02402024		0.00204019	0.125852	0.0389362
cg00699721	ITCH	0.00205884	0.0429959	0.0389362
cg03508212	RPS7	0.00228008	-0.0179781	0.0421838
cg06644373	SATB2	0.00229616	0.0465476	0.0421838
cg02100819		0.00238347	0.0563006	0.043171
cg11390957	GFRA1	0.00242822	0.003653	0.0433707
cg27006764	GRB10	0.0025351	0.0183465	0.0446595
cg15896696	MAD1L1	0.00263672	0.101912	0.0454121
cg10464312	MEIS1	0.00265217	0.0253477	0.0454121
cg00476317	DLC1	0.00269691	0.0250994	0.0454121
cg02530437	RAB34	0.00271908	0.0328604	0.0454121
cg00889398		0.00293922	0.0886989	0.0480733
cg14722716	OCIAD1	0.00295598	0.0527559	0.0480733
cg25688568		0.00299056	0.00461628	0.0480733
cg13405887	C9orf50	0.00314281	0.0541535	0.0498969

## Sheet: Gometh&ToppGene_Bcasophils
				GOMETH					TOPPGENE
					Description	N	FDR		Name	Source	p-value	q-value FDR B&H	Hit in Query List
									Development of ureteric collection system	MSigDB C2 BIOCARTA (v7.3)	9.354e-06	0.003377	FAT4,RARA,SIX2,GFRA1

## Sheet: DM_MemoryBcells
GpGs	Genes	Pval	FC	BH
cg11390378		9.98595e-12	0.16704	9.22402e-08
cg16420199	LPL	2.1868e-10	0.495778	1.00997e-06
cg23420260	HOXD1	4.50851e-09	0.259496	1.38817e-05
cg06008724	PHF21B	1.21556e-08	0.118795	1.95831e-05
cg20872937	GALR1	1.44668e-08	0.0843471	1.95831e-05
cg27392792	PTPRN2	1.65735e-08	0.26695	1.95831e-05
cg05653707	EMX2	1.67086e-08	0.244916	1.95831e-05
cg21269330	PLA2G7	1.69606e-08	0.0513606	1.95831e-05
cg18247055	SPAG6	2.25609e-08	0.104494	2.3155e-05
cg19542816	HOXD1	3.0691e-08	0.31716	2.83493e-05
cg17161250	C2orf40	3.49829e-08	0.374511	2.93761e-05
cg08597761	HYDIN	4.34625e-08	0.170995	3.34553e-05
cg05933904	SOX8	5.03121e-08	0.0965392	3.44796e-05
cg12513880		5.22588e-08	0.170358	3.44796e-05
cg03659519	GALR1	5.99789e-08	0.166343	3.6935e-05
cg22674699	HOXD9	7.70309e-08	0.299429	4.44709e-05
cg24092282		1.06912e-07	0.127651	5.8091e-05
cg16491617	OPRK1	1.2016e-07	0.136885	6.1662e-05
cg06849504		1.37107e-07	0.0723378	6.66559e-05
cg16422098	ITGA8	1.76086e-07	0.255446	8.13254e-05
cg27050153		2.15283e-07	0.066764	9.46937e-05
cg17768491	SPTBN4	2.27302e-07	0.308025	9.5436e-05
cg05804220	DUOX1	2.57813e-07	0.233835	9.96231e-05
cg16747247	PLXDC2	2.58845e-07	0.270736	9.96231e-05
cg10992267	LPHN2	2.8786e-07	0.0743806	0.000106359
cg18717423		3.37117e-07	0.0475119	0.000119327
cg04226749	MOSC2	3.51479e-07	0.349673	0.000119327
cg09311630		3.61715e-07	0.0544521	0.000119327
cg24713204	ZNF471	4.03387e-07	0.212441	0.000127011
cg13330559	SHISA6	4.12506e-07	0.254278	0.000127011
cg23093589	SP8	4.41073e-07	0.101012	0.000131425
cg21306240	EPHA10	4.81974e-07	0.308219	0.000133929
cg21426003	GBX2	4.82143e-07	0.0101371	0.000133929
cg09623400	TMEM90B	4.92973e-07	-0.0176364	0.000133929
cg03544320	CRMP1	6.15004e-07	0.144849	0.000162308
cg27630311	TBX3	7.17238e-07	0.127406	0.000184031
cg14255256	FAM110C	7.82814e-07	0.221787	0.000195429
cg10464312	MEIS1	8.56052e-07	0.192367	0.000208088
cg19804605	FAM163A	8.9161e-07	0.265003	0.000211174
cg13472192		9.44363e-07	0.320626	0.000214511
cg24946597	NRG1	9.52146e-07	0.0504287	0.000214511
cg23065934	2022-03-11	1.08407e-06	0.157261	0.000238418
cg13016524		1.14667e-06	0.057457	0.00024632
cg03181248	SP9	1.37434e-06	-0.043858	0.000288518
cg04773818	NRG1	1.46381e-06	0.0781547	0.000300472
cg08122140	EGLN3	1.4993e-06	0.0755577	0.000301066
cg04745161	LOC100190940	1.56895e-06	0.0217735	0.000308349
cg24213719		1.73519e-06	0.11308	0.000325332
cg00421139	GDF6	1.74696e-06	0.122634	0.000325332
cg13021841	FAM84A	1.80749e-06	0.154372	0.000325332
cg24766334	SLC24A4	1.83753e-06	0.062403	0.000325332
cg09293786		1.84892e-06	0.140099	0.000325332
cg19384289	HOXD8	1.86669e-06	0.175134	0.000325332
cg26860935		1.9698e-06	0.199695	0.000334166
cg09038794	MOCS1	1.99517e-06	0.0805481	0.000334166
cg27176138	HS6ST3	2.08875e-06	0.175738	0.000334166
cg07432626		2.09826e-06	0.0886736	0.000334166
cg03098837	DPY19L2P4	2.09826e-06	0.556628	0.000334166
cg22841810	EBF2	2.23474e-06	0.14065	0.000342958
cg14311670	SOX2OT	2.2523e-06	0.17704	0.000342958
cg19781376	RGMA	2.30142e-06	0.123686	0.000342958
cg00387704	LEPREL1	2.30198e-06	0.152373	0.000342958
cg16339238	THBD	2.43002e-06	0.0153288	0.000356287
cg00157668		2.62206e-06	0.178816	0.000378436
cg19909063	NFIX	2.69723e-06	-0.0629812	0.000379677
cg25302957	RBM24	2.71704e-06	0.127128	0.000379677
cg00582524	SALL1	2.75396e-06	0.0374326	0.000379677
cg10552126	DPP6	2.87087e-06	0.0351434	0.000389973
cg23889730	PRIMA1	3.31909e-06	0.12445	0.000441433
cg12974388		3.34528e-06	0.103475	0.000441433
cg06831576	CDH8	3.49284e-06	0.189443	0.000446726
cg02327997	ADAM12	3.50905e-06	0.142613	0.000446726
cg22702328	CA10	3.53048e-06	0.0509435	0.000446726
cg03190219		3.6788e-06	0.108629	0.000451508
cg13176012		3.74622e-06	0.0721195	0.000451508
cg02511156	LOC283392	3.75213e-06	0.0880949	0.000451508
cg23663774	PITX2	3.76379e-06	0.273426	0.000451508
cg21276413	GABRA5	3.92105e-06	0.243415	0.000464343
cg24259244	ZIC5	4.00676e-06	0.0992164	0.000468487
cg01830294	WNT2	4.19144e-06	0.107212	0.000483954
cg00183186	HTR1B	4.31819e-06	0.043229	0.000492434
cg14859204	SNX7	4.3882e-06	0.290382	0.000494314
cg05099387	HOXD1	4.51458e-06	0.175788	0.000502424
cg04716990	MACROD2	4.5937e-06	0.227703	0.000505143
cg15207742	RIMS4	4.80547e-06	0.0487808	0.000522214
cg17564775	FBN2	5.38643e-06	0.0910243	0.000573642
cg19206040	GRIK3	5.40293e-06	0.279967	0.000573642
cg12388583	PTPRB	5.68561e-06	0.0752188	0.000591736
cg13632816	SVEP1	5.70147e-06	0.150446	0.000591736
cg22880677	ARHGEF10	5.87582e-06	0.197671	0.000603055
cg09424526	PAX3	6.49396e-06	0.0343329	0.000658428
cg10174867	DNAH14	6.6172e-06	0.0384184	0.000658428
cg11563680		6.62919e-06	0.0745652	0.000658428
cg12044685	CYP26B1	6.76276e-06	0.128589	0.000664549
cg08475953	COL23A1	6.90214e-06	0.11548	0.000669452
cg00310215	SALL1	7.0397e-06	0.142231	0.000669452
cg15916399	DOK6	7.0397e-06	0.255572	0.000669452
cg12499130	SYT15	7.10256e-06	0.0779498	0.000669452
cg13096208	ST8SIA3	7.32677e-06	0.0495287	0.000683609
cg07115542	NKX2-1	7.45141e-06	0.120249	0.000688287
cg02312409	STL	7.93483e-06	0.0566904	0.000719582
cg17380661	SIM1	7.94702e-06	0.086129	0.000719582
cg07882671	IRX4	8.0354e-06	0.146337	0.000719582
cg26313647	ERRFI1	8.10182e-06	0.0832813	0.000719582
cg23228019		8.25667e-06	-0.0373939	0.000726351
cg10334354	EPHA5	8.53388e-06	0.0920531	0.000743655
cg11377136	PKDREJ	8.76292e-06	0.0506024	0.000751144
cg09917979	UNCX	8.78246e-06	0.0882586	0.000751144
cg03609960	ANKS1B	9.50175e-06	0.00174864	0.000805208
cg03032098	TUSC3	9.67322e-06	0.169558	0.000807842
cg22769941	NELL1	9.70775e-06	0.0212335	0.000807842
cg02874376	DLK1	9.86581e-06	0.00634279	0.000813665
cg15941948	IRX2	1.06999e-05	0.156367	0.000868961
cg11003573	ZNF502	1.07261e-05	0.0656681	0.000868961
cg18406033	PAX3	1.08185e-05	0.0524148	0.000868961
cg18533201	GDF6	1.10995e-05	0.113036	0.000883847
cg27549952	KITLG	1.15784e-05	0.155541	0.000914097
cg11199713	SOX1	1.17754e-05	0.0398038	0.000921771
cg21038156	VIPR2	1.25971e-05	0.14042	0.000977809
cg18722790	BMPR1B	1.28292e-05	0.175408	0.000979486
cg12835048	FGFR2	1.28308e-05	0.0648717	0.000979486
cg18448581	NETO1	1.32328e-05	0.0642095	0.0010019
cg07892422	HOXC13	1.37438e-05	0.0690318	0.00103212
cg07315745	BARX2	1.40848e-05	0.0677015	0.00104015
cg00688447		1.42808e-05	0.215629	0.00104015
cg20219457	DCLK1	1.43011e-05	0.0922801	0.00104015
cg09016242	SALL1	1.43011e-05	0.144998	0.00104015
cg02119363	PEX5L	1.48844e-05	0.0369821	0.00107412
cg26248284	LIMCH1	1.53263e-05	0.121585	0.00108501
cg11108269	NKX2-1	1.54177e-05	0.18462	0.00108501
cg03994891		1.54514e-05	-0.0568985	0.00108501
cg00626110	NKX6-2	1.56517e-05	0.309219	0.00108501
cg20248093		1.57107e-05	0.0378674	0.00108501
cg03925294		1.574e-05	0.105129	0.00108501
cg20634967		1.61174e-05	0.146195	0.00110279
cg01684881	FZD2	1.67959e-05	0.0278872	0.0011363
cg19940537	BICC1	1.68532e-05	0.200356	0.0011363
cg09064304		1.73165e-05	0.29543	0.00115908
cg09671258	LHX4	1.7573e-05	0.112497	0.00116778
cg22889163		1.79203e-05	0.302766	0.00118236
cg26333652	IRX2	1.83704e-05	0.10083	0.00120346
cg24604013	SOX1	1.9087e-05	0.0768456	0.00124159
cg25574024	IGF2AS	1.94918e-05	0.0333401	0.00125906
cg18249173	TBX20	2.02031e-05	-0.00145975	0.00129464
cg10233825	LOC100190940	2.06007e-05	0.0112157	0.00129464
cg17934871	C13orf36	2.08724e-05	0.130635	0.00129464
cg22147660		2.10641e-05	0.0311974	0.00129464
cg17451609	EBF2	2.12019e-05	0.128796	0.00129464
cg08480901		2.13035e-05	0.256122	0.00129464
cg18780257	FGF12	2.13738e-05	0.186528	0.00129464
cg04555373	NRG1	2.13997e-05	0.133978	0.00129464
cg25557432	MACROD2	2.13997e-05	0.162198	0.00129464
cg16376108	IRX5	2.14441e-05	0.142185	0.00129464
cg00910695	RSPO2	2.17439e-05	0.162237	0.00130421
cg20992114	PITX2	2.21031e-05	0.0397319	0.0013172
cg20303399	ADRA1A	2.22635e-05	0.0289515	0.00131826
cg08845123	KANK4	2.26538e-05	0.0535215	0.00132328
cg27076454	AGAP1	2.26538e-05	0.0605717	0.00132328
cg23896164	SIM2	2.27782e-05	0.0468976	0.00132328
cg07910813	DSEL	2.35285e-05	0.144867	0.00135833
cg05384102	SNAP91	2.37488e-05	0.173646	0.00136099
cg06040206		2.38692e-05	0.0369846	0.00136099
cg10961604	CD164L2	2.49009e-05	0.143899	0.00140144
cg10282162	SHISA6	2.49009e-05	0.128989	0.00140144
cg09009536	EPHA5	2.50356e-05	0.0775335	0.00140144
cg19937938	RSPO4	2.52415e-05	0.0455023	0.00140144
cg21356536	MOCS1	2.53372e-05	0.0900939	0.00140144
cg17911318	GALR1	2.55099e-05	0.246838	0.00140259
cg01615704	MALL	2.63492e-05	0.0668781	0.00144016
cg06346974	DNAJC6	2.66084e-05	0.176268	0.00144577
cg14239811	AADAT	2.71901e-05	0.043882	0.00146874
cg13954457	FBLL1	2.81308e-05	0.229578	0.00149943
cg05120028	CYP24A1	2.83326e-05	0.0423006	0.00149943
cg25999442	CHST8	2.8425e-05	0.068324	0.00149943
cg14826456	ADRB1	2.85948e-05	0.131541	0.00149943
cg22147084	GFPT2	2.87269e-05	0.157494	0.00149943
cg10575261	ZNF454	2.87321e-05	0.0402758	0.00149943
cg12382398	ANPEP	2.9149e-05	0.0579785	0.00151264
cg08122953	CBFA2T3	2.94897e-05	-0.135687	0.00152177
cg09571314	OBSL1	2.97616e-05	-0.396581	0.00152702
cg20291049	POU3F3	2.99222e-05	0.138311	0.00152702
cg05336115	RSPO4	3.00961e-05	0.204803	0.00152746
cg17991823	CIDEA	3.0743e-05	0.0790578	0.00155176
cg22874893	RBM24	3.10372e-05	0.0459557	0.0015581
cg07237939	SLC22A3	3.12291e-05	0.182383	0.00155926
cg17722002		3.17679e-05	0.118065	0.00157764
cg15309006	CHP2	3.23189e-05	0.0924087	0.0015907
cg04865180		3.23754e-05	0.144907	0.0015907
cg15460872	IGF1R	3.32914e-05	0.217012	0.00162705
cg06711831	GREB1L	3.36023e-05	0.171313	0.0016336
cg12457773	NRSN1	3.42335e-05	0.0456454	0.00165558
cg15825786	GPR123	3.48291e-05	0.328293	0.00166517
cg17803868	EN2	3.48751e-05	-0.00391349	0.00166517
cg17449954	HEYL	3.51085e-05	0.156202	0.00166517
cg19809499	FOXE3	3.53245e-05	0.130803	0.00166517
cg07535928	SLC25A21	3.54788e-05	0.0716156	0.00166517
cg20453394		3.55135e-05	0.045601	0.00166517
cg22320365	SRCIN1	3.60053e-05	0.0433358	0.0016797
cg16404157	CLEC14A	3.64903e-05	0.097353	0.00169377
cg11754318	HOXD12	3.80051e-05	0.0849288	0.00174945
cg04557544	SHISA9	3.82123e-05	0.233353	0.00174945
cg19761848	GBX2	3.82579e-05	0.242783	0.00174945
cg03706273	NLGN4Y	3.84672e-05	0.0753418	0.00175035
cg04188273	COL25A1	3.89709e-05	0.174736	0.00176458
cg12448933	RAB37	3.94024e-05	0.0328504	0.00177541
cg19582316		3.96338e-05	0.162258	0.00177717
cg23619365		4.02997e-05	0.116829	0.00179565
cg17607298		4.04348e-05	0.0794371	0.00179565
cg10715223	SNX31	4.06344e-05	0.0886023	0.00179588
cg16741041	SPG20	4.19508e-05	0.0844156	0.00183813
cg07161721		4.19883e-05	0.0469852	0.00183813
cg18822950		4.29721e-05	-0.0658421	0.00187233
cg03018380	SRGAP3	4.32845e-05	0.0456582	0.00187709
cg13671919	LOC642597	4.5417e-05	0.0744086	0.00196036
cg14859460	GRM6	4.6185e-05	0.105824	0.00197515
cg27113059	LIPG	4.62703e-05	0.0554669	0.00197515
cg12978433	CYP24A1	4.64539e-05	0.126022	0.00197515
cg00346320		4.68289e-05	-0.0640514	0.00197515
cg14561229	CARD10	4.68289e-05	0.101523	0.00197515
cg14317285	SOX2OT	4.74426e-05	0.0705967	0.00198444
cg21091227		4.74787e-05	0.0414845	0.00198444
cg25556690		4.90563e-05	0.0262214	0.00203977
cg00939495	DRD5	4.94651e-05	0.192196	0.00203977
cg19392831	PRLHR	4.94651e-05	0.103461	0.00203977
cg26132320	MMP9	5.08548e-05	0.329215	0.00208776
cg21858485		5.11713e-05	0.0911514	0.00209146
cg10621825	STL	5.22976e-05	0.124072	0.00212807
cg10470588	COL12A1	5.31593e-05	0.115131	0.00213013
cg17537177	FZD10	5.3175e-05	0.0854122	0.00213013
cg00974941	C7orf57	5.31995e-05	0.0450356	0.00213013
cg16792800	GPC6	5.32705e-05	0.0947637	0.00213013
cg25167643	PTPRZ1	5.37191e-05	0.227195	0.00213881
cg26859365		5.42311e-05	0.121869	0.00214993
cg18705773		5.4938e-05	0.0559846	0.00215999
cg00255368	ESRRG	5.49526e-05	0.0183884	0.00215999
cg14155416	L3MBTL4	5.51992e-05	0.167777	0.00216049
cg07045241	EBF3	5.61729e-05	0.198775	0.00218932
cg03758150	ZNF536	5.66295e-05	0.171485	0.00219784
cg11229543	PRDM16	5.82437e-05	0.03926	0.00224166
cg02621287		5.82437e-05	0.0130821	0.00224166
cg08204702	PDE4D	5.89057e-05	0.133672	0.00225393
cg10773249	ADAMTS15	5.93055e-05	-0.197319	0.00225393
cg05789711	ERN2	5.95841e-05	0.0399946	0.00225393
cg06797925		6.00628e-05	0.137458	0.00225393
cg20519577	MMP17	6.03856e-05	-0.259515	0.00225393
cg03725652		6.03856e-05	-0.0348344	0.00225393
cg10241484	CDH8	6.04716e-05	0.0922114	0.00225393
cg15485728	PRUNE2	6.05146e-05	0.104131	0.00225393
cg00012522	ARRDC4	6.2492e-05	0.210113	0.00231301
cg25039722	CA10	6.26019e-05	0.0956	0.00231301
cg06616729		6.33585e-05	0.233514	0.00232624
cg05266781	IRX5	6.34636e-05	0.0412091	0.00232624
cg08234308	LEPR	6.43823e-05	0.340245	0.00233072
cg14405924	EBF3	6.4563e-05	0.071486	0.00233072
cg05522774	OLIG1	6.48239e-05	0.0934381	0.00233072
cg19052355	GBX2	6.48825e-05	0.268516	0.00233072
cg06782035	2022-03-11	6.5063e-05	0.323406	0.00233072
cg09862801		6.50997e-05	0.0287546	0.00233072
cg03419058	ATP10A	6.56358e-05	0.129923	0.00234084
cg14196840	CTTNBP2	6.71116e-05	0.180712	0.0023755
cg24675998	KY	6.72675e-05	0.100018	0.0023755
cg13211683	GDF6	6.75029e-05	0.0626524	0.0023755
cg22418909	SFRP1	6.76362e-05	0.0641037	0.0023755
cg23842255	NEFH	6.80365e-05	0.240796	0.0023805
cg24087681		6.84843e-05	0.0967803	0.00238713
cg21231400		6.91699e-05	0.0679415	0.00240197
cg05191076	EPHA5	7.48871e-05	0.266457	0.00259076
cg12200038		7.62339e-05	0.186214	0.00262751
cg01728055	C1orf86	7.76035e-05	-0.019092	0.00266477
cg24222995	TRIL	8.04128e-05	0.0660873	0.00274281
cg13004587	SCGB3A1	8.04701e-05	0.272873	0.00274281
cg24903887		8.15527e-05	0.202628	0.00276949
cg00529958	ZIC5	8.18532e-05	0.177221	0.00276952
cg16767801	PAX1	8.41463e-05	0.214693	0.00283065
cg26272220	ACSS3	8.44441e-05	0.196273	0.00283065
cg26158279	NINL	8.49652e-05	0.0537467	0.00283065
cg03112087	RNF150	8.5018e-05	0.2759	0.00283065
cg25289973	LIMCH1	8.51923e-05	0.280164	0.00283065
cg07811198	DPP6	8.63223e-05	0.134499	0.00285792
cg07876132	MYRIP	8.77502e-05	0.106055	0.00289481
cg06776999	RNF180	8.81726e-05	0.243683	0.0028984
cg22606205	PKP1	8.98115e-05	0.0289821	0.0029418
cg05571970		9.10212e-05	-0.000828932	0.00296043
cg16005494	WBSCR17	9.10212e-05	0.03942	0.00296043
cg22227354	RAD21L1	9.1709e-05	0.0327251	0.00297234
cg24437715		9.26405e-05	0.0335278	0.00298618
cg26365534	LRRC3B	9.27826e-05	0.262053	0.00298618
cg00310968	SPAG17	9.48267e-05	0.0653614	0.00304137
cg00459623		9.70734e-05	0.0999499	0.00310265
cg07780095	ALX1	9.7505e-05	0.0850136	0.0031057
cg00765312	ALX1	9.86714e-05	0.169293	0.00312279
cg18529845	SRD5A2	9.93937e-05	0.201111	0.00312279
cg10245910	FAM155A	9.93937e-05	-0.0352598	0.00312279
cg04193970		9.93937e-05	0.0611734	0.00312279
cg03919694	NAV2	0.000102141	0.0811852	0.00318967
cg05069426	HOXC9	0.000102213	0.0407679	0.00318967
cg13962186	FOXB2	0.000104154	0.268473	0.00323929
cg12744820	OLIG3	0.000104761	0.119652	0.00324723
cg18159860		0.000105414	0.0293436	0.00325656
cg14834938	ISL1	0.00010661	0.0165963	0.00328252
cg25104105	KIAA1026	0.00011092	0.19551	0.00339941
cg19962116	NUDT16P	0.000111348	0.352895	0.00339941
cg03325733	RAB32	0.00011151	0.0649129	0.00339941
cg22418829	BTNL9	0.000112343	0.0308346	0.00341354
cg24033330	MAFB	0.000112924	0.364516	0.00341994
cg04138185	ADAMTSL3	0.000114381	0.274863	0.00345272
cg05179846	EDIL3	0.000115121	0.0347279	0.00346375
cg11213520	LHX5	0.000116305	0.0557801	0.00348802
cg04996219	CTNND2	0.000122439	0.231988	0.00362997
cg23749482		0.00012255	-0.105685	0.00362997
cg16700392	GUCY1B3	0.000123615	0.318354	0.00362997
cg24767148	PTF1A	0.000123631	0.0967915	0.00362997
cg00505045	POU4F2	0.000123647	0.0911306	0.00362997
cg12644625	SGSM1	0.000123784	0.0716033	0.00362997
cg25497250	GPR120	0.000123789	0.108233	0.00362997
cg15310492	KCNA4	0.000124694	0.0307517	0.00364069
cg04138502	ADCY5	0.000124943	0.142847	0.00364069
cg03496122	LRRC3B	0.000126179	0.124306	0.00366513
cg04415176	HOXD13	0.000126873	0.0276056	0.00367374
cg11499970	FBLL1	0.000128342	0.252179	0.00370338
cg20318608	FAM163A	0.000128698	0.161027	0.00370338
cg07738439		0.000129968	0.0679401	0.0037283
cg12638731	NBEA	0.000132484	0.0274038	0.0037887
cg09887059		0.000133627	0.0522103	0.00379788
cg26059153	MACROD2	0.000133627	0.0943818	0.00379788
cg17508300	HPSE2	0.000135953	0.0494173	0.00384035
cg21646598	ADAMTS5	0.000135953	0.0530894	0.00384035
cg20374054	ROBO3	0.000136732	0.191549	0.0038506
cg12868067	TMEM132C	0.000137808	0.103761	0.0038691
cg23095584	GBX2	0.000138818	0.0754305	0.0038728
cg21229268	OLIG1	0.000138927	0.0354406	0.0038728
cg06825039	SP8	0.000139765	0.0750843	0.0038728
cg17508591	PCDHA6	0.000140374	0.298936	0.0038728
cg07969984	CALCR	0.000140566	0.0652423	0.0038728
cg25797055	UCP1	0.000140958	0.123361	0.0038728
cg04884011	PRKG1	0.000141179	0.0241003	0.0038728
cg25577463	VENTX	0.000141294	0.126907	0.0038728
cg01963134	CPNE8	0.000143098	0.100362	0.00389276
cg04161137	C1QC	0.00014316	-0.202097	0.00389276
cg00237475	LBXCOR1	0.000143391	0.0410476	0.00389276
cg07682600	FLT4	0.000143708	0.227412	0.00389276
cg15617814	NTM	0.000145499	0.36317	0.00390181
cg09442654	FAM150A	0.000145639	0.113166	0.00390181
cg06571075	MACROD2	0.000145642	0.0525016	0.00390181
cg07072722	NTM	0.000145732	0.035408	0.00390181
cg10362591	SLC6A2	0.000147722	0.169074	0.00392167
cg27505273	SOX14	0.000148164	0.0877708	0.00392167
cg23291534	KCNV1	0.000148164	0.0714537	0.00392167
cg06076277		0.000148258	0.0234301	0.00392167
cg24022375	PLXDC2	0.000148596	0.0610228	0.00392167
cg24628676	PDE4D	0.000149127	0.114994	0.00392447
cg11979589	COL25A1	0.000149698	0.055738	0.0039283
cg25756435	MAST1	0.000150308	0.228483	0.00393158
cg16573782	CBLN1	0.000150675	0.197591	0.00393158
cg08687005	ZNF667	0.000154885	0.116118	0.00402554
cg10708905	LRIG3	0.000155147	0.114447	0.00402554
cg18740893	TMEM22	0.000157769	0.222894	0.00406234
cg15232718	UBTD1	0.000158666	-0.0349284	0.00406234
cg13692446		0.000158669	0.106344	0.00406234
cg14022313	BAHCC1	0.000158669	-0.0291111	0.00406234
cg18653282	KIF26A	0.000159904	0.104494	0.00406234
cg08058544		0.000160737	0.0626247	0.00406234
cg05223720	CALN1	0.000160737	0.0655792	0.00406234
cg13996405	SPG20	0.000160737	0.0284302	0.00406234
cg22978087	NEFL	0.000161403	0.0468913	0.00406234
cg12170314	INSC	0.000161403	0.341071	0.00406234
cg07919775	WDR18	0.000161403	-0.070809	0.00406234
cg21171625	DNALI1	0.000164181	0.0835471	0.00410881
cg21705897	HMGCLL1	0.000164181	0.177672	0.00410881
cg15133719	PAX3	0.000164584	0.0250171	0.00410881
cg07003030	FOXA2	0.000165609	0.347919	0.00412327
cg15613048	KIF17	0.000168517	0.0727174	0.00418439
cg13576883	LOC100190940	0.000169787	0.027513	0.00419548
cg10222027	CSDAP1	0.000169872	0.140394	0.00419548
cg20823977	FAM174B	0.000171283	0.113694	0.00421905
cg06272038	ASCL2	0.000171818	0.0995693	0.00422097
cg20707222	ST6GALNAC3	0.000172787	0.0352446	0.00423351
cg14714046		0.000175749	0.0943714	0.00428336
cg13566610	RELN	0.000175749	0.0387384	0.00428336
cg05446424	FAM84A	0.000178216	0.481903	0.00433205
cg04997812	ZNF214	0.000178758	-0.0500029	0.00433384
cg19886448	LAMA3	0.000179993	0.044204	0.00435234
cg11871421	FBXO39	0.000181258	0.0506805	0.00437149
cg07065111		0.000184923	0.133312	0.00442735
cg26343510	P2RY6	0.000184923	0.0512625	0.00442735
cg08236767	ST6GAL2	0.000185012	0.232749	0.00442735
cg23316787	PTPRM	0.000185565	0.0261382	0.00442909
cg10615414	SLC32A1	0.000187328	0.135614	0.00445965
cg01285501	HOXA9	0.000189787	0.0135108	0.00450658
cg23248357	C5orf38	0.000191386	0.12244	0.00453291
cg01658277		0.000194547	-0.0384047	0.00456346
cg25537993	ZSCAN1	0.000194547	0.243937	0.00456346
cg21697851	SIM2	0.000194547	0.135377	0.00456346
cg01791874	2022-03-11	0.000194652	0.0473806	0.00456346
cg10858945		0.000195321	0.0431451	0.00456753
cg13791254	FOXE1	0.000197791	0.502505	0.00459199
cg11929154	PLXNA1	0.000197858	-0.0650194	0.00459199
cg05495949	RADIL	0.000197858	0.0407734	0.00459199
cg11302943	CRTAC1	0.00019923	0.14911	0.00461225
cg16801887		0.000200642	0.100632	0.00463333
cg22277936	COLEC11	0.000201222	-0.0598021	0.00463512
cg03620853	CYP2S1	0.000203268	-0.0120581	0.00467061
cg02305853	C20orf46	0.000203821	0.0534611	0.00467171
cg23712342	PHYHIPL	0.000208111	0.139428	0.00474665
cg03753391	TBX2	0.000208119	0.0808577	0.00474665
cg21773967	PMP22	0.000209514	0.0128445	0.00476669
cg02165355	ZNF454	0.000210552	0.100767	0.00477856
cg00745555	VENTX	0.000211556	0.0596447	0.0047794
cg27120816	CDH8	0.000211625	0.166598	0.0047794
cg07098391	KDR	0.000212422	0.0358956	0.00478571
cg15895690		0.000213304	0.0442654	0.0047939
cg11258089	PDE4D	0.000215604	0.0509901	0.00483382
cg19852958	NKX3-2	0.0002164	0.243233	0.00483993
cg24732137	ZNF667	0.000218356	0.137253	0.0048714
cg03705912	2022-03-11	0.000218862	0.0245579	0.0048714
cg26087411	LAMB1	0.000220048	0.155978	0.00487602
cg08414087		0.000220126	0.06363	0.00487602
cg17630392	NPR3	0.000222549	0.0200482	0.00491791
cg18190187	DRD1	0.000226317	0.0497292	0.00498924
cg01679167	NLGN4X	0.000227734	0.18042	0.00500852
cg14996783	TRIL	0.000228686	0.20981	0.00501751
cg11178293	FEZF2	0.000230133	0.0588421	0.00503186
cg06987468	WNT2	0.00023043	0.00719592	0.00503186
cg14049470	PLXDC2	0.000231175	0.0111248	0.00503624
cg18483289	SCRT2	0.000233847	0.0493468	0.00507405
cg03364108	C22orf45	0.00023401	0.074236	0.00507405
cg01269620	PDE10A	0.000236053	0.0278637	0.00510638
cg14416311	GAS1	0.000239467	0.4077	0.00516812
cg18276638		0.000240815	0.21092	0.00518509
cg04037038	FRZB	0.00024601	0.0156178	0.00527299
cg03512426		0.000246252	0.0523085	0.00527299
cg02334314		0.00024661	0.115475	0.00527299
cg26379859		0.000251293	0.0910086	0.00534661
cg19478298	RELN	0.000251722	0.181349	0.00534661
cg16474170	PTPRM	0.000251789	0.0902436	0.00534661
cg09151754	ZNF232	0.000254664	0.109416	0.00539525
cg24089600	COL4A1	0.000257293	0.0105053	0.00543847
cg17573292	SOD3	0.00025835	0.340386	0.0054409
cg18082337	ZIC4	0.000258585	0.0258891	0.0054409
cg03760951	INS-IGF2	0.00026137	0.0739071	0.00546197
cg15092343	MSX1	0.00026291	0.172836	0.00546197
cg27003682	SPEF2	0.00026291	-0.0426382	0.00546197
cg05904135	NKX6-2	0.00026291	0.0190971	0.00546197
cg20776829	SNCA	0.000265023	0.0370864	0.00546197
cg08488841		0.000265393	0.0218684	0.00546197
cg02365514	MAPK15	0.000265895	0.0358647	0.00546197
cg13193239	PITX2	0.000266156	0.0494834	0.00546197
cg11178863		0.000266561	0.13668	0.00546197
cg21802055		0.000267301	0.0921367	0.00546197
cg14451382		0.000267301	-0.00908209	0.00546197
cg21698185	KBTBD11	0.000267301	0.121112	0.00546197
cg05962092	KCNA7	0.000267301	0.00515735	0.00546197
cg11284797		0.000267865	0.198185	0.00546197
cg27252696	SIM1	0.000270956	0.150544	0.00550497
cg10994870	PDCD1	0.000271762	-0.0143939	0.00550497
cg07777349		0.000271762	0.0383487	0.00550497
cg15447787		0.000273136	0.0488244	0.0055207
cg06899985	IGDCC4	0.000276292	0.0373506	0.00556015
cg02344833	ZSCAN1	0.000276292	0.0479336	0.00556015
cg08528626	ST6GAL2	0.000280459	0.0308398	0.00562822
cg22541735	HOXD9	0.000280893	0.106408	0.00562822
cg23111830	SOX21	0.000281931	0.122762	0.00563678
cg12204732	DOCK1	0.000285566	0.0455631	0.005677
cg22466350	PTPRK	0.000285786	0.049949	0.005677
cg09273641	PHF21B	0.000285786	0.0443878	0.005677
cg15007156	KIAA1026	0.000287623	0.143126	0.00570124
cg13277716	KAL1	0.000290311	-0.0114572	0.00574219
cg20874827		0.00029094	0.0481917	0.00574234
cg26987597	FOXF2	0.000293302	0.312325	0.0057766
cg16763443		0.00029513	0.0340698	0.00580025
cg10182317	CLVS2	0.000299857	0.0635243	0.00586571
cg09928766	IGLON5	0.000300024	-0.0365925	0.00586571
cg12670347	TBX5	0.000300366	0.0523468	0.00586571
cg18722847	ZNF502	0.000304994	0.0546966	0.00593951
cg19937513	DUSP26	0.000305786	0.330385	0.00593951
cg07263475		0.000306074	0.0632163	0.00593951
cg06553312	MYH14	0.000307412	0.0672175	0.00595296
cg13371788	VGLL2	0.000308562	0.0202204	0.00596239
cg09970120		0.00030919	0.0833161	0.00596239
cg04894619	PEX5L	0.000310343	0.0700105	0.00597216
cg18656829		0.0003117	0.0130042	0.00598116
cg14427009	PCDH17	0.000312106	0.139097	0.00598116
cg03963198	IRX4	0.000315166	0.0026438	0.00602731
cg25662463	VAX1	0.000316391	0.0382341	0.00603379
cg00091794	GABBR2	0.000317212	0.0456566	0.00603379
cg24306585	PCSK2	0.000317465	0.0186018	0.00603379
cg06962177		0.000320711	0.157665	0.00608297
cg19579167	EPB41L3	0.000321643	-0.0253579	0.00608814
cg22410057	C15orf38	0.000322948	0.0761463	0.00609587
cg19268498	CCDC39	0.000323371	0.0414164	0.00609587
cg06675478	SOX1	0.000325902	0.0258283	0.00612595
cg10159215	LPPR5	0.000326293	0.125652	0.00612595
cg20870512	UNCX	0.000327496	0.0415565	0.00613608
cg22496809	TBX18	0.000329585	0.0396923	0.00616271
cg22759823		0.00033059	0.233378	0.00616451
cg25908985	IHH	0.000331016	0.189781	0.00616451
cg21197774	FGF12	0.000333806	0.0501653	0.00619149
cg03140968	PAX1	0.000333806	0.0351529	0.00619149
cg23944804	BTBD3	0.00033647	0.0652693	0.00620941
cg11398452	VAX1	0.000336845	0.231484	0.00620941
cg10463150	HELT	0.000337244	0.184047	0.00620941
cg09252495		0.000337461	0.0481651	0.00620941
cg01867395	PAX6	0.000341554	0.0699705	0.00626802
cg04157263		0.000342003	0.0476542	0.00626802
cg09688601	LEPREL1	0.000345153	0.135294	0.00628748
cg01084435	NDRG4	0.000345499	0.0476219	0.00628748
cg14703605	TRPA1	0.000345788	0.0535995	0.00628748
cg09186006	SLC16A12	0.000345788	0.0636912	0.00628748
cg06184647		0.000347554	0.246511	0.00630011
cg26712080	WNT5A	0.000348049	0.0608885	0.00630011
cg01557027	LUZP2	0.000348528	0.0168009	0.00630011
cg20346912	BRUNOL4	0.000355275	0.0122569	0.00637314
cg23472708	MNX1	0.000355493	0.114611	0.00637314
cg18765366	DOC2B	0.000355493	0.29555	0.00637314
cg19346371	TBX3	0.000355975	0.0740956	0.00637314
cg27111463	FOXI3	0.000356589	0.0632919	0.00637314
cg07436418	CES8	0.000358096	0.054434	0.00637314
cg03774514	FOXA2	0.000358303	0.0325799	0.00637314
cg17484671		0.000359116	0.0604529	0.00637314
cg02919422	SOX17	0.000359194	0.0391542	0.00637314
cg09639725	GPR123	0.000359468	0.35357	0.00637314
cg02649597	SIX3	0.000361531	0.0288521	0.00639744
cg14370314	EFS	0.0003667	0.13563	0.00647649
cg16087093	FOXI1	0.000370922	0.0797368	0.00652688
cg09685182		0.000370966	0.0476309	0.00652688
cg04330449	NEUROG1	0.000376823	0.245709	0.00660834
cg02323550	PTPRN2	0.000377027	-0.0312677	0.00660834
cg17939805		0.000378841	0.0282992	0.00662756
cg13606569	SVEP1	0.000380873	0.0499458	0.00664033
cg15562220	SCGN	0.000381008	0.200844	0.00664033
cg00097146	SIX3	0.000383181	0.0817235	0.00666561
cg11846956	KLK10	0.000386086	0.139107	0.00670353
cg21063758	ISLR2	0.000386976	0.0558347	0.00670638
cg05987154	MXRA5	0.000388663	0.0965949	0.00671834
cg02914422	PDE1C	0.000389428	0.0817382	0.00671834
cg18104012	FEZF2	0.000389849	0.120417	0.00671834
cg08832906	CLEC2L	0.00039577	0.104569	0.00678147
cg20596329		0.00039577	0.0698026	0.00678147
cg18064714	SP8	0.000396141	0.0281294	0.00678147
cg03340466	FAM163A	0.000396448	0.151074	0.00678147
cg24369185		0.000398786	0.0777516	0.00680885
cg26912890	PTPN14	0.000400839	0.0462798	0.00681689
cg25691167	FERD3L	0.000401936	0.104484	0.00681689
cg08694680	ONECUT3	0.000402124	0.0423509	0.00681689
cg14487131	FOXB2	0.000402209	0.111622	0.00681689
cg23253569	OLIG2	0.000403453	0.0527594	0.00682544
cg07770968	NPBWR1	0.000406667	0.0899455	0.00685947
cg23217512		0.000406949	0.254662	0.00685947
cg26886381	DZIP1	0.000408928	0.0515783	0.00688027
cg17830985	SHISA2	0.000414222	0.114097	0.00692577
cg05858607	DOCK1	0.000414473	0.0416321	0.00692577
cg09287938	PROC	0.000415382	-0.0383947	0.00692577
cg22212691	OBSL1	0.000415382	0.0387899	0.00692577
cg02343823	ZNF300	0.000415382	0.231238	0.00692577
cg04681368	PRR19	0.000416453	0.0206188	0.00693114
cg20236995	PRDM16	0.000417771	0.194001	0.00694056
cg20941820	ADAMTS17	0.000418801	0.0319634	0.00694245
cg16850173	GRIN1	0.000419388	0.0428188	0.00694245
cg02802289		0.000422118	-0.07052	0.00697514
cg23349790	IGSF21	0.000422882	0.461086	0.00697529
cg16116512	SNX7	0.000425318	0.0330104	0.00700296
cg07254054	EPHA6	0.000427585	0.0329037	0.00702529
cg24239148	C10orf107	0.000428728	0.0214131	0.00702529
cg03404143	LBX1	0.000428956	0.140556	0.00702529
cg07462292	ALX4	0.000434624	0.0441487	0.00710553
cg17369527	GSX1	0.000441031	0.0741662	0.00718803
cg07502829		0.000441227	0.0279317	0.00718803
cg06240450	ALDH1L1	0.000445147	0.0154054	0.0072305
cg15681628	COX6B2	0.000448423	0.0409549	0.0072305
cg16257029	ADAM12	0.000448482	0.104333	0.0072305
cg07978472	TMEM155	0.00044926	0.0610266	0.0072305
cg25792473		0.000450096	-0.101479	0.0072305
cg14685796		0.000450096	0.0774876	0.0072305
cg26059468	SOX17	0.000450096	-0.0950504	0.0072305
cg14020846		0.000450096	0.0401134	0.0072305
cg01194057	UNC5C	0.000451643	0.157854	0.00724276
cg00906973	TFAP2A	0.000455759	0.0254565	0.00729609
cg03337507	COL13A1	0.000456773	0.059303	0.00729637
cg15031661	FMN2	0.000457356	0.184088	0.00729637
cg00468146	ID4	0.000459886	0.0916141	0.0073127
cg22865798	NRG1	0.000459963	0.181128	0.0073127
cg22583981	HS3ST3A1	0.000461943	0.112856	0.00733157
cg19504702		0.000463446	0.0728224	0.00734104
cg01661777		0.00046413	-0.580005	0.00734104
cg12118082	SLCO2A1	0.000466528	0.0419591	0.00736636
cg26285605	VENTX	0.00047002	0.0906095	0.00740883
cg25842285	CNNM1	0.000476478	0.0356966	0.00748508
cg08194313	GFRA1	0.000476478	0.0513907	0.00748508
cg21964551	LAD1	0.000479797	0.0601646	0.00751167
cg09907509	C13orf36	0.000479797	0.077285	0.00751167
cg26583481	CALY	0.000487278	0.07128	0.00761588
cg24178740	FEV	0.000491774	0.122101	0.00767317
cg18420643		0.000494957	0.0222286	0.00770982
cg16620382	TTBK1	0.00049701	0.350954	0.00772875
cg22968936	PAX9	0.000508221	0.0441697	0.00787716
cg23244289	THBS4	0.000508381	0.185992	0.00787716
cg08159291	AJAP1	0.000509515	0.134113	0.00787716
cg16509851		0.000509964	0.232135	0.00787716
cg04329845	MIR639	0.000519495	-0.0316426	0.00801098
cg02788400	DZIP1	0.000524179	0.151294	0.00805823
cg17603206	PLXDC2	0.00052477	0.0496698	0.00805823
cg10272601	WNK2	0.000526536	0.173398	0.00805823
cg19846622	MSX1	0.000526862	0.0927912	0.00805823
cg19632532	TUBB2B	0.000527053	0.146013	0.00805823
cg02044145	FGFR4	0.000527793	-0.0559169	0.00805823
cg13397057	CDH8	0.000532109	0.0443004	0.00811072
cg19594305	CHST8	0.00053594	0.162085	0.00813916
cg14225485	FAM84A	0.000536566	0.0305448	0.00813916
cg15427448	BACE1	0.000536619	0.107619	0.00813916
cg19792599	DDX25	0.000544762	0.0433767	0.00824912
cg17073273		0.000550288	0.177351	0.00831916
cg16876315	MFAP3L	0.000551866	0.00746343	0.00832939
cg03109101	EMX2	0.000560998	0.0379661	0.00844453
cg01889143		0.000561956	0.0318602	0.00844453
cg16654911		0.000562237	-0.00599932	0.00844453
cg16643152	CYP2S1	0.000567024	0.150356	0.00850261
cg16443866	STC2	0.000575364	0.181669	0.00861367
cg05295557	NKX2-1	0.00058015	0.0815124	0.00865851
cg19885761	CPLX2	0.000580234	0.117673	0.00865851
cg15146859	GALR1	0.000581382	0.123111	0.00866166
cg14786024	SLCO2A1	0.000583413	0.0235551	0.0086679
cg19391276	PRDM13	0.000584268	0.0960986	0.0086679
cg22496102	CRABP1	0.000584616	0.164047	0.0086679
cg11593123	PCDH11X	0.000587355	0.0671734	0.00868354
cg14750948	ZIC1	0.000588302	0.158561	0.00868354
cg01896761	FBLN2	0.000589432	0.0340197	0.00868354
cg07469402	DBX2	0.000589432	0.0274322	0.00868354
cg24521633	TLL1	0.000590498	0.0178923	0.0086854
cg04739647	HOXD9	0.000591978	0.126327	0.00869332
cg00582971	GRM6	0.000598765	0.0870215	0.00877904
cg23709528		0.000606112	0.111895	0.00887267
cg00059225	GLRA1	0.000608236	0.0688227	0.00887564
cg00333154		0.000608236	-0.00168639	0.00887564
cg00662556	GALR1	0.000611742	0.131074	0.00891272
cg07204550	KCNIP4	0.000617847	0.0607936	0.00897335
cg18314424		0.000617847	0.0357401	0.00897335
cg03656099	TBX2	0.000623952	0.0534609	0.00904779
cg16278512	VWDE	0.000627598	0.0186491	0.0090864
cg09813525	PCDH8	0.000629711	0.172516	0.00910151
cg15946251	KCNJ5	0.000631597	0.0455376	0.00910151
cg26861703	DSC3	0.000631597	0.0529381	0.00910151
cg24331598		0.00063631	0.0512785	0.00915514
cg10196720	PCDH10	0.000637493	0.0839173	0.00915788
cg16242629		0.000642368	0.395501	0.00921359
cg03238797	ADAMTS18	0.000644875	0.145793	0.00921611
cg07003115	MANEAL	0.000647457	0.271472	0.00921611
cg01718742	CDH8	0.000647532	0.137993	0.00921611
cg13228862	DLGAP1	0.000647532	-0.0628171	0.00921611
cg10755044	PPAN-P2RY11	0.000647532	-0.0245754	0.00921611
cg24201017	FAM149A	0.000651233	0.0621457	0.00925452
cg14289985	ZNF471	0.000657718	0.0727594	0.00931801
cg02380914	SHANK3	0.000657718	-0.0167689	0.00931801
cg06262436	ISM1	0.000660399	0.121466	0.00932941
cg09424759	SLC35F3	0.000660882	0.0289685	0.00932941
cg26684946	SCUBE1	0.000661553	0.183326	0.00932941
cg01088070	B3GAT2	0.000663436	0.110347	0.0093417
cg06625414	SLC4A3	0.000666189	-0.112671	0.0093662
cg04016086	COBL	0.000672888	0.165779	0.009446
cg13446474		0.000674925	0.155664	0.00946021
cg03936031	KIAA0649	0.000678539	-0.143832	0.00949647
cg04241652	FLJ42875	0.00068305	0.1966	0.00954513
cg24971209	LY6H	0.000695316	0.177153	0.00970187
cg06976250	ANKK1	0.000699972	-0.000736412	0.00974198
cg04670857	CTNNA2	0.000700301	0.054699	0.00974198
cg00513220	MOSC2	0.000703445	0.0571619	0.00975634
cg13561592	PAPPA	0.000703445	0.255019	0.00975634
cg05771369	B4GALNT1	0.000708225	0.0184262	0.00980791
cg03354113	KCNMA1	0.000716488	0.151222	0.00990749
cg14210607		0.000720636	0.110863	0.0099395
cg23244559	CXCL2	0.00072118	0.0560023	0.0099395
cg13520342	LOC494141	0.000722032	0.10817	0.0099395
cg24320612	GATA5	0.000730623	0.101173	0.0100428
cg08627720		0.000736737	0.0700225	0.0101118
cg06827562		0.000744068	0.0208585	0.0101762
cg19129369	LRAT	0.000744372	0.249034	0.0101762
cg18004756	GRHL2	0.000744736	0.0396354	0.0101762
cg12799689	DOK6	0.000747717	0.0471139	0.0101944
cg00204501	TJP1	0.000748272	0.0825439	0.0101944
cg01447112		0.00074969	0.0518735	0.0101987
cg00549772		0.000753578	0.0235077	0.0102365
cg03595755		0.000758367	0.173235	0.0102864
cg12781700	C17orf104	0.000763101	0.351244	0.010334
cg07540103	FBXO39	0.000764112	0.0258608	0.010334
cg07173275	DAB1	0.000766333	0.0150697	0.0103425
cg05942128	HOXD11	0.000767917	0.058791	0.0103425
cg18792041	ANO9	0.000768103	-0.00330012	0.0103425
cg23087306	EMX2OS	0.000771831	0.0151993	0.0103776
cg17160984		0.00077913	0.250954	0.0104605
cg10417567	NKX6-1	0.000783049	0.061613	0.0104979
cg01163842	GSC	0.00078793	0.100951	0.010548
cg22281380	GRB10	0.000789215	0.0195221	0.0105499
cg27482605	C19orf51	0.000792137	-0.0119958	0.0105509
cg09072859	OPCML	0.000792148	0.0654166	0.0105509
cg16134717	MAD2L2	0.000792716	0.176166	0.0105509
cg01158822	TFAP2A	0.000795586	0.0836182	0.0105738
cg00003298	LHX5	0.000797648	0.211765	0.010586
cg09022943		0.000804386	0.0425089	0.010646
cg15160198	CYP7B1	0.000804472	0.181361	0.010646
cg18035399		0.000806831	0.177166	0.0106619
cg01663016	SLIT3	0.000815467	0.0469252	0.0107607
cg25920406	FZD8	0.000817917	0.154873	0.0107776
cg10345326	LUZP2	0.000822172	0.0584093	0.0108182
cg21145136	SH3GL3	0.000824294	0.0371859	0.0108307
cg26986937	ETV1	0.000829349	0.123011	0.0108686
cg26034168	NEU4	0.000829528	-0.115066	0.0108686
cg23861668	NELL1	0.00083272	0.0462524	0.0108949
cg16652063	SLC13A5	0.000844131	0.134086	0.0110286
cg12045337	SP5	0.000845577	0.224901	0.0110313
cg10967350	CNTN4	0.000846725	0.0621855	0.0110313
cg26836233	SLC6A11	0.000855351	-0.0020783	0.0111008
cg24216555	BRSK1	0.000855351	-0.0406935	0.0111008
cg10789281	ACSS3	0.000855661	0.0268398	0.0111008
cg20279283	GATA4	0.000857408	0.044839	0.0111078
cg13870866	TBX20	0.000870104	0.132642	0.0112565
cg11926610		0.000874126	0.095015	0.0112927
cg00495775	HOXD11	0.000876044	0.0379971	0.0113017
cg00390775	PRUNE2	0.000887232	0.0217709	0.0114037
cg21875330	PAX9	0.000887232	0.0187016	0.0114037
cg03970036	PTPRN	0.000887653	0.130961	0.0114037
cg13265789	UNC5C	0.000891633	0.0424715	0.0114389
cg14722140	C6orf141	0.000894014	0.0628637	0.0114535
cg11452391	2022-03-11	0.000895485	0.104587	0.0114565
cg12666279	DPP10	0.000899178	0.0883074	0.0114878
cg09728607		0.000900453	0.0278537	0.0114882
cg23495279	CSMD1	0.000909247	0.0505194	0.0115844
cg05137450		0.00091147	0.0270403	0.0115968
cg14771954	MATN3	0.000917013	0.0668049	0.0116512
cg18815943	FOXE3	0.000919661	0.113776	0.0116688
cg25984671	TCF15	0.000923204	0.0615028	0.0116977
cg00514895	CPZ	0.000925219	0.0384987	0.0117072
cg16006349	HOTAIR	0.00092901	0.0755515	0.0117391
cg08431899	EVX2	0.000938783	0.0506308	0.0118274
cg14595013		0.000940442	0.0717351	0.0118274
cg13314145	NPTX2	0.00094072	0.237687	0.0118274
cg26308477		0.000941124	0.0410122	0.0118274
cg00292087	DENND3	0.000943461	-0.0648117	0.0118407
cg00965023	ZNF833	0.000949175	0.0164925	0.0118962
cg02245004		0.000951716	0.00493238	0.0119119
cg13997645	INSC	0.000953914	0.0987869	0.0119233
cg01824511	FOXA1	0.000959105	0.0404083	0.011972
cg11084086	RBM24	0.000960697	0.0736255	0.0119757
cg07780543		0.000963424	0.152748	0.0119935
cg08447525	GPR149	0.000970117	0.069407	0.0120605
cg06151243		0.000973383	0.0165893	0.0120723
cg12219082	FAM19A4	0.00097368	0.0241319	0.0120723
cg27112897	WSCD1	0.00098634	0.0700977	0.0122129
cg22537474	SNAP25	0.000988551	0.0390466	0.0122239
cg20285128	NES	0.000991555	0.0497647	0.0122344
cg16366843		0.00099205	0.155858	0.0122344
cg16288089	TAC1	0.000995915	0.200781	0.0122657
cg15957055	CADPS	0.000997677	0.0192975	0.012271
cg14243623	CTSL1	0.00100994	0.0903173	0.0124043
cg26078977	PDE4D	0.0010112	0.0670092	0.0124043
cg19355087	NKX6-2	0.00101698	0.116517	0.0124506
cg06264663	LATS2	0.00101886	0.203309	0.0124506
cg21784383	ESRRG	0.00101901	0.0571758	0.0124506
cg00314923		0.00102213	0.0399674	0.0124721
cg08876932	PHOX2A	0.00102577	0.130827	0.0124937
cg11525643	GJD2	0.0010266	0.0587128	0.0124937
cg05036656		0.00103013	0.109926	0.0125202
cg04339613	EBF3	0.00104222	-0.0101216	0.0126338
cg18235050		0.00104222	0.215159	0.0126338
cg14930075	KCNK9	0.00104817	0.0361453	0.0126893
cg02004641	PCDHA7	0.00105088	0.176386	0.0127054
cg15800776	DOCK6	0.00105805	-0.0795251	0.0127755
cg24876960	IRX4	0.00106147	0.0513291	0.0127999
cg05930881	GATA4	0.00106989	0.0147827	0.0128847
cg06046819	SMTNL2	0.00107411	0.0132432	0.0129187
cg14805347	ALDH1A2	0.0010904	0.00169874	0.0130975
cg14383135	NPAS2	0.00109728	0.0284071	0.0131631
cg03289872	ZNF667	0.00110562	0.0976323	0.0132442
cg05328939	COL5A1	0.00110691	-0.0378833	0.0132442
cg06722633	GRIK3	0.00111187	0.0978998	0.0132864
cg13782090	OBSL1	0.00111477	0.133721	0.0133038
cg02347074	PAX3	0.00112279	0.0422661	0.0133408
cg16488737	OPCML	0.00112365	0.0638376	0.0133408
cg24590788		0.00112365	0.00763415	0.0133408
cg16171290		0.00112365	-0.0604037	0.0133408
cg04091563	HTR4	0.00114063	0.156959	0.0135077
cg04338556	TRPM1	0.00114063	-0.106001	0.0135077
cg05327835	IDUA	0.00114608	0.260532	0.0135549
cg03650674	GRHL2	0.00115188	0.221288	0.0135896
cg24837370	SOX11	0.00115401	0.0794318	0.0135896
cg21647227	TBX15	0.00115707	0.0353935	0.0135896
cg13933080	SPAG6	0.00115784	0.0430254	0.0135896
cg17376960	YBX2	0.00115784	-0.0365223	0.0135896
cg02987387	RYR1	0.00115784	-0.13816	0.0135896
cg26136365	FEZF2	0.00116347	0.0480365	0.0136239
cg10868817	ZFPM2	0.00116744	0.0113858	0.0136239
cg02390115	NBPF3	0.00116823	0.0761202	0.0136239
cg25492241	SCHIP1	0.00116823	0.0398947	0.0136239
cg21511941	GRAMD2	0.00116849	0.0298273	0.0136239
cg21117668	BOK	0.00116961	0.0694003	0.0136239
cg23291280		0.0011753	0.0556716	0.0136728
cg16924337	RGS17	0.00118008	0.0234048	0.0137112
cg08463758	EMILIN3	0.00118813	0.0276218	0.0137874
cg23986219	BANP	0.00119299	0.0125723	0.0138003
cg10748817	GNAS	0.00119299	-0.0600179	0.0138003
cg24909466	COL4A2	0.00119372	0.025652	0.0138003
cg18058689	GPC6	0.00120036	0.201423	0.0138597
cg03669797		0.00120192	0.0969889	0.0138603
cg18722841	PHOX2A	0.00121027	0.0455102	0.0138997
cg10251094	DNAH17	0.00121093	-0.0774801	0.0138997
cg02172312	CDH8	0.00121135	0.0275354	0.0138997
cg11117266	MAPT	0.00121135	-0.010876	0.0138997
cg17426273	NEBL	0.00122912	0.0686696	0.0140439
cg12582138	PDK2	0.00122912	0.0439358	0.0140439
cg18754118	GNG7	0.00122912	0.0295052	0.0140439
cg13092806		0.00123	0.258066	0.0140439
cg09167553		0.00123248	0.0486244	0.0140548
cg10567810	FAM38B	0.00123411	0.01557	0.0140561
cg12477716	IGF2BP1	0.00124371	0.227968	0.0141323
cg09444637	ARRDC4	0.00124386	0.0378767	0.0141323
cg18786535	CCDC67	0.00125281	0.0193085	0.014199
cg24210813	LOC404266	0.00125281	0.0270544	0.014199
cg16954341	SCGN	0.00125491	0.0310687	0.0142054
cg18009496	IRX4	0.0012661	0.0504018	0.0142633
cg22187630	CACNA1A	0.0012661	0.110339	0.0142633
cg02970297	DPY19L2P2	0.00126627	0.00255925	0.0142633
cg04215475	VENTX	0.00126648	0.0391427	0.0142633
cg09248345	LMX1A	0.00126929	0.0483096	0.0142633
cg01328892	EYA4	0.00126929	0.0860404	0.0142633
cg17046577		0.0012733	0.0245182	0.014291
cg09160776		0.00127748	0.074779	0.014309
cg00455526	TRIL	0.001278	0.0398641	0.014309
cg03007522	GATA4	0.00129478	0.199579	0.0144793
cg04077662	ST6GALNAC5	0.0012981	0.0881439	0.0144916
cg16632715	HOXD11	0.00129902	0.0418753	0.0144916
cg17774559	IRX4	0.00132393	0.0552633	0.0147516
cg14689623	NELL1	0.00132905	0.0154059	0.0147909
cg14379854	LOC91149	0.00133921	0.126278	0.014886
cg00287312	PCDH8	0.00135198	0.0446453	0.0149919
cg12658720	C17orf82	0.00135198	0.0238865	0.0149919
cg20750832		0.00135741	0.154921	0.0150243
cg15020425	FGF3	0.00135815	0.117042	0.0150243
cg07571451	COBL	0.00136214	0.0560573	0.0150504
cg23348270		0.00137306	0.0509698	0.0151174
cg23018092	MEGF10	0.00137473	0.0709588	0.0151174
cg15440688	GSC	0.00137473	0.167755	0.0151174
cg18823007		0.00137475	0.281987	0.0151174
cg01959562	IGFBP7	0.00137876	0.0417715	0.0151434
cg22850587		0.00138361	0.049659	0.0151786
cg22474464	NKX2-2	0.0013883	0.100276	0.015212
cg08316825	GLRA1	0.00139951	0.0801193	0.0153166
cg10071824	GSX1	0.0014047	0.0880219	0.0153553
cg07983905		0.0014076	0.0438804	0.0153688
cg26283921	COL18A1	0.00140929	0.0804651	0.0153691
cg00247557	LOC642597	0.0014169	0.0192528	0.0154339
cg19237294	BRUNOL4	0.00141876	0.218359	0.0154359
cg26686415	FKBP9	0.00142543	0.0326777	0.0154903
cg00532449		0.00143353	0.211652	0.01556
cg03593189	STX1A	0.0014359	0.0289863	0.0155674
cg19165390		0.00144658	0.0581888	0.0156548
cg18280362	CWH43	0.00144735	0.040196	0.0156548
cg12918457		0.00146509	0.199728	0.0158118
cg07300178	VAX2	0.0014663	0.0460455	0.0158118
cg23665778	DOCK1	0.00146801	0.0516026	0.0158118
cg10065825	CDH11	0.00146872	0.026781	0.0158118
cg06003986	BRUNOL4	0.00147447	0.0876672	0.0158388
cg03769371	LCA5	0.00147525	0.190502	0.0158388
cg08382774	NKX6-2	0.00147637	0.045899	0.0158388
cg26267340	NRG1	0.00148681	0.0550467	0.0159323
cg16772039	OBSCN	0.00148973	-0.0263365	0.0159327
cg12629325	PCDHAC1	0.0014908	0.0723251	0.0159327
cg23676151	NR2E1	0.00149315	0.0888106	0.0159327
cg19098763	ELAVL4	0.00149374	0.102709	0.0159327
cg19384531	TFAP2D	0.00150359	0.0536599	0.0160192
cg22851420	HPCAL4	0.0015084	0.0643736	0.0160494
cg02829688	TBX15	0.00151008	0.0249223	0.0160494
cg09987596	FAM123C	0.00151163	0.0179456	0.0160494
cg00405198	TFAP2A	0.00151365	0.077755	0.0160524
cg24643749	ARRDC4	0.00152238	0.0434888	0.0161264
cg17239236	CALN1	0.0015289	0.0450787	0.0161569
cg04965141	SFRP2	0.00152931	0.0851324	0.0161569
cg19884262	FOXI2	0.0015305	0.0480178	0.0161569
cg12756396	DMRTA2	0.001534	0.0334286	0.0161753
cg09792926	CBLN1	0.00153638	0.124181	0.0161819
cg12478384	ADAMTS9	0.00154845	0.0116377	0.0162477
cg12147137	WASF3	0.00154995	0.242579	0.0162477
cg18770350	ACTN2	0.00155139	0.0631963	0.0162477
cg09752223	NOTCH3	0.00155233	-0.291443	0.0162477
cg07090701	C1QL2	0.0015567	0.0120502	0.0162477
cg08000065	UNC5D	0.0015567	-0.00735737	0.0162477
cg08833577	VAX1	0.0015567	0.0585985	0.0162477
cg10182697	NKX6-2	0.0015567	-0.0264501	0.0162477
cg07931391		0.00157697	0.0277572	0.0164407
cg12142521	ACOXL	0.00158055	0.110751	0.0164595
cg22856512	IGFBP2	0.0015846	0.0858494	0.0164645
cg16924702	EPB41L3	0.0015846	0.0417887	0.0164645
cg21859781	GDF6	0.00160287	0.0422864	0.0166356
cg25274503	CAV2	0.00160887	0.0484128	0.0166792
cg14094960	EGFR	0.00161313	0.16464	0.0167028
cg27277463	FAM19A2	0.00161658	0.0941681	0.0167028
cg27125605	WNT9B	0.00161658	0.140385	0.0167028
cg25999578	HOXA9	0.00162241	0.0749156	0.0167444
cg11068946	NKX6-2	0.00162642	0.0398463	0.016767
cg24157892		0.00164399	0.279558	0.0169293
cg06546806		0.00165352	0.160051	0.0169876
cg04608146	SCARF2	0.0016546	0.0535419	0.0169876
cg25023058	TEKT3	0.00165517	0.094809	0.0169876
cg26938597		0.00166575	0.0343712	0.0170772
cg12907983	CACNB4	0.00167055	0.0397113	0.017098
cg22310279	EDNRB	0.00167382	0.027244	0.017098
cg23081781	GCC1	0.00167449	0.121906	0.017098
cg04536893	CDH11	0.00167518	0.113379	0.017098
cg10245988	SYN2	0.00169462	0.355643	0.0172773
cg01999622	PTPRN2	0.00169901	-0.0227748	0.0173029
cg17509220	CACNA1A	0.00172386	0.0951968	0.0175367
cg08119884	CTNNA2	0.00173639	0.240953	0.0176447
cg12859211	ROBO3	0.00173984	0.151054	0.0176604
cg26297547	CA4	0.00174661	0.0313764	0.0176761
cg15405432	FLJ44606	0.00174807	-0.031751	0.0176761
cg18739800	HIST1H2BN	0.00174904	-0.0598665	0.0176761
cg05576828	DUSP4	0.00174904	-0.0511447	0.0176761
cg01106338		0.0017529	0.0854246	0.0176957
cg18575770	TBX3	0.00176229	0.0409266	0.017771
cg04374393	SOX14	0.00177457	0.0574791	0.0178663
cg06274159	ZFP42	0.00177561	0.0568704	0.0178663
cg02332982	DBX2	0.00180043	0.0407781	0.0180964
cg07953890	MACROD2	0.00181942	0.0460472	0.0182605
cg06990110		0.00182203	0.0998043	0.0182605
cg05857370	ERRFI1	0.00182453	0.0348982	0.0182605
cg10784386	THBS4	0.00182664	-0.0426176	0.0182605
cg18795383	REXO1	0.00182664	0.019655	0.0182605
cg10043047	PPAPDC1A	0.00183636	0.0512647	0.0183378
cg13829550	TMEM90A	0.0018666	0.052117	0.0186196
cg01688536		0.00187347	0.0341228	0.018668
cg05009934	CLVS2	0.00187918	0.0621007	0.0187048
cg03867465	MGC45800	0.00188722	0.165923	0.0187645
cg19863655	C13orf33	0.00189007	0.106158	0.0187727
cg03217897	AGBL4	0.0018946	0.0746446	0.0187817
cg04935449	CLEC2L	0.00189505	0.178074	0.0187817
cg22624022		0.00190101	0.019336	0.0188206
cg21649258	ST6GAL2	0.0019073	0.290844	0.0188369
cg13610545	PRRX2	0.00190739	0.0193658	0.0188369
cg09524907	XKR4	0.00190877	0.0523618	0.0188369
cg00736523	TMEM215	0.00191525	0.0438164	0.0188807
cg18991611		0.00192165	0.227158	0.0189235
cg26306909	C4orf19	0.00193503	0.016077	0.0190147
cg11825621	MKX	0.00193503	0.0901721	0.0190147
cg10356613	LHX1	0.00193731	0.0753026	0.0190169
cg18639233	SIX6	0.00194221	0.185248	0.0190448
cg00906319	PARD3	0.00195128	0.0576621	0.0191135
cg23045594		0.00196303	0.034057	0.0192082
cg14142007	HOXD9	0.00198965	0.115939	0.019448
cg03278146	LOC642597	0.00199452	0.141468	0.0194751
cg22533606		0.00201368	0.0972383	0.0196414
cg14080967	PTPRD	0.00202016	0.0305855	0.019663
cg04201293		0.00202016	-0.0467736	0.019663
cg00480389	CBLN4	0.00204929	0.0468983	0.0199256
cg17536603		0.00205356	0.15439	0.0199461
cg02468050	GRID2	0.00205886	0.231196	0.0199766
cg10981651		0.00206398	0.1373	0.0199865
cg17438849	HECW1	0.00206421	0.0427357	0.0199865
cg15074033		0.00207671	0.0321	0.0200469
cg18710784	OPCML	0.00207871	0.0648088	0.0200469
cg26617611	SLC25A37	0.00207881	-0.083456	0.0200469
cg10129025		0.0020813	0.150896	0.0200469
cg18990042	COL2A1	0.0020813	-0.138671	0.0200469
cg23944251	LOC100128811	0.00210872	0.0222155	0.0202467
cg15488722	FREM2	0.00210911	0.0594403	0.0202467
cg24902278		0.00211026	0.0178079	0.0202467
cg16616521	PAX6	0.00211082	0.0384495	0.0202467
cg02746381	FAM84A	0.00212294	0.110464	0.0203419
cg24783211		0.00213902	0.0523291	0.0204747
cg08315202	NPTX2	0.00214173	0.289154	0.0204794
cg10298557	RORA	0.00215521	0.104307	0.020587
cg05482942		0.00216678	0.0650806	0.0206761
cg20284508	CHCHD6	0.00216972	-0.00391316	0.0206828
cg24847829	SPOCK1	0.0021831	0.0910601	0.020789
cg16572375	SHISA2	0.00219353	0.116922	0.0208668
cg03850426	PCDH8	0.00220588	0.235246	0.0209626
cg07853758	HECW2	0.00222612	0.0796696	0.0211333
cg17137424	TRIM67	0.00223233	0.0289927	0.0211488
cg17364114	SLC22A3	0.00223233	0.169795	0.0211488
cg18685561	2022-03-01	0.00223583	0.0354866	0.0211602
cg17944161	NOTCH3	0.00224354	0.0390996	0.0212114
cg07766612	SLC30A2	0.00225944	0.131953	0.0213399
cg27037018	SLC6A3	0.00226227	0.1236	0.0213418
cg24869601	TFAP2A	0.00226425	0.0366989	0.0213418
cg01435344	GOLGA7B	0.00227281	0.0655838	0.0214006
cg22501604		0.00227845	0.0628224	0.0214053
cg26410450	MYOD1	0.00228035	0.0462426	0.0214053
cg11660146	POU2F3	0.00228295	0.139033	0.0214053
cg04792712	MTMR7	0.00228618	0.020885	0.0214053
cg04991805	CRTAC1	0.00229168	0.0222371	0.0214053
cg05928342	ZNF177	0.00229168	0.0172782	0.0214053
cg10446043	KCNK17	0.0022966	-0.130196	0.0214053
cg04718747	TUBB4	0.0022966	-0.0389586	0.0214053
cg09118258	LMX1A	0.00229799	0.0216486	0.0214053
cg02511231	TLX3	0.00229799	0.0376916	0.0214053
cg21722242		0.0022988	0.10761	0.0214053
cg04205107	PLD5	0.00232203	0.0452007	0.0215998
cg26526374		0.00232489	0.0475676	0.0216046
cg17580614	ADORA2B	0.00232936	0.0408548	0.0216244
cg09965258	NFIB	0.00233319	0.0496195	0.0216382
cg11667086		0.00234357	0.0438074	0.0217127
cg15974272	KCNQ1	0.00235904	0.0177837	0.0218342
cg15731056	C12orf56	0.00236195	0.0824965	0.0218392
cg00741836	DOK5	0.00236753	0.0424765	0.0218689
cg06391468	SOX9	0.0023753	0.130725	0.0219188
cg26047950	GPR26	0.00237904	0.137132	0.0219313
cg11334771	PHOX2A	0.00238756	0.0288525	0.0219879
cg26094789	PAX9	0.0023953	0.0108723	0.0220373
cg14273116	ZNF718	0.00240861	0.0142919	0.0221156
cg02320740	SORCS3	0.00240861	0.0229215	0.0221156
cg19694010		0.00241149	0.132952	0.0221201
cg13531223	KIAA1688	0.00243024	-0.15389	0.0222479
cg09880551	DSCAM	0.00243024	0.0947939	0.0222479
cg06678279	ERC2	0.00243805	0.0480392	0.0222973
cg13670601	SLC6A15	0.00246894	0.0649657	0.0225574
cg01111358	ONECUT2	0.00248213	0.0712875	0.0226555
cg01384488	NKX6-2	0.00248917	0.083119	0.0226733
cg14913969	GATA6	0.00248933	0.131233	0.0226733
cg00333512		0.00249155	0.0300442	0.0226733
cg20107395	DOK5	0.00249564	0.0798136	0.0226733
cg17390350	GLI3	0.00249635	0.166111	0.0226733
cg06740629	EPHA7	0.00250409	0.114859	0.0227213
cg25983589	OSBPL1A	0.00251467	0.0456234	0.0227949
cg05387519	AGBL4	0.00251912	0.0473653	0.0228129
cg14492293	LHX3	0.00252732	0.136914	0.0228647
cg13654588	PRLHR	0.0025331	0.018961	0.0228903
cg05662839		0.0025351	0.0116827	0.0228903
cg06874656	NTM	0.00255837	0.205364	0.0230473
cg16887264	POU4F2	0.00255906	0.352509	0.0230473
cg26447413	GAS1	0.00255997	0.0976596	0.0230473
cg06671450	PAX5	0.00257096	0.0102202	0.0231219
cg14955151	TRIM47	0.00257327	0.121496	0.0231219
cg02979001		0.00257631	0.0653625	0.0231267
cg16015276		0.00259019	0.0310969	0.0232175
cg12525474	SPHKAP	0.00259145	0.0342439	0.0232175
cg26763727		0.00260043	-0.219723	0.0232753
cg02093112	FBXO39	0.00260675	0.0404952	0.0232916
cg06268694	CELSR1	0.00260729	0.057839	0.0232916
cg24395801	COL24A1	0.00261998	0.0628776	0.0233824
cg23588217	TBX15	0.00263159	0.0334308	0.0234633
cg02864844		0.00263917	0.213999	0.0235067
cg22528044	SCN9A	0.00264368	0.088569	0.0235067
cg14879397	GAK	0.00264409	-0.074307	0.0235067
cg24909548		0.00264911	0.0631515	0.0235287
cg19165854	KIAA1024	0.00265284	0.057214	0.0235361
cg07676002	CDH22	0.00265504	0.020438	0.0235361
cg24464397	ZNF667	0.00266125	0.0798727	0.0235685
cg10698928	MIR124-2	0.00266612	0.25977	0.023589
cg08526991	SOX11	0.00268136	0.0694007	0.0237011
cg19656974		0.00269686	0.0626563	0.0237927
cg24056567	PSD3	0.00269686	0.0562602	0.0237927
cg25106322		0.00270869	0.103768	0.0238742
cg22758454		0.00271911	0.0652528	0.0239432
cg19647755		0.00273665	0.111365	0.0240747
cg07068327	GPR123	0.00273936	0.253558	0.0240756
cg16536329	ZNF454	0.00274212	0.060415	0.024077
cg08568720	GATA5	0.0027459	0.0278019	0.0240872
cg25313090	NAT14	0.00275734	-0.00143787	0.0241521
cg07559273	NOVA1	0.00275852	0.0257928	0.0241521
cg17105834	ASTN1	0.00276312	0.0607925	0.0241695
cg08726248	DRD4	0.00277245	0.0721767	0.0242138
cg15542741	SLC6A15	0.00277553	0.030279	0.0242138
cg20340508	OLIG1	0.00277606	0.146583	0.0242138
cg24367628	LOC100302401	0.00278227	0.207376	0.0242278
cg16533138	GALR2	0.00278489	0.0336611	0.0242278
cg18002447	TBX2	0.00278553	0.116695	0.0242278
cg26460471	GRP	0.0027912	0.0323698	0.0242543
cg13901539	ZNF618	0.00283529	0.0511062	0.0246142
cg13023623	OTX2	0.00287501	0.0254634	0.0249356
cg00886512	EBF3	0.00291524	-0.0983514	0.0252372
cg21537212	TTC28	0.00291524	-0.117532	0.0252372
cg04397433	MALL	0.00295598	0.0937671	0.0255659
cg17935233	RHBG	0.00297125	0.110528	0.0256739
cg15545624		0.00297553	0.0809369	0.0256869
cg05381746	MKX	0.0030118	0.0457865	0.0259378
cg02392179	SORCS3	0.00301297	0.138735	0.0259378
cg10096145	RBM24	0.00301302	0.0473564	0.0259378
cg23683588	PAX9	0.00303903	0.0341141	0.0261373
cg26994225		0.00307062	0.0127547	0.0263297
cg05037662	HS3ST4	0.00308065	0.0472206	0.0263297
cg14473568	ROBO2	0.00308131	0.0272342	0.0263297
cg05502701	PDZRN3	0.00308135	0.0209927	0.0263297
cg26271572	AGAP8	0.00308135	-0.0394756	0.0263297
cg21855205	PPP1CA	0.00308135	-0.0317287	0.0263297
cg10136263	SPIRE2	0.00308135	-0.0159681	0.0263297
cg19047707	ECEL1	0.00308663	0.228764	0.0263505
cg10192893	PHOX2B	0.0031242	0.0679766	0.0266466
cg25368122	LHX8	0.00314096	0.0542696	0.0267648
cg11982072	GATA5	0.00315166	0.0329325	0.0268113
cg10503842		0.00315222	0.0473102	0.0268113
cg06304097	TCERG1L	0.00315834	0.277207	0.0268387
cg14117138	HIF3A	0.00318209	0.0464793	0.0269905
cg07449450	USH1C	0.00318377	0.20252	0.0269905
cg01148441	MPPED1	0.00318884	0.127545	0.0269905
cg16458596		0.00319001	0.10824	0.0269905
cg17765751	SYDE1	0.00319082	0.103339	0.0269905
cg11322464	TPD52L1	0.00320358	0.111846	0.0270736
cg00630958	LEPR	0.00321896	0.026501	0.0271788
cg27230044	SGCE	0.00325604	-0.0285167	0.0274417
cg09161455	NR1D1	0.00325604	0.0334278	0.0274417
cg18070676	FLRT2	0.00326168	0.0216393	0.0274641
cg01212887	SOX21	0.00329188	0.0215954	0.0276932
cg20585869	NEFM	0.00330107	0.0500084	0.0277203
cg15736449	CPSF3L	0.00330111	-0.0308285	0.0277203
cg06463958	T	0.00331891	0.0858294	0.0278445
cg08034077	CA10	0.00332598	0.0544595	0.0278785
cg05100419		0.00337015	0.0176324	0.0282231
cg02328010	RYR2	0.00338816	0.0402077	0.0283113
cg07149609		0.00339294	0.0277742	0.0283113
cg26578682	IRX2	0.00339294	0.0859674	0.0283113
cg11306701	CTSL1	0.00339294	0.023963	0.0283113
cg09221867	PCDH10	0.00341594	0.0187307	0.0284774
cg04306063	CRHBP	0.00342409	0.114537	0.0285197
cg19194373	EDN3	0.0034316	0.239821	0.0285213
cg21572722	ELOVL2	0.00343821	0.0527888	0.0285213
cg02664812		0.00343972	0.0396401	0.0285213
cg05500840	HOXD11	0.00343972	0.0315563	0.0285213
cg26763877	CSMD1	0.00343972	0.0993683	0.0285213
cg10151685		0.00347721	0.0478058	0.0287841
cg06570224		0.00347765	0.0468459	0.0287841
cg12542584		0.00348709	-0.00809403	0.0288364
cg02000882		0.0035014	0.0757055	0.0289288
cg12510535	COBL	0.0035085	0.20925	0.0289616
cg27304406	BNC1	0.00353098	0.0268244	0.0290509
cg09851951		0.00353364	0.080584	0.0290509
cg03678062	ZC3H12D	0.00353505	0.119031	0.0290509
cg12863565	EBF2	0.00353505	-0.0325933	0.0290509
cg14384685		0.00353505	-0.0151678	0.0290509
cg23365637	HTRA3	0.00353948	0.023392	0.0290615
cg16166796	PTPRN	0.00356266	0.0526194	0.0292259
cg18011364	RELN	0.00357186	0.143865	0.0292753
cg26274580		0.0035816	0.0101025	0.0293196
cg18303215	ABCG5	0.00358361	0.0102103	0.0293196
cg08065241	ERC2	0.00358801	0.0495719	0.0293296
cg23489883	TMEM171	0.00359329	0.026284	0.0293468
cg08404028	CHP2	0.00360179	0.0326951	0.0293902
cg01357429	EVX1	0.0036097	0.0569408	0.0294287
cg17631972		0.00362109	0.0453049	0.0294956
cg03964958	HOXD12	0.00363278	0.0234085	0.0295387
cg06252564		0.00363278	0.0319347	0.0295387
cg01016662		0.00366358	0.083525	0.029763
cg05472874	SULT4A1	0.00366932	0.0669601	0.0297834
cg17797121	UBTD1	0.00368256	-0.021186	0.0298384
cg08532569	RBM9	0.00368256	-0.000356064	0.0298384
cg10339481		0.003701	0.0847895	0.0299615
cg12621315		0.00373099	0.0115792	0.0300622
cg10698910	PLXNB2	0.00373292	-0.232322	0.0300622
cg17037282	ISL1	0.00373296	0.0885969	0.0300622
cg16464144	DACT1	0.00373296	-0.0106087	0.0300622
cg01590338		0.00373296	0.0113145	0.0300622
cg10276227	LRP3	0.00373296	-0.000378149	0.0300622
cg13758899	ZFP3	0.00373893	0.0553559	0.0300841
cg15507321	FLJ41350	0.00375128	0.100857	0.0301572
cg22491927	CACNA1A	0.00378394	0.199155	0.0303487
cg03323696	PDE4D	0.00378398	0.0322145	0.0303487
cg16494192	SLC18A3	0.0037855	0.0845195	0.0303487
cg08621843	PROC	0.00378825	0.0720034	0.0303487
cg04945331	SOX14	0.00381312	0.118932	0.0305215
cg07956247	PRDM16	0.00383564	-0.0418422	0.0306222
cg06320136	PROKR1	0.00383564	-0.0295286	0.0306222
cg03468072		0.00383564	0.0878007	0.0306222
cg05021643	HOXD3	0.00384012	0.0756063	0.0306315
cg11468233	DPY19L2P2	0.00385798	0.0355473	0.0307473
cg12989574	GPC6	0.00386182	0.0130125	0.0307514
cg02255721	INPP5A	0.00388794	-0.0586558	0.0309145
cg25201811	NALCN	0.00388899	0.0218314	0.0309145
cg02695467		0.00392971	0.0471315	0.0311394
cg01050423	SLC9A2	0.00393257	0.285809	0.0311394
cg07355841	TPPP3	0.00394048	0.114438	0.0311394
cg13368923		0.00394072	0.131418	0.0311394
cg01145903		0.00394089	0.0251653	0.0311394
cg00575769	PHYHIP	0.00394089	-0.0775891	0.0311394
cg02887623	MIR369	0.00394089	-0.070602	0.0311394
cg09461837	SDK1	0.00397329	0.0253045	0.0313686
cg09740671	ADCY2	0.00398071	0.0252342	0.0314004
cg23262827	SLC45A1	0.00399449	-0.562741	0.0314822
cg06621358	CELSR3	0.00401638	0.0226708	0.0316277
cg24984653	HAPLN1	0.00402917	0.0149329	0.0317014
cg23405152		0.00404875	0.00971656	0.0317973
cg10890302	TNXB	0.00404875	-0.0250439	0.0317973
cg07662121	MPV17L	0.00405168	0.183343	0.0317973
cg12700788	KIF19	0.00405962	0.0709426	0.0318236
cg06829686		0.00406315	0.116752	0.0318236
cg08870743	OLIG2	0.00406537	0.0995577	0.0318236
cg19014419	ZNF300	0.00407335	0.102215	0.0318591
cg13779907	EPHA10	0.00408263	0.0349778	0.0319046
cg00153110	SP9	0.00410332	0.0837018	0.0319879
cg19196221		0.00410368	0.0334028	0.0319879
cg12392473	KCNB1	0.00410368	0.0836025	0.0319879
cg26122980	AMPH	0.00411145	0.100655	0.0320214
cg26664871	MKX	0.00411587	0.049519	0.0320289
cg22784954	ADAMTS16	0.00415928	0.0370406	0.0322309
cg14006181	C14orf23	0.00415928	0.0465451	0.0322309
cg15260437	BAHCC1	0.00415928	-0.0548901	0.0322309
cg16120788	TMEM90B	0.00415928	0.044176	0.0322309
cg17074396		0.00415928	-0.0207411	0.0322309
cg12506971	AADAT	0.00418002	0.0272723	0.0323645
cg05506365	POU3F3	0.00421557	0.0587474	0.0325851
cg04118306	NEFM	0.00421557	-0.0179627	0.0325851
cg23217126	DOK6	0.00423828	0.148572	0.0327333
cg09626984	GATA4	0.00424353	0.043054	0.0327465
cg25496678		0.00426289	0.0475384	0.0328684
cg24060917		0.00427255	-0.00269999	0.0329154
cg01046309	TMC7	0.00429012	0.0133404	0.0330232
cg08196553	SOX2OT	0.00430138	0.0229266	0.0330823
cg13492692	LHX2	0.00432978	0.139334	0.0332488
cg25391162	FOXD4	0.00433022	0.0687158	0.0332488
cg26058016	CRYBA2	0.00434515	0.0532186	0.0333357
cg08073591	FAM47E	0.00437401	0.100271	0.0335293
cg13423770	RHBG	0.0043886	0.110698	0.0335853
cg06424065		0.0043886	0.143368	0.0335853
cg03182113	MYH14	0.00441423	0.00250719	0.0337535
cg04005707	CWH43	0.00442206	0.0382404	0.0337854
cg25756780		0.00444534	0.0811087	0.0339251
cg02162069	ZIM2	0.00444769	0.0233706	0.0339251
cg14238959		0.00446057	0.0212395	0.0339953
cg23679471		0.004504	0.0324287	0.034298
cg22991512		0.00451375	0.0252158	0.0343439
cg18016194	RALYL	0.00453593	0.108156	0.0344842
cg20191310	C20orf103	0.00454159	0.0266948	0.0344968
cg26556385	SPTBN4	0.00454504	0.164871	0.0344968
cg00580978	LOC283392	0.00458226	0.100879	0.0347365
cg26777883		0.00458415	0.19088	0.0347365
cg06755825		0.0045967	0.0189795	0.034803
cg04861380	TMEM176B	0.00460691	0.0181243	0.0348369
cg15890143	NGB	0.00460872	0.0785272	0.0348369
cg22338567	LAMB1	0.00462083	0.0218278	0.0348999
cg00945293	FLJ42875	0.00465972	0.161193	0.0351649
cg02081733	LBXCOR1	0.00466558	0.0597819	0.0351804
cg08012521		0.00467796	0.0240611	0.035245
cg07749087	RND3	0.00468343	0.0226789	0.0352574
cg22028075		0.00469134	0.0420484	0.0352882
cg12486308	LTBP4	0.00471074	0.209116	0.0354053
cg20090108	GRM5	0.00472707	0.101819	0.0354992
cg09319072		0.00474037	0.00591763	0.0355486
cg17787159	PNMAL1	0.00474135	0.108009	0.0355486
cg09373037	SYT15	0.00475411	0.0333964	0.0355865
cg00853103	A2BP1	0.00475411	0.0833407	0.0355865
cg04730665	AGAP1	0.00478035	0.13113	0.0357539
cg00046625	PDE4B	0.00479648	0.0148284	0.0358455
cg27618240	SP8	0.0048011	0.189737	0.035851
cg09858188		0.00481764	0.00434889	0.0359165
cg16405768	SLCO4A1	0.00481764	-0.00734248	0.0359165
cg22834653	FGF12	0.0048324	0.0917015	0.0359685
cg02328239	GDNF	0.0048324	0.0331043	0.0359685
cg27051931	DSC2	0.0048422	0.219423	0.0360124
cg16391955		0.0048481	0.0586315	0.0360272
cg04030615	ACTA1	0.0048751	0.0199352	0.0361853
cg19554555		0.0048772	0.0439811	0.0361853
cg18856388		0.00493182	0.0898113	0.0365612
cg20492807	DNAH14	0.00494701	0.0740273	0.0365857
cg09935994	ARL4C	0.00494701	0.0244351	0.0365857
cg03260566	SLIT2	0.00494701	0.108218	0.0365857
cg09772792		0.00497195	-0.00886038	0.0367407
cg17333109	NKX2-8	0.00498403	-0.000917316	0.0367829
cg02924562	SLC30A2	0.00498562	0.0144594	0.0367829
cg02950427	SYT7	0.00499057	0.0252184	0.03679
cg13533340	GDA	0.00500459	0.0591968	0.036864
cg24151352	FOXF2	0.00500868	0.0358954	0.0368647
cg21794428	LATS2	0.00501519	0.0839751	0.0368832
cg25088874	BMPR1B	0.00502909	0.121039	0.036956
cg14826425		0.0050383	0.00350595	0.0369942
cg12746356	HTRA1	0.00504288	0.0919718	0.0369985
cg05364759	ALPL	0.00505944	0.0163817	0.0370905
cg18578405	SHISA9	0.0050743	0.0677852	0.03717
cg00181439	HTR1B	0.00507951	0.0108408	0.0371786
cg00107187	TMEM179	0.00508496	0.0169924	0.037189
cg09736112	PTPRO	0.00510537	0.0223125	0.0373088
cg10037494	INS-IGF2	0.00514691	0.0265592	0.0375122
cg00674365	ZNF471	0.00514696	0.149108	0.0375122
cg20265661	LYPD1	0.0051473	0.0329755	0.0375122
cg25649000	PTPRT	0.00515041	0.0634052	0.0375122
cg03914707	ETV1	0.00515351	0.0464176	0.0375122
cg01693026	DIO3	0.0051889	0.180905	0.0377164
cg23649708	RALYL	0.00518973	0.128264	0.0377164
cg09683824	FAM163A	0.00519402	0.0522805	0.0377179
cg22815110	FOXD3	0.00520196	0.0446028	0.0377459
cg01251603	GABRB3	0.00521521	0.0106744	0.0377827
cg05271536	ARMC5	0.00521521	-0.0348449	0.0377827
cg11027058	DYSF	0.00522968	0.00520344	0.0378578
cg02400433	PRDM13	0.00523569	0.0273778	0.0378716
cg13442960	ELAVL2	0.00523979	0.211275	0.0378716
cg12486537	PPP1R3C	0.00524532	0.115552	0.037882
cg23584743	NKX3-2	0.0052791	0.0591159	0.0380961
cg04765098		0.00528429	-0.0132972	0.0381038
cg19802865	FOXA1	0.00531861	0.0949873	0.0383214
cg01422881	RNF220	0.00534055	0.0364169	0.0384495
cg00951204	INPP5A	0.00535418	-0.0196493	0.0385176
cg06959053	RASGRF1	0.00537627	0.018293	0.0386464
cg02397497	TFAP2A	0.00543637	0.0294124	0.039048
cg04949206	HOXD11	0.00544893	0.02359	0.0391078
cg06003656		0.00546737	0.139118	0.0391872
cg22837726	C19orf45	0.00546848	0.0834703	0.0391872
cg05013064	TFAP2C	0.00547511	0.0971389	0.0392043
cg05057720	CLEC14A	0.00549649	0.0342763	0.0392965
cg26163578		0.00549649	0.122011	0.0392965
cg10846853	HLA-DQB1	0.00556243	0.258776	0.039722
cg10156366		0.00556891	0.132217	0.039722
cg07408835	PCDHAC1	0.00556891	0.0222403	0.039722
cg11429969	PCDHA2	0.00564214	0.019129	0.0402133
cg18263365	SPOCK1	0.00565183	0.0447924	0.0402204
cg16559598	TBX5	0.00565184	0.014734	0.0402204
cg02721000	HOXC4	0.00567862	-0.17353	0.0403798
cg27654142	ZFP2	0.00569155	0.12343	0.0404406
cg22454769	FHL2	0.00571635	0.0508669	0.0405234
cg14859743		0.00571635	-0.0212761	0.0405234
cg02317400	VENTX	0.00571635	0.0687629	0.0405234
cg19407095	SOX1	0.00572614	0.0438622	0.0405617
cg04258973	IGFN1	0.00578079	-0.348851	0.0409174
cg01352108	KCNK4	0.00579138	0.0282729	0.0409609
cg15958792	HOXD11	0.00581027	0.0133774	0.0410631
cg05347845	ACTA1	0.0058174	0.0415348	0.0410821
cg06498267	HCN1	0.00584117	0.0765654	0.0412184
cg15712559	PHACTR3	0.00585011	0.011729	0.0412187
cg03225817	GRIA4	0.00585014	0.0398396	0.0412187
cg03127898	LRRN4CL	0.00586414	0.168297	0.0412859
cg16552945	ARHGDIG	0.00590618	0.0987931	0.0415354
cg18804985	CXCL2	0.00590966	0.0142062	0.0415354
cg24886267	FBLL1	0.00591308	0.13758	0.0415354
cg00514971		0.00594412	-0.0514933	0.0416584
cg25550913	RASA3	0.00594412	0.0350337	0.0416584
cg05782454	MGRN1	0.00594412	-0.0221578	0.0416584
cg22944499	LOC200726	0.00600297	0.0551496	0.042039
cg04455430	DMRTA2	0.00603172	0.031377	0.0422083
cg00174428	LMX1A	0.00604607	0.0521035	0.0422767
cg02400740	TWIST1	0.00605209	0.0320465	0.0422868
cg08393317	CACNG7	0.00605894	0.0856611	0.0423008
cg06458239	ZNF549	0.00606341	0.0933154	0.0423008
cg04940570	TEAD1	0.00606783	0.00981625	0.0423008
cg00369811		0.00610047	-0.0283461	0.0424471
cg08246323	UNKL	0.00610047	-0.049376	0.0424471
cg24892362		0.0061026	0.0756582	0.0424471
cg21517947	SFRP1	0.00613938	0.0716038	0.0426708
cg19712603	PCDH8	0.00616791	0.156164	0.0428368
cg12283584	RGS12	0.00618003	-0.012046	0.0428546
cg27612019	SLC25A18	0.00618003	-0.000189281	0.0428546
cg20600210	APCDD1L	0.00618439	0.0671388	0.0428546
cg27528660	TRPA1	0.00620072	0.0238531	0.0429356
cg23026864	PCDHA7	0.00626052	0.0348352	0.0433171
cg25204440	IRF6	0.00632808	0.0391469	0.0437191
cg04198308	FAM19A5	0.00632808	0.0661853	0.0437191
cg12307698	GABRA4	0.00633985	0.111469	0.0437495
cg05142148	AFG3L1	0.00634195	-0.0349669	0.0437495
cg14621053	ADAM12	0.00636586	0.0305259	0.0438817
cg06500714	VENTX	0.00639733	0.0135392	0.0440657
cg24896649	ZFP42	0.00642433	0.0703479	0.0441858
cg17951613	SLC22A5	0.00642433	-0.0273976	0.0441858
cg17046890	HOXB8	0.00645193	0.0460762	0.0443426
cg16248329	FAT1	0.00650768	0.0908979	0.0446925
cg18556676		0.00653958	0.0271	0.0448782
cg12159189		0.0065553	0.0785128	0.0449527
cg05181041	ADAM12	0.00656251	0.0324202	0.0449688
cg22240472	ABCC8	0.00656917	0.0656801	0.0449811
cg14602471		0.00659165	0.0256092	0.0450705
cg19712324		0.006592	0.00887791	0.0450705
cg04395954		0.00659722	0.0577653	0.0450729
cg10036918	LHFPL3	0.00661146	0.0787262	0.0451021
cg26472133		0.00661293	0.052209	0.0451021
cg13062406	PTPN5	0.00661615	0.117962	0.0451021
cg05333368	DPYSL4	0.0066773	-0.015406	0.0454854
cg01449136		0.00669778	0.0139751	0.0455913
cg06192497	LOC100132215	0.00674418	0.086095	0.0458734
cg02825977	CYP26C1	0.00675503	0.0682573	0.045907
cg25344734	RASSF10	0.00675965	0.0400621	0.045907
cg03785696	HOXA11AS	0.00676755	-0.0105175	0.045907
cg03721362	MEGF10	0.00676901	0.187132	0.045907
cg16086559		0.00685088	0.0156158	0.0463941
cg02022294	TUBB3	0.00685088	-0.0162084	0.0463941
cg16721191	HMCN1	0.00691641	0.199087	0.0468036
cg05553348		0.00692345	0.133779	0.0468169
cg17784606	UBE2J2	0.00693918	0.0156804	0.0468657
cg13455960	RGMA	0.00694081	0.0871954	0.0468657
cg12605662	RAX	0.00696899	0.116615	0.0469873
cg10594090	HIF3A	0.00696899	0.068622	0.0469873
cg25134515	WWC2	0.00699918	0.0228867	0.0471476
cg24106636	NHLH2	0.00700722	0.114765	0.0471476
cg16209664	ZIC1	0.00700877	0.0717679	0.0471476
cg24685755	ZNF677	0.00702245	0.0761561	0.0471476
cg12072690	MCF2L	0.00702824	-0.0291545	0.0471476
cg03844060		0.0070285	0.203947	0.0471476
cg09950871	ADCY9	0.0070285	-0.0651171	0.0471476
cg13073773	GSC	0.00704227	0.127842	0.0472057
cg27343150	ANO5	0.00708169	0.0219596	0.0474355
cg12656475	STEAP2	0.00711895	0.0489411	0.0476505
cg15107670	WT1	0.00712421	0.145149	0.0476512
cg20267441	VAX2	0.00717671	0.112179	0.0479332
cg19788831	DBX2	0.00717674	0.0215103	0.0479332
cg20660989		0.00721025	-0.0415534	0.0481222
cg24093763	HS3ST1	0.00729363	0.0261256	0.0485528
cg24321467	LRRC8E	0.00729933	0.0737412	0.0485528
cg20479774	DLX6AS	0.00730175	0.131068	0.0485528
cg13729210		0.0073027	0.0779702	0.0485528
cg24366557	TFAP2B	0.0073027	0.0375041	0.0485528
cg05352500	WTIP	0.00730631	0.0398137	0.0485528
cg20014049	PTF1A	0.00731585	0.0382884	0.0485812
cg18731327	ZIC4	0.00733379	0.0161672	0.0486323
cg20987924	FOXB1	0.00733407	0.0311622	0.0486323
cg09142020	AGAP1	0.0073431	0.0224469	0.0486573
cg05214685		0.00735318	0.0165298	0.0486851
cg22989103	FAM19A5	0.00735785	0.014572	0.0486851
cg01631855	IGF1R	0.00738029	0.0658017	0.0487986
cg03309770	FAM18A	0.00739621	0.00247138	0.0488689
cg01962428	DKK2	0.00751779	0.0373688	0.0496013
cg13457172	VAX1	0.00751779	0.0282498	0.0496013
cg04275404	KIAA1217	0.00753988	0.0412452	0.0497115
cg12188986	CCDC67	0.00756061	0.0223629	0.0498127
cg24305584	SLC16A12	0.00758282	0.0181824	0.0498829
cg23016734	ROBO2	0.00758646	0.0169902	0.0498829
cg04674508	HLA-J	0.00758747	0.0551593	0.0498829

## Sheet: Gometh&ToppGene_memoryBcells
				GOMETH					TOPPGENE
					Description	N	FDR		Name	Source	p-value	q-value FDR B&H	Hit in Query List
				path:hsa04080	Neuroactive ligand-receptor interaction	347	0.00399316		Neuronal System	BioSystems: REACTOME	4.64e-12	4.827e-09	GJD2,ACTN2,KCNK9,ADCY2,ADCY5,ADCY9,NLGN4X,NLGN4Y,SLC6A3,KCNV1,SLC6A11,SLC18A3,SNAP25,GABRA4,GABRA5,GABRB3,EPB41L3,NEFL,STX1A,ABCC8,SYN2,GNG7,CACNA1A,CACNB4,HCN1,GRIA4,GRIK3,GRIN1,GRM5,SYT7,DLGAP1,GABBR2,SHANK3,SLC32A1,KCNK4,KCNA4,PTPRD,KCNA7,KCNB1,KCNJ5,KCNMA1,KCNQ1,KCNK17,RASGRF1
				path:hsa05032	Morphine addiction	91	0.0413948		Neural Crest Differentiation	MSigDB C2 BIOCARTA (v7.3)	4.854e-12	4.827e-09	FGFR2,MSX1,FOXD3,SOX9,GBX2,NEUROG1,LHX5,PHOX2B,NOTCH3,TFAP2A,TFAP2B,PAX3,TWIST1,LHX2,PMP22,COL2A1,ZIC1,ZIC5,ISL1,OLIG1,LHX1,OLIG3,OLIG2
									Ensemble of genes encoding extracellular matrix and extracellular matrix-associated proteins	MSigDB C2 BIOCARTA (v7.3)	1.6e-10	1.061e-07	MATN3,EMILIN3,SVEP1,FBLN2,FBN2,KITLG,FGF3,FGF12,MMP9,MMP17,LTBP4,SFRP1,SFRP2,SCUBE1,FRZB,SLIT3,RSPO2,MEGF10,SPOCK1,COL25A1,GDNF,VWDE,NELL1,ADAMTS16,ADAMTS17,ADAMTS15,ADAMTS18,C1QC,ADAMTS5,CBLN1,CXCL2,COL18A1,THBS4,PLXDC2,TLL1,PAPPA,TNXB,INS-IGF2,NRG1,GDF6,HPSE2,PLXNB2,SLIT2,COLEC11,CLEC2L,PLXNA1,COL2A1,COL4A1,COL4A2,COL5A1,MXRA5,COL12A1,COL13A1,WNT2,WNT5A,WNT9B,CRHBP,HAPLN1,COL23A1,C1QL2,CBLN4,IG…
									Ectoderm Differentiation	MSigDB C2 BIOCARTA (v7.3)	2.418e-10	1.202e-07	FZD8,FGFR2,FHL2,ARHGDIG,ASTN1,SNCA,GATA6,GLI3,TFAP2A,TFAP2C,SIX6,PAX3,PAX6,CDH8,FOXA2,VAX2,SCHIP1,CTNNA2,CTNND2,ANKS1B,ELOVL2,RGMA,PTPRB,MAFB,LHX1
									Development of ureteric collection system	MSigDB C2 BIOCARTA (v7.3)	1.488e-09	5.92e-07	GREB1L,SALL1,FGFR2,ITGA8,GDNF,GFRA1,GLI3,SLIT2,HOXD11,WT1,CELSR1,FREM2,LHX1,ROBO2
									Ensemble of genes encoding core extracellular matrix including ECM glycoproteins, collagens and proteoglycans	MSigDB C2 BIOCARTA (v7.3)	1.952e-09	6.472e-07	MATN3,EMILIN3,SVEP1,FBLN2,FBN2,LTBP4,SLIT3,RSPO2,SPOCK1,COL25A1,VWDE,NELL1,COL18A1,THBS4,TNXB,SLIT2,COL2A1,COL4A1,COL4A2,COL5A1,MXRA5,COL12A1,COL13A1,HAPLN1,COL23A1,IGFBP2,IGFBP7,RELN,RSPO4,COL24A1,LAMA3,LAMB1,EDIL3,HMCN1
									Cadherin signaling pathway	PantherDB	4.638e-08	1.318e-05	ACTA1,FZD8,FAT1,PCDH10,FZD2,PCDH11X,PCDHAC1,PCDHA7,PCDHA6,PCDHA2,CDH22,FZD10,PCDH8,CDH8,CDH11,WNT2,WNT5A,WNT9B,CELSR1,CTNNA2,CTNND2,CELSR3,EGFR
									Morphine addiction	BioSystems: KEGG	6.057e-08	1.506e-05	ADCY2,ADCY5,ADCY9,GABRA4,GABRA5,GABRB3,PDE10A,GNAS,GNG7,CACNA1A,PDE1C,PDE4B,PDE4D,GABBR2,SLC32A1,KCNJ5,DRD1
									Cardiac Progenitor Differentiation	MSigDB C2 BIOCARTA (v7.3)	7.604e-08	1.68e-05	ANPEP,SOX1,GATA4,TBX5,SOX17,PAX6,NRG1,FOXA2,ZFP42,ISL1,IRX4,KDR,TBX20
									GDNF/RET signalling axis	MSigDB C2 BIOCARTA (v7.3)	9.104e-08	1.811e-05	SALL1,SOX11,GDNF,GFRA1,GLI3,SOX17,SLIT2,LHX1,ROBO2
									Neuroactive ligand-receptor interaction	MSigDB C2 BIOCARTA (v7.3)	2.331e-07	4.215e-05	ADORA2B,ADRA1A,ADRB1,GABRA4,GABRA5,GABRB3,GALR1,GALR2,GLRA1,NPBWR1,PRLHR,CALCR,GRIA4,GRID2,GRIK3,GRIN1,GRM5,GRM6,OPRK1,P2RY6,PARD3,VIPR2,HTR1B,HTR4,GABBR2,DRD1,DRD4,DRD5,LEPR,EDNRB
									Neuroactive ligand-receptor interaction	BioSystems: KEGG	3.748e-07	6.212e-05	ADORA2B,ADRA1A,ADRB1,GABRA4,GABRA5,GABRB3,GALR1,GALR2,GLRA1,NPBWR1,PRLHR,CALCR,GRIA4,GRID2,GRIK3,GRIN1,GRM5,GRM6,OPRK1,P2RY6,PARD3,VIPR2,HTR1B,HTR4,GABBR2,DRD1,DRD4,DRD5,LEPR,EDNRB
									Genes controlling nephrogenesis	MSigDB C2 BIOCARTA (v7.3)	4.875e-07	7.458e-05	FGFR2,ITGA8,GDNF,GLI3,SLIT2,HOXD11,WT1,KDR,LHX1,ROBO2,EMX2
									Dopaminergic Neurogenesis	MSigDB C2 BIOCARTA (v7.3)	1.251e-06	0.0001777	SLC6A3,MSX1,GBX2,NKX2-2,NKX6-1,OTX2,FOXA2,LMX1A,EN2
									Transmission across Chemical Synapses	BioSystems: REACTOME	3.9e-06	0.0005172	ACTN2,ADCY2,ADCY5,ADCY9,SLC6A3,SLC6A11,SLC18A3,SNAP25,GABRA4,GABRA5,GABRB3,NEFL,STX1A,SYN2,GNG7,CACNA1A,CACNB4,GRIA4,GRIK3,GRIN1,GABBR2,SLC32A1,KCNJ5,RASGRF1
									Genes encoding collagen proteins	MSigDB C2 BIOCARTA (v7.3)	5.208e-06	0.0006474	COL25A1,COL18A1,COL2A1,COL4A1,COL4A2,COL5A1,COL12A1,COL13A1,COL23A1,COL24A1
									Genes encoding structural ECM glycoproteins	MSigDB C2 BIOCARTA (v7.3)	7.191e-06	0.0008413	MATN3,EMILIN3,SVEP1,FBLN2,FBN2,LTBP4,SLIT3,RSPO2,VWDE,NELL1,THBS4,TNXB,SLIT2,MXRA5,IGFBP2,IGFBP7,RELN,RSPO4,LAMA3,LAMB1,EDIL3,HMCN1
									Collagen chain trimerization	BioSystems: REACTOME	9.791e-06	0.001082	COL25A1,COL18A1,COL2A1,COL4A1,COL4A2,COL5A1,COL12A1,COL13A1,COL23A1,COL24A1
									Axon guidance	BioSystems: REACTOME	1.064e-05	0.001114	ACTN2,KITLG,SCN9A,FGF3,FGFR2,FGFR4,MMP9,RASA3,DPYSL4,SPTBN4,UNC5C,SLIT3,DOK5,EPHA6,GDNF,GFRA1,NEFL,ROBO3,UNC5D,CACNB4,GRB10,GRIN1,DOK6,NRG1,SLIT2,PLXNA1,COL4A1,COL4A2,SHANK3,CRMP1,RGMA,SRGAP3,KDR,DOCK1,RASGRF1,DUSP4,LAMB1,EGFR,MYH14,ROBO2,EPHA10,EPHA5,EPHA7
									Extracellular matrix organization	BioSystems: REACTOME	1.35e-05	0.001342	MATN3,FBLN2,FBN2,MMP9,MMP17,LTBP4,ITGA8,COL25A1,ADAMTS16,ADAMTS18,ADAMTS5,COL18A1,TLL1,TNXB,COL2A1,COL4A1,COL4A2,COL5A1,COL12A1,COL13A1,HAPLN1,COL23A1,HTRA1,COL24A1,ADAMTS9,KDR,LAMA3,LAMB1
									Heterotrimeric G-protein signaling pathway-Gi alpha and Gs alpha mediated pathway	PantherDB	1.959e-05	0.001856	ADCY2,ADCY5,ADCY9,ADORA2B,ADRA1A,ADRB1,GNG7,GRM5,GRM6,OPRK1,HTR1B,HTR4,KCNJ5,DRD1,DRD4,DRD5,RGS12,RGS17
									Wnt signaling pathway	PantherDB	2.071e-05	0.001872	ACTA1,FZD8,FAT1,PCDH10,SFRP1,SFRP2,FRZB,FZD2,DKK2,BMPR1B,PCDH11X,GNG7,PCDHAC1,PCDHA7,PCDHA6,PCDHA2,CDH22,FZD10,PCDH8,CDH8,CDH11,WNT2,WNT5A,WNT9B,CELSR1,CTNNA2,CELSR3,EN2
									Signaling pathways regulating pluripotency of stem cells	BioSystems: KEGG	2.59e-05	0.00217	MEIS1,FZD8,FGFR2,FGFR4,FZD2,BMPR1B,NEUROG1,LHX5,TBX3,FZD10,PAX6,WNT2,WNT5A,WNT9B,ID4,IGF1R,ISL1
									Degradation of the extracellular matrix	BioSystems: REACTOME	2.619e-05	0.00217	MMP9,MMP17,COL25A1,ADAMTS16,ADAMTS18,ADAMTS5,COL18A1,TLL1,COL12A1,COL13A1,COL23A1,HTRA1,ADAMTS9,LAMA3,LAMB1
									Potassium Channels	BioSystems: REACTOME	2.924e-05	0.002327	KCNK9,KCNV1,ABCC8,GNG7,HCN1,GABBR2,KCNK4,KCNA4,KCNA7,KCNB1,KCNJ5,KCNMA1,KCNQ1,KCNK17
									Gap junction	BioSystems: KEGG	3.144e-05	0.002405	GJD2,ADCY2,ADCY5,ADCY9,TUBB3,ADRB1,GNAS,GRM5,TJP1,PRKG1,TUBB2B,DRD1,EGFR
									Gap junction	MSigDB C2 BIOCARTA (v7.3)	4.011e-05	0.002883	GJD2,ADCY2,ADCY5,ADCY9,TUBB3,ADRB1,GNAS,GRM5,TJP1,PRKG1,TUBB2B,DRD1,EGFR
									insulin secretion pathway	Pathway Ontology	4.058e-05	0.002883	SNAP25,STX1A,ABCC8,CACNA1A,SYT7,KCNB1
									Endoderm Differentiation	MSigDB C2 BIOCARTA (v7.3)	4.481e-05	0.003073	GRHL2,MAD2L2,SFRP1,GATA4,GATA6,SOX17,OTX2,SOX21,NKX2-1,PAX3,PAX9,FOXA1,FOXA2,SCHIP1,ZIC5,DUSP4,LHX1
									Osteoblast differentiation	MSigDB C2 BIOCARTA (v7.3)	5.386e-05	0.003542	FZD8,FGF3,FGFR2,FGFR4,FZD2,SOX9,MYOD1,BMPR1B,GLI3,NOTCH3,FZD10,WNT2,WNT5A,WNT9B,IHH
									Heart Development	MSigDB C2 BIOCARTA (v7.3)	5.544e-05	0.003542	GATA4,GATA6,TBX2,TBX5,FOXA2,PITX2,ISL1,IRX4,TBX20
									Collagen formation	BioSystems: REACTOME	5.699e-05	0.003542	MMP9,COL25A1,COL18A1,TLL1,COL2A1,COL4A1,COL4A2,COL5A1,COL12A1,COL13A1,COL23A1,COL24A1,LAMA3
									Collagen biosynthesis and modifying enzymes	BioSystems: REACTOME	7.126e-05	0.004295	COL25A1,COL18A1,TLL1,COL2A1,COL4A1,COL4A2,COL5A1,COL12A1,COL13A1,COL23A1,COL24A1
									Protein-protein interactions at synapses	BioSystems: REACTOME	0.0001055	0.006174	NLGN4X,NLGN4Y,EPB41L3,STX1A,GRIA4,GRIN1,GRM5,SYT7,DLGAP1,SHANK3,PTPRD
									Alzheimer disease-presenilin pathway	PantherDB	0.0001146	0.006513	ACTA1,FZD8,MMP9,ERN2,FZD2,NOTCH3,FZD10,PCSK2,BACE1,WNT2,WNT5A,WNT9B,CTNNA2,LRP3
									Dopamine receptor mediated signaling pathway	PantherDB	0.0001506	0.008323	KCNK9,ADCY2,SLC6A3,SNAP25,EPB41L3,PPP1CA,DRD1,DRD4,DRD5
									Endochondral Ossification	MSigDB C2 BIOCARTA (v7.3)	0.0001813	0.009311	MMP9,ALPL,FRZB,SOX9,NKX3-2,GLI3,ADAMTS5,COL2A1,IGF1R,IHH
									Endochondral Ossification with Skeletal Dysplasias	MSigDB C2 BIOCARTA (v7.3)	0.0001813	0.009311	MMP9,ALPL,FRZB,SOX9,NKX3-2,GLI3,ADAMTS5,COL2A1,IGF1R,IHH
									Calcium signaling pathway	MSigDB C2 BIOCARTA (v7.3)	0.0001865	0.009311	ADCY2,ADCY9,RYR1,RYR2,ADORA2B,ADRA1A,ADRB1,CHP2,GNAS,CACNA1A,GRIN1,GRM5,PDE1C,HTR4,DRD1,DRD5,EDNRB,EGFR
									GPCR ligand binding	BioSystems: REACTOME	0.0001873	0.009311	FZD8,ADORA2B,ADRA1A,ADRB1,FZD2,GALR1,GALR2,PROKR1,TAC1,GNAS,GNG7,NPBWR1,PRLHR,CALCR,GRM5,GRM6,CXCL2,GRP,OPRK1,P2RY6,FZD10,HTR1B,HTR4,WNT2,WNT5A,WNT9B,GABBR2,CRHBP,IHH,DRD1,DRD4,DRD5,EDN3,EDNRB
									Phosphodiesterases in neuronal function	MSigDB C2 BIOCARTA (v7.3)	0.0002033	0.009863	ADCY2,ADCY5,ADCY9,PDE10A,GRIN1,PDE1C,PDE4B,PDE4D,DRD1
									Monoamine GPCRs	MSigDB C2 BIOCARTA (v7.3)	0.0002212	0.01011	ADRA1A,ADRB1,HTR1B,HTR4,DRD1,DRD4,DRD5
									Regulation of Commissural axon pathfinding by Slit and Robo	BioSystems: REACTOME	0.0002236	0.01011	ROBO3,SLIT2,ROBO2
									TFAP2 (AP-2) family regulates transcription of other transcription factors	BioSystems: REACTOME	0.0002236	0.01011	TFAP2A,TFAP2C,PITX2
									cAMP signaling pathway	BioSystems: KEGG	0.0002471	0.01092	ADCY2,ADCY5,ADCY9,RYR2,ADRB1,SOX9,GLI3,GNAS,GRIA4,GRIN1,PDE4B,PDE4D,VIPR2,HTR1B,HTR4,GABBR2,PPP1CA,DRD1,DRD5
									Focal adhesion	MSigDB C2 BIOCARTA (v7.3)	0.0002636	0.0114	ACTN2,FLT4,ITGA8,CAV2,THBS4,TNXB,COL2A1,COL4A1,COL4A2,COL5A1,PPP1CA,IGF1R,RELN,KDR,DOCK1,RASGRF1,LAMA3,LAMB1,EGFR
									GABA receptor activation	BioSystems: REACTOME	0.0002704	0.01144	ADCY2,ADCY5,ADCY9,GABRA4,GABRA5,GABRB3,GNG7,GABBR2,KCNJ5
									Negative regulation of activity of TFAP2 (AP-2) family transcription factors	BioSystems: REACTOME	0.0003857	0.01538	TFAP2A,TFAP2B,TFAP2C,TFAP2D
									Mammalian disorder of sexual development	MSigDB C2 BIOCARTA (v7.3)	0.0003865	0.01538	SOX8,FGFR2,SOX9,GATA4,WT1,EMX2
									Developmental Biology	BioSystems: REACTOME	0.0003866	0.01538	ACTN2,MEIS1,SALL1,KITLG,SCN9A,FGF3,FGFR2,FGFR4,MMP9,RASA3,PTF1A,DPYSL4,SPTBN4,FOXD3,UNC5C,SLIT3,DOK5,EPHA6,MYOD1,GDNF,GFRA1,NEFL,STX1A,NKX2-2,NKX6-1,ROBO3,UNC5D,CACNB4,GRB10,GRIN1,HIF3A,PAX6,DOK6,NRG1,FOXA2,SLIT2,HOXC4,HOXD1,HOXD3,PKP1,PLXNA1,COL4A1,COL4A2,SHANK3,CRMP1,CTNNA2,RGMA,SRGAP3,MAFB,KDR,ONECUT3,DOCK1,DSC2,DSC3,RASGRF1,DUSP4,LAMB1,EGFR,MYH14,LPL,ROBO2,EPHA10,EPHA5,EPHA7
									Interactions of neurexins and neuroligins at synapses	BioSystems: REACTOME	0.0004047	0.01578	NLGN4X,NLGN4Y,EPB41L3,STX1A,GRIN1,GRM5,SYT7,DLGAP1,SHANK3
									Ensemble of genes encoding ECM-associated proteins including ECM-affilaited proteins, ECM regulators and secreted factors	MSigDB C2 BIOCARTA (v7.3)	0.0004149	0.01587	KITLG,FGF3,FGF12,MMP9,MMP17,SFRP1,SFRP2,SCUBE1,FRZB,MEGF10,GDNF,ADAMTS16,ADAMTS17,ADAMTS15,ADAMTS18,C1QC,ADAMTS5,CBLN1,CXCL2,PLXDC2,TLL1,PAPPA,INS-IGF2,NRG1,GDF6,HPSE2,PLXNB2,COLEC11,CLEC2L,PLXNA1,WNT2,WNT5A,WNT9B,CRHBP,C1QL2,CBLN4,CLEC14A,IHH,HTRA1,ISM1,FREM2,ADAMTS9,EGLN3,HTRA3,GPC6,ADAMTSL3,ADAM12,KY
									Pathways Regulating Hippo Signaling	MSigDB C2 BIOCARTA (v7.3)	0.0004267	0.01601	FGFR2,FGFR4,FLT4,GNAS,TEAD1,CDH22,CDH8,CDH11,IGF1R,KDR,LATS2,EGFR
									Glutamatergic synapse	BioSystems: KEGG	0.0004547	0.01627	ADCY2,ADCY5,ADCY9,GNAS,GNG7,CACNA1A,GRIA4,GRIK3,GRIN1,GRM5,GRM6,DLGAP1,SHANK3
									Assembly of collagen fibrils and other multimeric structures	BioSystems: REACTOME	0.0004601	0.01627	MMP9,COL18A1,TLL1,COL2A1,COL4A1,COL4A2,COL5A1,COL24A1,LAMA3
									Preimplantation Embryo	MSigDB C2 BIOCARTA (v7.3)	0.0004601	0.01627	IRX5,SOX8,BARX2,SIX3,SOX11,TBX3,TFAP2B,NKX2-1,ZFP42
									Defective B3GALTL causes Peters-plus syndrome (PpS)	BioSystems: REACTOME	0.0004663	0.01627	ADAMTS16,ADAMTS17,ADAMTS15,ADAMTS18,ADAMTS5,ADAMTS9,ADAMTSL3
									G protein signaling via Galphas family	Pathway Ontology	0.0004785	0.01641	ADCY2,ADCY5,ADCY9,ADRB1,GNAS
									Melanogenesis	MSigDB C2 BIOCARTA (v7.3)	0.0005132	0.01673	ADCY2,ADCY5,ADCY9,FZD8,KITLG,FZD2,GNAS,FZD10,WNT2,WNT5A,WNT9B,EDNRB
									Melanogenesis	BioSystems: KEGG	0.0005132	0.01673	ADCY2,ADCY5,ADCY9,FZD8,KITLG,FZD2,GNAS,FZD10,WNT2,WNT5A,WNT9B,EDNRB
									Retrograde endocannabinoid signaling	BioSystems: KEGG	0.0005132	0.01673	ADCY2,ADCY5,ADCY9,GABRA4,GABRA5,GABRB3,GNG7,CACNA1A,GRIA4,GRM5,SLC32A1,KCNJ5
									G alpha (s) signalling events	BioSystems: REACTOME	0.0005306	0.01687	ADCY2,ADCY5,ADCY9,ADORA2B,ADRB1,PDE10A,GNAS,GNG7,CALCR,PDE4B,PDE4D,VIPR2,HTR4,DRD1,DRD5
									Dopamine receptors	BioSystems: REACTOME	0.0005427	0.01687	DRD1,DRD4,DRD5
									dopamine signaling	Pathway Ontology	0.0005427	0.01687	DRD1,DRD4,DRD5
									GABAergic synapse	BioSystems: KEGG	0.0005634	0.01719	ADCY2,ADCY5,ADCY9,SLC6A11,GABRA4,GABRA5,GABRB3,GNG7,CACNA1A,GABBR2,SLC32A1
									Neurotransmitter Receptor Binding And Downstream Transmission In The Postsynaptic Cell	BioSystems: REACTOME	0.0005704	0.01719	ACTN2,ADCY2,ADCY5,ADCY9,GABRA4,GABRA5,GABRB3,NEFL,GNG7,GRIA4,GRIK3,GRIN1,GABBR2,KCNJ5,RASGRF1
									Epithelial to mesenchymal transition in colorectal cancer	MSigDB C2 BIOCARTA (v7.3)	0.0006228	0.01849	FZD8,MMP9,FZD2,DLK1,NOTCH3,TJP1,FZD10,TWIST1,PKP1,COL4A1,COL4A2,WNT2,WNT5A,WNT9B,TUSC3,LATS2
									O-glycosylation of TSR domain-containing proteins	BioSystems: REACTOME	0.0006516	0.01906	ADAMTS16,ADAMTS17,ADAMTS15,ADAMTS18,ADAMTS5,ADAMTS9,ADAMTSL3
									Calcium signaling pathway	BioSystems: KEGG	0.0007022	0.02024	ADCY2,ADCY9,RYR1,RYR2,ADORA2B,ADRA1A,ADRB1,GNAS,CACNA1A,GRIN1,GRM5,PDE1C,HTR4,DRD1,DRD5,EDNRB,EGFR
									Metabotropic glutamate receptor group III pathway	PantherDB	0.0007477	0.02124	SNAP25,STX1A,GNG7,CACNA1A,GRIA4,GRIK3,GRIN1,GRM5,GRM6
									Nicotine addiction	BioSystems: KEGG	0.0007639	0.0214	GABRA4,GABRA5,GABRB3,CACNA1A,GRIA4,GRIN1,SLC32A1
									Synaptic Vesicle Pathway	MSigDB C2 BIOCARTA (v7.3)	0.0007964	0.022	SLC18A3,SLC22A3,SNAP25,CPLX2,STX1A,SYN2,CACNA1A,SLC32A1
									BMP Signaling Pathway in Eyelid Development	MSigDB C2 BIOCARTA (v7.3)	0.0008122	0.02213	FGFR2,SFRP1,DKK2,PITX2,EGFR
									Class B/2 (Secretin family receptors)	BioSystems: REACTOME	0.0009023	0.02425	FZD8,FZD2,GNAS,GNG7,CALCR,FZD10,WNT2,WNT5A,WNT9B,CRHBP,IHH
									Hippo-Merlin Signaling Dysregulation	MSigDB C2 BIOCARTA (v7.3)	0.0009401	0.02493	FGFR2,FGFR4,FLT4,ITGA8,TEAD1,CDH22,CDH8,CDH11,PPP1CA,IGF1R,KDR,LATS2,EGFR
									Heparan sulfate/heparin (HS-GAG) metabolism	BioSystems: REACTOME	0.001029	0.02654	HS6ST3,HPSE2,IDUA,HS3ST4,HS3ST3A1,HS3ST1,GPC6,B3GAT2
									Common Pathways Underlying Drug Addiction	MSigDB C2 BIOCARTA (v7.3)	0.001034	0.02654	GNAS,GRIA4,GRIN1,GRM5,PPP1CA,DRD1,DRD4
									Oligodendrocyte specification and differentiation, leading to Myelin Components for CNS	MSigDB C2 BIOCARTA (v7.3)	0.001049	0.02654	SOX8,SOX9,NKX2-2,CXCL2,OLIG1,OLIG2
									Vitamins	BioSystems: REACTOME	0.001054	0.02654	CYP26C1,CYP26B1,CYP24A1
									Circadian entrainment	BioSystems: KEGG	0.001177	0.02837	ADCY2,ADCY5,ADCY9,RYR1,RYR2,GNAS,GNG7,GRIA4,GRIN1,PRKG1,KCNJ5
									Amine ligand-binding receptors	BioSystems: REACTOME	0.001195	0.02837	ADRA1A,ADRB1,HTR1B,HTR4,DRD1,DRD4,DRD5
									Beta1 adrenergic receptor signaling pathway	PantherDB	0.001195	0.02837	ADCY2,RYR1,RYR2,ADRB1,SNAP25,GNG7,CACNB4
									Activation of the TFAP2 (AP-2) family of transcription factors	BioSystems: REACTOME	0.001197	0.02837	TFAP2A,TFAP2B,TFAP2C,TFAP2D
									Heterotrimeric G-protein signaling pathway-Gq alpha and Go alpha mediated pathway	PantherDB	0.001198	0.02837	ADORA2B,GNG7,CACNA1A,GRM5,GRM6,OPRK1,KCNJ5,DRD1,DRD4,DRD5,RGS12,RGS17
									ECM-receptor interaction	MSigDB C2 BIOCARTA (v7.3)	0.001453	0.03341	ITGA8,THBS4,TNXB,COL2A1,COL4A1,COL4A2,COL5A1,RELN,LAMA3,LAMB1
									Axon guidance	MSigDB C2 BIOCARTA (v7.3)	0.001461	0.03341	CHP2,UNC5C,SLIT3,EPHA6,ROBO3,UNC5D,PLXNB2,SLIT2,PLXNA1,SRGAP3,ROBO2,EPHA5,EPHA7
									GABA receptor Signaling	MSigDB C2 BIOCARTA (v7.3)	0.001478	0.03341	SLC6A11,GABRA4,GABRA5,GABRB3,GABBR2,SLC32A1
									Regulation of beta-cell development	BioSystems: REACTOME	0.001478	0.03341	PTF1A,NKX2-2,NKX6-1,PAX6,FOXA2,ONECUT3
									diabetes	Pathway Ontology	0.001555	0.03476	SOD3,ABCC8
									EPHA-mediated growth cone collapse	BioSystems: REACTOME	0.001737	0.03797	EPHA6,KDR,MYH14,EPHA10,EPHA5,EPHA7
									Disruption of postsynaptic signalling by CNV	MSigDB C2 BIOCARTA (v7.3)	0.001737	0.03797	RYR2,NLGN4X,STX1A,GRIN1,TJP1,DLGAP1
									Focal adhesion	BioSystems: KEGG	0.001877	0.04059	FLT4,ITGA8,CAV2,THBS4,TNXB,COL2A1,COL4A1,COL4A2,PPP1CA,IGF1R,RELN,KDR,DOCK1,RASGRF1,LAMA3,LAMB1,EGFR
									Adherens junction	MSigDB C2 BIOCARTA (v7.3)	0.001939	0.04147	ACTN2,WASF3,TJP1,PARD3,IGF1R,CTNNA2,PTPRB,PTPRM,EGFR
									protein kinase A (PKA) signaling	Pathway Ontology	0.002041	0.04319	ADCY2,ADCY5,ADCY9,PDE10A,PDE1C,PDE4B,PDE4D
									Diseases associated with O-glycosylation of proteins	BioSystems: REACTOME	0.002067	0.04328	ADAMTS16,ADAMTS17,ADAMTS15,ADAMTS18,NOTCH3,ADAMTS5,ADAMTS9,ADAMTSL3
									Negative regulation of TCF-dependent signaling by WNT ligand antagonists	BioSystems: REACTOME	0.002148	0.0436	SFRP1,SFRP2,DKK2,WNT5A
									Somatic Sex determination	MSigDB C2 BIOCARTA (v7.3)	0.002148	0.0436	SOX8,SOX9,GATA4,WT1
									Major receptors targeted by epinephrine and norepinephrine	MSigDB C2 BIOCARTA (v7.3)	0.002148	0.0436	ADCY2,ADCY5,ADCY9,ADRB1
									Spinal Cord Injury	MSigDB C2 BIOCARTA (v7.3)	0.002183	0.04386	MMP9,SLIT3,SOX9,GDNF,GRIN1,CXCL2,SLIT2,COL2A1,COL4A1,RGMA,PTPRZ1,EGFR
									Hair Follicle Development: Cytodifferentiation - Part 3 of 3	MSigDB C2 BIOCARTA (v7.3)	0.002253	0.04482	KITLG,FOXE1,SFRP1,MSX1,SOX9,GAS1,LHX2,WNT5A,DSC2,EGFR
									Calcium Regulation in the Cardiac Cell	MSigDB C2 BIOCARTA (v7.3)	0.002304	0.04494	GJD2,ADCY2,ADCY5,ADCY9,RYR1,RYR2,ADRA1A,ADRB1,GNAS,GNG7,CACNA1A,KCNB1,KCNJ5,RGS17
									GABA-B receptor II signaling	PantherDB	0.002357	0.04494	ADCY2,ADCY5,ADCY9,GNG7,CACNA1A,GABBR2
									Maturity onset diabetes of the young	MSigDB C2 BIOCARTA (v7.3)	0.002372	0.04494	NKX2-2,NKX6-1,PAX6,MNX1,FOXA2
									Differentiation of white and brown adipocyte	MSigDB C2 BIOCARTA (v7.3)	0.002372	0.04494	PRDM16,CIDEA,HOXC9,ZIC1,EBF3
									heparan sulfate biosynthesis	BioSystems: BIOCYC	0.002372	0.04494	HS6ST3,HS3ST4,HS3ST3A1,HS3ST1,B3GAT2
									Hippo signaling pathway	BioSystems: KEGG	0.002601	0.04881	FZD8,FZD2,BMPR1B,TEAD1,FZD10,PARD3,GDF6,WNT2,WNT5A,WNT9B,PPP1CA,WTIP,CTNNA2,LATS2
									Mesodermal Commitment Pathway	MSigDB C2 BIOCARTA (v7.3)	0.002761	0.0499	GRHL2,MEIS1,FZD8,GATA6,TBX3,SOX17,TEAD1,SOX21,PAX6,FOXA1,FOXA2,PITX2,SCHIP1,ZIC5
									TFAP2 (AP-2) family regulates transcription of growth factors and their receptors	BioSystems: REACTOME	0.002778	0.0499	TFAP2A,TFAP2B,TFAP2C,EGFR
									FTO Obesity Variant Mechanism	MSigDB C2 BIOCARTA (v7.3)	0.002785	0.0499	IRX5,PRDM16,UCP1
									EphrinA-EPHA pathway	BioSystems: Pathway Interaction Database	0.002785	0.0499	EPHA6,EPHA5,EPHA7
									Regulation of gene expression in early pancreatic precursor cells	BioSystems: REACTOME	0.002785	0.0499	PTF1A,NKX6-1,ONECUT3

## Sheet: DM_naiveBcells
GpGs	Genes	Pval	FC	BH
cg14323675		1.20299e-07	0.139827	0.0001772
cg16852704	TLX2	6.59533e-07	0.294038	0.000407916
cg13944175	HAS1	9.23555e-07	0.116187	0.000407916
cg00145253	LHX8	1.10771e-06	0.0785952	0.000407916
cg24818566	DBC1	1.39712e-06	0.147921	0.00041159
cg17722002		1.29779e-05	0.0770048	0.00285542
cg10982692	GPR20	1.40266e-05	-0.0300616	0.00285542
cg24092282		1.55081e-05	0.203421	0.00285542
cg13546414		2.53745e-05	-0.0848284	0.00402946
cg11324999	CRIM1	3.00367e-05	0.0656093	0.00402946
cg06987468	WNT2	3.0091e-05	0.0277382	0.00402946
cg16547027	KCTD1	3.36032e-05	0.0641399	0.00412479
cg13327545		7.2728e-05	0.269912	0.00824064
cg18750960	HOXD4	9.9116e-05	0.138649	0.0102195
cg19215671		0.000104068	0.155609	0.0102195
cg16678111		0.000120441	-0.0497127	0.0110881
cg10074727	GCM2	0.000178758	-0.012349	0.0154889
cg10872967	FAM20C	0.000191288	-0.080464	0.0156537
cg20974724	FEZF1	0.000281805	0.0593395	0.0218473
cg27177415	BAHCC1	0.000347621	-0.0456555	0.0256019
cg10583664	INPP5A	0.000364996	-0.349708	0.0256019
cg13536051	KCNQ1	0.000435897	-0.0390857	0.0278223
cg14243778	CNTN1	0.000442944	0.0409199	0.0278223
cg14543676	GPR39	0.000457356	-0.0303842	0.0278223
cg00405356	LRP3	0.000472205	-0.0265876	0.0278223
cg10878976	TERT	0.000598765	-0.0856069	0.0339224
cg09303881		0.000768103	-0.0370095	0.0390143
cg18633471	PTPRN2	0.000768103	-0.0313754	0.0390143
cg07621046	C10orf82	0.000768103	0.0351799	0.0390143
cg22642517	KRT86	0.000855568	0.0121514	0.0420084
cg01416043	KCNF1	0.000951716	-0.0548519	0.0432435
cg23434074	DNMT3L	0.000951716	-0.0642818	0.0432435
cg22995692		0.000981041	0.0411126	0.0432435
cg26781726	LOC338799	0.000998153	0.0196428	0.0432435
cg10242160	ZAR1	0.00114756	0.0123841	0.0482959

## Sheet: Gometh&ToppGene_naiveBcells
				GOMETH					TOPPGENE
				ID	Description	N	FDR		NO SIGNIFICANT PATHWAYS
				NO SIGNIFICANT PATHWAYS
									Category	p-value	q-value FDR B&H	Hit in Query List
									Pathway	2.565e-13	5.223e-10	F2RL1,ADORA2B,ADORA3,ADRA1D,AGTR1,MTNR1A,GABRA2,GABRA5,GABRB3,GABRG3,GALR1,GIPR,GLP1R,GLRA1,GLRB,TACR1,PRLHR,NPY1R,GRIA2,GRIK2,GRIK5,GRM1,GRM6,OPRD1,OPRK1,THRB,CHRNA4,HTR1E,HTR2C,HTR4,PTGFR,DRD2,DRD5,GLRA3,LEPR
									Pathway	4.921e-13	5.223e-10	F2RL1,ADORA2B,ADORA3,ADRA1D,AGTR1,MTNR1A,GABRA2,GABRA5,GABRB3,GABRG3,GALR1,GIPR,GLP1R,GLRA1,GLRB,TACR1,PRLHR,NPY1R,GRIA2,GRIK2,GRIK5,GRM1,GRM6,OPRD1,OPRK1,THRB,CHRNA4,HTR1E,HTR2C,HTR4,PTGFR,DRD2,DRD5,GLRA3,LEPR
									Pathway	2.012e-12	1.424e-09	MBP,ETS1,FGFR3,MSX2,GBX2,BMP4,BMP7,PHOX2B,TFAP2B,PAX3,CDH2,TWIST1,TLX2,LHX2,HAND1,COL11A2,ZIC1,ISL1,OLIG1,LHX1,OLIG2
									Pathway	5.402e-12	2.867e-09	GJD2,SYN3,SYT9,ADCY2,ADCY8,ADCY9,CAMKK1,APBA2,SLC6A1,KCNV1,SLC6A11,GABRA2,GABRA5,GABRB3,GABRG3,EPB41L3,STX1A,SYN2,CACNA2D1,GRIA2,GRIK2,GRIK5,GRM1,SYT7,DLGAP2,DLGAP1,SLC5A7,CHRNA4,NRXN3,NRXN1,KCNB1,KCND2,KCNG1,KCNH1,KCNJ2,KCNJ6,KCNK2,KCNN2
									Pathway	2.915e-10	1.238e-07	EPO,GLDN,F7,SVEP1,MFAP2,FBLN2,FBN2,EFEMP1,ADAMTS20,FGF12,MMP14,MMP16,CXCL5,SEMA3C,SFRP2,SCUBE1,FRZB,SLIT3,MEGF10,SPOCK1,P4HA3,COL25A1,SMOC2,GDNF,FGF18,BDNF,NELL1,BMP4,BMP7,ADAMTS16,NID1,PDGFC,VWC2,ADAMTS5,VWCE,CBLN1,CXCL1,TGFBI,TGM3,THBS4,PLXDC2,AGRN,NRG1,SLIT2,COLEC11,BMP8A,COL4A1,COL11A2,WNT5A,COL23A1,SNED1,CBLN4,IGFBP3,CLEC14A,NCAN,RELN,ISM1,LAMA1,COL24A1,CRISPLD1,EGLN3,PAPLN,HTRA3,GPC6,ADAMTS…
									Pathway	1.469e-08	5.196e-06	GLDN,SVEP1,MFAP2,FBLN2,FBN2,EFEMP1,SLIT3,SPOCK1,COL25A1,SMOC2,NELL1,NID1,VWCE,TGFBI,THBS4,AGRN,SLIT2,COL4A1,COL11A2,COL23A1,SNED1,IGFBP3,NCAN,RELN,LAMA1,COL24A1,CRISPLD1,PAPLN
									Pathway	2.062e-08	6.253e-06	ADCY2,ADCY8,ADCY9,ADORA2B,ADORA3,ADRA1D,MTNR1A,GRM1,GRM6,OPRD1,OPRK1,HTR1E,HTR2C,HTR4,PRKAR1B,GPSM1,KCNJ6,DRD2,DRD5,RGS17
									Pathway	1.957e-07	5.193e-05	SALL1,SOX11,GDNF,BMP4,SLIT2,FAT4,LHX1,ROBO2
									Pathway	4.148e-07	9.785e-05	GLDN,SVEP1,MFAP2,FBLN2,FBN2,EFEMP1,SLIT3,SMOC2,NELL1,NID1,VWCE,TGFBI,THBS4,AGRN,SLIT2,SNED1,IGFBP3,RELN,LAMA1,CRISPLD1,PAPLN
									Pathway	8.461e-07	0.0001796	F2RL1,ADCYAP1,FZD1,ADORA2B,ADORA3,ADRA1D,AGTR1,CXCL5,MTNR1A,PTCH2,GALR1,GIPR,GLP1R,TAC1,TACR1,PRLHR,NPY1R,GPR39,GPR143,GRM1,GRM6,CXCL1,OPRD1,OPRK1,FZD10,PENK,HTR1E,HTR2C,HTR4,WNT5A,PTGFR,DRD2,DRD5,EDN3
									Pathway	9.753e-07	0.0001882	SALL1,GDNF,BMP4,SLIT2,HOXD11,CELSR1,FAT4,RARA,LHX1,ROBO2
									Pathway	2.378e-06	0.0004207	SYN3,ADCY2,ADCY8,ADCY9,CAMKK1,SLC6A1,SLC6A11,GABRA2,GABRA5,GABRB3,GABRG3,STX1A,SYN2,CACNA2D1,GRIA2,GRIK2,GRIK5,SLC5A7,CHRNA4,KCNJ2,KCNJ6
									Pathway	8.104e-06	0.001303	GABRA2,GABRA5,GABRB3,GABRG3,GLRA1,GLRB,GLRA3
									Pathway	8.594e-06	0.001303	SYT9,APBA2,EPB41L3,STX1A,GRM1,SYT7,DLGAP2,DLGAP1,NRXN3,NRXN1
									Pathway	1.227e-05	0.00172	MBP,SLIT3,GDNF,BDNF,TACR1,NOS1,NOS2,CXCL1,SLIT2,COL4A1,NOX4,NCAN,RTN4R,PTGS2
									Pathway	1.296e-05	0.00172	F2RL1,ADORA2B,ADORA3,ADRA1D,AGTR1,CXCL5,MTNR1A,GALR1,TAC1,TACR1,PRLHR,NPY1R,GPR39,GPR143,CXCL1,OPRD1,OPRK1,PENK,HTR1E,HTR2C,HTR4,PTGFR,DRD2,DRD5,EDN3
									Pathway	2.749e-05	0.003433	ADCY2,ADCY8,ADCY9,RYR2,BDNF,GIPR,NFATC1,GLP1R,NPY1R,GRIA2,PDE4D,PIK3R2,CNGB1,CNGA3,HTR1E,HTR4,DRD2,DRD5
									Pathway	3.159e-05	0.00362	MFAP2,FBLN2,FBN2,EFEMP1,MMP14,MMP16,P4HA3,COL25A1,BMP4,BMP7,ADAMTS16,NID1,ADAMTS5,AGRN,NRXN1,COL4A1,COL11A2,COL23A1,NCAN,LAMA1,ITGB4,COL24A1,KDR
									Pathway	3.24e-05	0.00362	ADCY2,ADCY8,ADCY9,RYR2,ADORA2B,ADRA1D,AGTR1,MYLK4,TACR1,NOS1,NOS2,GRM1,PDE1C,HTR2C,HTR4,PTGFR,DRD5
									Pathway	3.781e-05	0.004014	ADCY2,ADCY8,ADCY9,GABRA2,GABRA5,GABRB3,GABRG3,KCNJ2,KCNJ6
									Pathway	4.539e-05	0.004589	FZD1,FAT1,PCDH10,SFRP2,DKK1,FRZB,DKK2,BMPR1B,NFATC1,PCDHGA4,PCDHAC2,PCDHAC1,FZD10,CDH2,PCDH7,PCDH8,CDH8,WNT5A,CELSR1,CSNK1D,CTBP1,CTNNA2,LRP5
									Pathway	5.391e-05	0.004618	EPO,ETS1,MMP14,BHLHE40,TWIST1,KDR,EGLN3
									Pathway	5.391e-05	0.004618	EPO,ETS1,MMP14,BHLHE40,TWIST1,KDR,EGLN3
									Pathway	5.391e-05	0.004618	RYR2,STX1A,GRM1,TJP1,DLGAP1,NRXN3,NRXN1
									Pathway	5.438e-05	0.004618	SFRP2,DKK1,DKK2,WNT5A,LRP5
									Pathway	5.858e-05	0.004783	SYT9,APBA2,EPB41L3,STX1A,GRM1,SYT7,DLGAP2,DLGAP1,NRXN3,NRXN1
									Pathway	6.641e-05	0.005222	FOXQ1,MOS,SIX3,SOX11,TBX3,TFAP2B,NKX2-1,KLF4,ZFP42
									Pathway	7.074e-05	0.005364	MEIS1,FZD1,FGFR3,FGFR4,ZFHX3,BMP4,BMPR1B,TBX3,FZD10,KLF4,PIK3R2,HAND1,WNT5A,ISL1
									Pathway	7.482e-05	0.005477	PRDM16,BMP4,BMP7,CIDEA,ZIC1,EBF3
									Pathway	8.364e-05	0.005919	FZD1,FAT1,PCDH10,PCDHGA4,PCDHAC2,PCDHAC1,FZD10,CDH2,PCDH7,PCDH8,CDH8,WNT5A,CELSR1,CTNNA2,CTNND2
									Pathway	8.726e-05	0.005976	ADCY2,ADCY8,ADCY9,RYR2,ADORA2B,ADRA1D,AGTR1,TACR1,NOS1,NOS2,GRM1,PDE1C,HTR2C,HTR4,PTGFR,DRD5
									Pathway	0.0001035	0.006867	ROBO3,SLIT2,ROBO2
									Pathway	0.0001296	0.008337	ADCY2,ADCY8,ADCY9,CAMKK1,GABRA2,GABRA5,GABRB3,GABRG3,GRIA2,GRIK2,GRIK5,CHRNA4,KCNJ2,KCNJ6
									Pathway	0.0002099	0.01311	ADCY2,ADCY8,ADCY9,GABRA2,GABRA5,GABRB3,GABRG3,GRIA2,GRM1,PTGS2,KCNJ6
									Pathway	0.0002437	0.0138	FES,SEMA3C,UNC5C,SLIT3,EPHA6,BMP7,BMPR1B,ROBO3,UNC5D,SLIT2,PIK3R2,WNT5A,EFNA2,ROBO2,EPHA5
									Pathway	0.0002562	0.0138	ADRA1D,GPR143,HTR1E,HTR2C,HTR4,DRD2,DRD5
									Pathway	0.0002562	0.0138	GDNF,SLIT2,HOXD11,NPHS2,KDR,LHX1,ROBO2
									Pathway	0.0002626	0.0138	EPO,FGF12,CXCL5,SFRP2,SCUBE1,FRZB,MEGF10,GDNF,FGF18,BDNF,BMP4,BMP7,PDGFC,VWC2,CBLN1,CXCL1,NRG1,BMP8A,WNT5A,CBLN4,ISM1,MEGF6,CBLN2
									Pathway	0.0002673	0.0138	MBP,NKX2-6,BMP4,CXCL1,OLIG1,OLIG2
									Pathway	0.0002738	0.0138	EPO,F7,ADAMTS20,FGF12,MMP14,MMP16,CXCL5,SEMA3C,SFRP2,SCUBE1,FRZB,MEGF10,P4HA3,GDNF,FGF18,BDNF,BMP4,BMP7,ADAMTS16,PDGFC,VWC2,ADAMTS5,CBLN1,CXCL1,TGM3,PLXDC2,NRG1,COLEC11,BMP8A,WNT5A,CBLN4,CLEC14A,ISM1,EGLN3,HTRA3,GPC6,ADAMTSL3,ADAM12,MEGF6,CBLN2
									Pathway	0.0002792	0.0138	F2RL1,ADORA2B,ADORA3,ADRA1D,AGTR1,MTNR1A,GALR1,GPR6,PRLHR,NPY1R,GPR39,OPRD1,OPRK1,HTR1E,HTR2C,HTR4,PTGFR,DRD2,DRD5
									Pathway	0.0002823	0.0138	FES,FGFR3,FGFR4,DPYSL4,SPTBN4,UNC5C,SLIT3,IRS2,CHL1,MYH10,EPHA6,MYO10,GDNF,FGF18,ROBO3,UNC5D,AGRN,NRG1,SLIT2,PIK3R2,CNTN1,COL4A1,CRMP1,NCAN,DAB2IP,LAMA1,KDR,DOCK1,EFNA2,MYH14,ROBO2,EPHA5
									Pathway	0.000286	0.0138	ADCY2,ADCY8,ADCY9,SLC6A1,SLC6A11,GABRA2,GABRA5,GABRB3,GABRG3,KCNJ6
									Pathway	0.000286	0.0138	GJD2,ADCY2,ADCY8,ADCY9,PDGFC,GRM1,TJP1,HTR2C,CSNK1D,DRD2
									Pathway	0.0003437	0.01587	FAT1,MME,DKK1,INF2,CDH2,AGRN,ITGB4,NPHS2,LRP5
									Pathway	0.0003438	0.01587	GJD2,ADCY2,ADCY8,ADCY9,PDGFC,GRM1,TJP1,HTR2C,CSNK1D,DRD2
									Pathway	0.0003762	0.01656	ADCY2,ADCY8,ADCY9,GABRA2,GABRA5,GABRB3,GABRG3,PDE1C,PDE4D,KCNJ6
									Pathway	0.0003823	0.01656	SLC6A1,SLC6A11,GABRA2,GABRA5,GABRB3,GABRG3
									Pathway	0.0003823	0.01656	ADRA1D,HTR1E,HTR2C,HTR4,DRD2,DRD5
									Pathway	0.0004526	0.01884	GABRA2,GABRA5,GABRB3,GABRG3
									Pathway	0.0004526	0.01884	MYH10,EPHA6,KDR,EFNA2,MYH14,EPHA5
									Pathway	0.0004791	0.0191	ADORA2B,ADORA3,GRM1,GRM6,OPRD1,OPRK1,GPSM1,KCNJ6,DRD2,DRD5,RGS17
									Pathway	0.0004806	0.0191	FES,SEMA3C,UNC5C,SLIT3,EPHA6,NFATC1,ROBO3,UNC5D,SLIT2,EFNA2,ROBO2,EPHA5
									Pathway	0.0004947	0.0191	FZD1,DKK1,DKK2
									Pathway	0.0004947	0.0191	DKK1,DKK2,LRP5
									Pathway	0.0005526	0.0209	FZD1,FRZB,IRS2,SPOCK1,DLK1,BMP4,NR2F1,TWIST1,UCP1,NCOR2,RARA,LPL
									Pathway	0.0005611	0.0209	ETS1,F7,FZD1,PRR5,FRZB,DLK1,PDGFC,TGFB1I1,PIK3R2,WNT5A,PRKD1,PTPRB,KDR
									Pathway	0.000824	0.03016	ADCY2,ADCY8,ADCY9,ADRA1D
									Pathway	0.0008631	0.03106	FZD1,FGFR3,FGFR4,FGF18,BMP4,BMPR1B,FZD10,PIK3R2,WNT5A,PRKD1,LRP5
									Pathway	0.0009486	0.03341	DKK1,SOX1,BMP4,NRG1,ZFP42,ISL1,KDR
									Pathway	0.0009599	0.03341	ADCY2,ADCY8,ADCY9,ADCYAP1,RYR2,STX1A,GLP1R,PCLO,KCNN2
									Pathway	0.001025	0.03451	ADCY2,ADCY8,ADCY9,ADORA3,CXCL5,RGS20,MTNR1A,GALR1,NPY1R,GRM6,CXCL1,OPRD1,OPRK1,PENK,HTR1E,GPSM1,DRD2
									Pathway	0.001062	0.03451	ADCY2,ADCY8,ADCY9,NOS1,PDE1C,PDE4D,DRD2
									Pathway	0.001062	0.03451	ADCY2,ADCY8,ADCY9,IRS2,NPY1R,PIK3R2,PTGS2
									Pathway	0.001073	0.03451	GRM1,CSNK1D,PRKAR1B,DRD2
									Pathway	0.001073	0.03451	ADCY2,ADCY8,ADCY9,PRKAR1B
									Pathway	0.001111	0.03468	GABRA2,GABRA5,GABRB3,GABRG3,GRIA2,CHRNA4
									Pathway	0.001111	0.03468	GABRA2,GABRA5,GABRB3,GABRG3,BDNF,PIK3R2
									Pathway	0.001289	0.03758	FOXQ1,FZD1,DLK1,CLDN10,TJP1,FZD10,CDH2,TWIST1,PIK3R2,PKD1,COL4A1,WNT5A,LRP5
									Pathway	0.001292	0.03758	FZD1,DKK1,FZD10,WNT5A,LRP5
									Pathway	0.001292	0.03758	ADCY2,ADCY8,ADCY9,PDE1C,PRKAR1B
									Pathway	0.001292	0.03758	ADCY2,ADCY8,ADCY9,PDE1C,PRKAR1B
									Pathway	0.001292	0.03758	FZD1,DKK1,FZD10,WNT5A,LRP5
									Pathway	0.001325	0.03778	PRDM16,UCP1,IRX3
									Pathway	0.001335	0.03778	FOXQ1,FZD1,ADAMTS20,MSX2,DKK1,BMP4,NFATC1,LHX2,WNT5A
									Pathway	0.00137	0.03778	ADCY2,ADCY8,ADCY9,PRKAR1B
									Pathway	0.00137	0.03778	ADCY2,ADCY8,ADCY9,PRKAR1B
									Pathway	0.001444	0.03787	CHL1,EPB41L3,GRIK2,CDH2,AGRN,KCNJ6
									Pathway	0.001444	0.03787	MFAP2,FBLN2,FBN2,EFEMP1,BMP4,BMP7
									Pathway	0.001444	0.03787	UNC5C,SLIT3,MYO10,UNC5D,SLIT2,DOCK1
									Pathway	0.001445	0.03787	FZD1,SFRP2,DKK1,DKK2,FZD10,KLF4,WNT5A,CTBP1,LRP5
									Pathway	0.001622	0.042	ADCY2,ADCY8,ADCY9,ADORA2B,FGF12,FGFR3,FGFR4,FGF18,PDGFC,PIK3R2,PRKD1,MAGI2,KDR,DRD2,EFNA2
									Pathway	0.001721	0.04401	SYT9,STX1A,SYT7,KCNB1
									Pathway	0.001784	0.04497	ADCY2,ADCY8,ADCY9,PDE1C,PRKAR1B
									Pathway	0.001801	0.04497	ETS1,ADCY2,ADCY8,ADCY9,FZD1,AGTR1,FGF12,FGFR3,PTCH2,FGF18,BMP4,CCNA1,NOS2,FZD10,PIK3R2,COL4A1,WNT5A,CTBP1,CTNNA2,LAMA1,PTGS2,EGLN3,RARA
									Pathway	0.001848	0.04562	AGRN,LRAT,RBP1,RBP4,GPC6,LPL

## Sheet: DM_memoryCD4Tcells
GpGs	Genes	Pval	FC	BH
cg02487453	OSBP2	1.43936e-09	0.131412	5.69205e-06
cg16571983	EDNRB	1.62097e-09	0.069313	5.69205e-06
cg06401021	HMGCLL1	4.528e-09	0.0953357	8.80807e-06
cg08475953	COL23A1	5.0167e-09	0.333476	8.80807e-06
cg18156204		7.34922e-09	0.211557	1.03227e-05
cg22147084	GFPT2	1.15453e-08	0.0544001	1.15978e-05
cg11390378		1.15598e-08	0.0610454	1.15978e-05
cg06008724	PHF21B	1.52033e-08	0.12023	1.33466e-05
cg01995743	SLC35F1	1.72075e-08	0.0190182	1.34276e-05
cg27228578	DNAH9	5.65736e-08	0.0506932	3.97317e-05
cg16768018	ZIC4	6.37272e-08	0.0799284	4.06869e-05
cg26872137	UNC5D	1.20299e-07	0.150673	7.04049e-05
cg26157385	TRIM58	1.37268e-07	0.0659802	7.41564e-05
cg10552126	DPP6	2.04609e-07	0.236618	0.000102641
cg06926934	NR2F2	3.05588e-07	0.0677139	0.000142437
cg12699286	HOXC9	3.26947e-07	0.0813084	0.000142437
cg07565505		3.44787e-07	0.0281768	0.000142437
cg24843380	ZNF454	3.68818e-07	-0.0288536	0.000143901
cg20377305	DLX5	4.60226e-07	0.274554	0.000170114
cg26115633	FOXI2	5.75628e-07	-0.00771667	0.000202132
cg07115542	NKX2-1	6.15004e-07	0.0567715	0.000205675
cg02245004		6.58565e-07	0.053783	0.000210232
cg01942962	GRIA2	7.25397e-07	0.165442	0.000221498
cg16491617	OPRK1	8.0009e-07	0.064961	0.000230718
cg03949391	PTGFR	8.28917e-07	0.218616	0.000230718
cg02656891	C1orf94	8.54147e-07	-0.00836547	0.000230718
cg19651694	PHOX2A	8.95129e-07	-0.00697743	0.000232833
cg07432626		9.94302e-07	0.123895	0.000249392
cg05546763		1.08407e-06	-0.188284	0.000262532
cg08974450	ATP2C2	1.24906e-06	0.118951	0.000285508
cg02523640	FOXI2	1.26025e-06	0.0668558	0.000285508
cg22546168	VENTX	1.32037e-06	-0.0246513	0.00028978
cg18902035		1.49535e-06	-0.108115	0.000318239
cg18236421	ALPL	1.63618e-06	0.0393659	0.000337967
cg16523380	CASZ1	1.8884e-06	0.238278	0.000378921
cg27393010		2.09826e-06	-0.00793344	0.000409335
cg13942157	FAM189A1	2.47827e-06	0.177214	0.000470402
cg14238959		3.18433e-06	0.118787	0.000588514
cg16471933	APOE	3.83309e-06	-0.0384546	0.000679514
cg12682684	EPHA5	3.97137e-06	-0.0469923	0.000679514
cg24213719		3.99358e-06	0.0760783	0.000679514
cg03451670	AGAP1	4.16049e-06	-0.0335298	0.000679514
cg01057656	CBLC	4.16049e-06	0.0948656	0.000679514
cg06839631		4.60752e-06	-0.00395359	0.000735423
cg03900143	ZIC4	5.10035e-06	-0.0050373	0.000795995
cg23267759	GATA6	5.53044e-06	-0.0302576	0.000844354
cg03536474	HOXC11	5.75851e-06	0.20422	0.000859706
cg14059921	ARID3C	5.87582e-06	-0.0387436	0.000859706
cg20634967		6.4363e-06	0.0792456	0.000922493
cg12417362	NAV1	6.76015e-06	0.252992	0.00094953
cg20106459	COX6B2	8.57958e-06	0.0230111	0.00116027
cg13628888		8.59096e-06	-0.0584883	0.00116027
cg22881174	SFMBT2	9.29788e-06	0.0264137	0.00123206
cg02469909	C22orf45	9.86581e-06	-0.00303532	0.0012831
cg07355841	TPPP3	1.06734e-05	0.0165478	0.0013629
cg10820926	PRKD1	1.42954e-05	0.0174426	0.00176205
cg05623246	ZNF138	1.43011e-05	-0.0169094	0.00176205
cg09615056	C16orf91	1.66895e-05	-0.0449944	0.00202087
cg04115680	SRRM3	1.70135e-05	0.0414323	0.00202518
cg03943218		1.87254e-05	-0.0223191	0.00219181
cg22405558	FAM119A	1.9087e-05	-0.0396327	0.0021975
cg03249171		2.09966e-05	-0.126466	0.00237837
cg19180624	HOXD1	2.17677e-05	0.102575	0.00242658
cg22098317	ANO9	2.22282e-05	5.59669e-06	0.0024392
cg05157140	UNCX	2.39777e-05	0.091457	0.00253447
cg13539545		2.39777e-05	-0.0258593	0.00253447
cg05055766	MFAP2	2.49009e-05	0.0491482	0.00253447
cg06952397	KIF1A	2.49009e-05	-0.041695	0.00253447
cg10182317	CLVS2	2.49009e-05	0.0619883	0.00253447
cg18866015	DCC	2.58577e-05	-0.00249756	0.00259427
cg22072795		2.7569e-05	0.0286971	0.002727
cg20787173	EYA4	2.84053e-05	0.0498331	0.0027707
cg06629130		3.06133e-05	0.208343	0.00290537
cg11194545	NRK	3.06133e-05	0.0424615	0.00290537
cg12120904	SYCE1L	3.11326e-05	0.0125366	0.00291525
cg20751926	MMP15	3.75574e-05	0.0318075	0.0034706
cg23291534	KCNV1	4.76924e-05	0.04188	0.0042886
cg12161228	NOX4	4.784e-05	-0.00804322	0.0042886
cg27606499	ZIC4	4.82414e-05	-0.00275714	0.0042886
cg25189564	VIPR2	5.51654e-05	0.0846071	0.00478304
cg08113459	BANP	5.51654e-05	-0.0469465	0.00478304
cg14875171	NRXN1	5.82437e-05	0.071142	0.00492826
cg23065934	2022-03-11	5.82437e-05	0.0454936	0.00492826
cg20728026	PRSS42	6.26019e-05	-0.0538093	0.00523396
cg18652900	PGLYRP2	6.4895e-05	0.10257	0.00536185
cg24704123	APCDD1	7.35573e-05	-0.0416228	0.0060069
cg18936283	DIP2C	7.48871e-05	-0.0509469	0.0060452
cg13374026		7.76035e-05	-0.0889172	0.0061237
cg06010588	UNC5D	7.76035e-05	-0.029099	0.0061237
cg07766263	SLC7A14	8.48076e-05	-0.0130017	0.00644938
cg13974632	BDNF	8.48076e-05	0.119308	0.00644938
cg04751035		8.49607e-05	0.066847	0.00644938
cg16028201	KANK4	8.56512e-05	0.0486525	0.00644938
cg21183256		8.63223e-05	0.150695	0.00644938
cg17199247	LRRN1	9.58977e-05	0.0340917	0.00706866
cg04940570	TEAD1	9.66242e-05	0.0823624	0.00706866
cg00748373	CDH3	9.87468e-05	0.0140988	0.00714947
cg05941375	BRCC3	0.000102942	-0.04506	0.00737717
cg20611911	TP73	0.000107082	-0.0144309	0.00759636
cg04719903	FAM132A	0.000110401	0.0656348	0.00775343
cg11711420	ISL1	0.000114318	0.11599	0.00794908
cg12560987		0.000124694	-0.0161303	0.00850218
cg03499808	ARHGEF17	0.000124694	0.06451	0.00850218
cg09887059		0.000131339	0.0300874	0.00886915
cg23084319	ABLIM2	0.000133627	-0.115203	0.00893773
cg12180703	SLC32A1	0.000136024	0.0414856	0.00901224
cg00348623	CRAMP1L	0.000140719	-0.0455233	0.00915062
cg26726589	SOX12	0.000140719	0.00849425	0.00915062
cg05201970	HCN1	0.000145642	-0.00622563	0.00938388
cg23619365		0.000147309	0.00182598	0.00940172
cg26422458	ELTD1	0.000148596	-0.0196084	0.00940172
cg26864084		0.000161403	-0.155083	0.0101208
cg21293537	TGM3	0.000169872	-0.0464275	0.0105576
cg24753662	TBX1	0.000173204	0.0494168	0.0106703
cg11377136	PKDREJ	0.000178758	0.0992984	0.0109167
cg12215340	ADRA1D	0.000184923	-0.0176397	0.0111958
cg13319938	TRPM5	0.00018808	-0.0453385	0.0112896
cg19628758		0.000197858	0.00840896	0.0116769
cg06966811	OTX2	0.000197858	-0.0137621	0.0116769
cg20596329		0.000223185	0.0165972	0.0130281
cg26682068		0.000225945	0.032328	0.0130281
cg18303215	ABCG5	0.000226317	0.0913596	0.0130281
cg16803083		0.000241847	0.0100453	0.0137801
cg14491776	SLC9A3	0.00024601	-0.0486767	0.0137801
cg22337920	PTPRN2	0.00024601	-0.0488963	0.0137801
cg08740698	LTBR	0.000247229	0.0642769	0.0137801
cg17536595	RSPH9	0.00026291	0.0270084	0.0144251
cg21461308	KLHDC4	0.00026291	-0.048581	0.0144251
cg20926035	SIX2	0.000265371	0.0322639	0.0144473
cg02938422	LOC255025	0.000271762	-0.0706042	0.0144723
cg27423760	SALL1	0.000271762	0.197377	0.0144723
cg15985184	IGLON5	0.000272013	0.0390015	0.0144723
cg14473924	PDZRN3	0.000276292	-0.0221593	0.0145895
cg06763054	MTMR7	0.000297594	-0.0286023	0.015597
cg06123584		0.000304994	-0.0587583	0.0157784
cg11097433	SORCS1	0.000310041	-0.007522	0.0157784
cg17179557	GPR123	0.000310041	-0.0302128	0.0157784
cg20493718	CSNK1D	0.000310041	0.00936022	0.0157784
cg00245492	FMN2	0.000315166	-0.0595039	0.0158101
cg05768427		0.000315166	-0.00727353	0.0158101
cg03738025		0.000320371	-0.0194872	0.0159572
cg19355087	NKX6-2	0.000328395	0.0300176	0.0162417
cg26429732	INPP5A	0.000331021	-0.0284789	0.0162571
cg15073853	ISYNA1	0.000370966	0.0736196	0.0180127
cg23187159	DUSP26	0.000377027	0.0198719	0.0180127
cg12161971	USP35	0.000377027	0.105745	0.0180127
cg03356595		0.000377027	-0.0385486	0.0180127
cg12194876		0.000383181	0.0449442	0.018183
cg08690859	FLJ32063	0.000389428	-0.00656086	0.018233
cg22620221	DPP6	0.000389428	-0.00549156	0.018233
cg26113809		0.00039577	0.10177	0.0183423
cg15509687	GRP	0.000400292	0.015984	0.0183423
cg00963169	ELAVL4	0.000402196	0.0122095	0.0183423
cg09462281	NCLN	0.000402209	-0.0321563	0.0183423
cg17477445	DPY19L2	0.000408604	0.121321	0.0184014
cg10836101	VSTM2B	0.000408746	-0.00044686	0.0184014
cg06264663	LATS2	0.000415382	0.0827372	0.018581
cg14626309		0.000422092	0.0473914	0.0187617
cg02532096	LAYN	0.000429217	0.0364953	0.0189584
cg17826679	SLC44A2	0.000450096	0.134859	0.0197564
cg13644317		0.000463446	0.0505923	0.020216
cg06395148		0.000479797	-0.129772	0.0207633
cg12338417	TRIM71	0.000481905	-0.0115593	0.0207633
cg00429618	ZNF322B	0.000487503	-0.0396177	0.0208764
cg27071152	LOC646999	0.000495324	0.0340007	0.0210828
cg23030863	JAM3	0.000544762	0.0216051	0.0230474
cg01658277		0.000553435	-0.0372303	0.0231356
cg25595793	SLC44A2	0.000553435	0.100985	0.0231356
cg17877704		0.000562237	0.00195242	0.023227
cg25556008	GNG7	0.000562237	0.0100628	0.023227
cg17468185	C3orf25	0.00057117	0.0416955	0.0233216
cg00157477	HLA-H	0.00057117	0.172044	0.0233216
cg07060551	SHANK1	0.000578383	-0.0518077	0.0234797
cg25970832	DSC3	0.000587828	0.0439802	0.0237259
cg24896649	ZFP42	0.000608236	0.0454879	0.0244094
cg03533294		0.000627598	0.0019373	0.0247619
cg21548955	PCDHGA4	0.000627598	-0.00174438	0.0247619
cg07434260	AP1M2	0.000627598	0.00303995	0.0247619
cg10872967	FAM20C	0.000647532	-0.0193123	0.0252645
cg25948690	FGF6	0.000647532	-0.0411373	0.0252645
cg10173186	TIMP4	0.000657718	0.0587275	0.0255202
cg22512888	FAM132A	0.000668053	-0.0611613	0.0257788
cg04694744	SPATA2	0.000678539	0.0102759	0.0260403
cg22637538	CHRNB1	0.000687529	-0.0250004	0.0262419
cg24319902	SFRP1	0.000703445	0.0674362	0.0266311
cg14824901	G0S2	0.000705309	0.047619	0.0266311
cg02167399	ESPNL	0.000733302	-0.0385537	0.02754
cg08293528	CDH23	0.000777659	0.0840109	0.0290505
cg11379081		0.000804431	0.0442411	0.0298916
cg07590584	TUBGCP3	0.000829528	-0.0350889	0.0305015
cg21690064	LPPR3	0.000829528	0.0251909	0.0305015
cg12915892	NCKAP5	0.000842348	-0.00998354	0.0308115
cg16750953	TERT	0.000855351	-0.0185043	0.0309646
cg16682206	CARKD	0.000855351	0.0299606	0.0309646
cg12363722	MTNR1A	0.000881917	-0.00377486	0.0317626
cg00162806	VENTX	0.000895485	-0.0423619	0.0320867
cg02416013		0.000908815	-0.0378834	0.0322507
cg04161137	C1QC	0.000909247	-0.00464563	0.0322507
cg14016366	PPP1R2P3	0.000923204	0.0251658	0.0325812
cg00094319	PABPC3	0.000937359	-0.0325145	0.0329154
cg15561453	SCAP	0.000981041	0.0241074	0.0341082
cg10366797	HOXC4	0.000981041	-0.00691242	0.0341082
cg10832035	LOC154449	0.0010112	-0.0238901	0.0349836
cg13465000	TMEM201	0.0010904	-0.0497575	0.0375385
cg23341223	FBXO39	0.00112226	0.0258751	0.0383078
cg01603456		0.00112365	0.0645421	0.0383078
cg24675998	KY	0.00114063	0.00685313	0.0386987
cg24530432		0.00121093	0.0161301	0.0406908
cg03479527	SLC39A4	0.00121093	0.0341318	0.0406908
cg00715050	ARHGAP27	0.00128522	0.0141581	0.042928
cg11398323	CCND1	0.00128973	0.0122097	0.042928
cg12914530	ANKRD11	0.00130444	0.0231646	0.0430098
cg16369705	RBMXL3	0.00130444	-0.126455	0.0430098
cg19554389	WNT5A	0.00132393	0.0165685	0.0430897
cg07385220	DOT1L	0.00132393	-0.009397	0.0430897
cg26239725	COL18A1	0.00132737	-0.0045685	0.0430897
cg07982825	CACNA1B	0.00134368	-0.0342069	0.0430897
cg24169669		0.00134368	0.101513	0.0430897
cg12848098	LOC728392	0.00134368	0.00820751	0.0430897
cg18279094	FOXD3	0.0013637	-0.042817	0.043533
cg11284797		0.00139407	0.0543663	0.0443013
cg18833573		0.00142543	-0.0326518	0.0450937
cg22282405	TFAP2B	0.00143595	0.0502718	0.0452228
cg15506609	HOXA9	0.00146801	-0.0397448	0.046026
cg15396686	HMX3	0.00151175	-0.00959136	0.0471868
cg00305878		0.00153407	0.102668	0.0476716
cg07260592		0.0015567	0.0269787	0.0481508
cg04674143	TICAM1	0.00156517	-0.0179913	0.0481508
cg13448605	RSPO1	0.00157257	0.00731933	0.0481508
cg06335867	NXPH1	0.00157962	-0.0343173	0.0481508
cg14273450	C2orf39	0.00158377	0.125204	0.0481508
cg07398105	PAX7	0.00162622	-0.0230658	0.0492281
cg17138852		0.00164815	0.0509978	0.0495299
cg20504925		0.00165029	-0.0869338	0.0495299

## Sheet: Gometh&ToppGene_memoryCD4Tcells
				GOMETH					TOPPGENE
				ID	Description	N	FDR		Name	Source	p-value	q-value FDR B&H	Hit in Query List
				NO SIGNIFICANT PATHWAYS					Mammary gland development pathway - Embryonic development (Stage 1 of 4)	MSigDB C2 BIOCARTA (v7.3)	1.211e-05	0.01261	SFRP1,CCND1,TERT,ALPL

## Sheet: DM_naiveCD4Tcells
GpGs	Genes	Pval	FC	BH
cg03661616	SMC3	1.02155e-07	-0.0567957	0.000727238
cg22691505	CYTH3	3.68818e-07	0.00582044	0.000937732
cg04111314	EGR4	5.04038e-07	-0.0645693	0.000937732
cg01179818	KLHDC4	5.2689e-07	-0.0669131	0.000937732
cg17727855	SLC44A1	9.73004e-07	-0.137478	0.00128168
cg12635578		1.18161e-06	-0.302809	0.00128168
cg21774736	RIMKLA	1.26025e-06	0.0107423	0.00128168
cg27577720		3.31869e-06	-0.0537175	0.00295322
cg26927231	MMP25	4.17059e-06	-0.0830677	0.00329894
cg06128608	VAV2	5.41988e-06	-0.0499282	0.00385841
cg05819268	CACNG1	6.11734e-06	-0.035273	0.00395903
cg03800765	ATG7	6.90024e-06	-0.0486034	0.00409357
cg25932599	FGFRL1	9.86581e-06	-0.152492	0.00496707
cg12424965	EXOC2	1.00621e-05	-0.0630102	0.00496707
cg13165070	INS-IGF2	1.04658e-05	-0.0603904	0.00496707
cg23138682	EIF5	1.34608e-05	-0.0458235	0.00598922
cg01083584	DNAJB1	1.63587e-05	-0.166409	0.00685043
cg17168242	OTUD7B	2.01533e-05	-0.0312836	0.00775144
cg14848555	METTL13	2.06879e-05	-0.0323254	0.00775144
cg25662041	LMAN2	2.35285e-05	0.02927	0.00837495
cg10801102	DUS1L	2.47195e-05	-0.0239013	0.00837991
cg04439696	MTCH1	2.60968e-05	-0.0409554	0.0084447
cg10338787	OTOP3	2.94897e-05	-0.042597	0.00891254
cg11686819		3.00465e-05	-0.0384295	0.00891254
cg22930642	C4orf10	4.04091e-05	-0.108631	0.0115069
cg06160295		4.39111e-05	-0.0353333	0.0116873
cg18045461	EMID1	4.43262e-05	-0.0373638	0.0116873
cg24012756	VGLL4	4.68289e-05	-0.0770692	0.0119062
cg07431944	IFT140	4.85711e-05	0.0166728	0.0119234
cg14099121	CALHM1	5.03747e-05	-0.0329807	0.0119539
cg11178293	FEZF2	5.43344e-05	0.0219016	0.012016
cg04425458	KCNQ3	5.51654e-05	-0.0688005	0.012016
cg08393660	RNF8	5.72e-05	-0.185081	0.012016
cg00937175	COL18A1	6.03856e-05	-0.114061	0.012016
cg08017880	SIGIRR	6.14843e-05	-0.0475875	0.012016
cg25798026	DEPDC5	6.14843e-05	-0.092817	0.012016
cg19558860	ITPK1	6.26019e-05	-0.0365705	0.012016
cg07437066	NEURL	6.41393e-05	-0.0332784	0.012016
cg05921834	TBCD	6.97219e-05	-0.0507616	0.0123982
cg04995826	API5	7.09807e-05	-0.0380917	0.0123982
cg22376262	ZNF783	7.35629e-05	-0.0633918	0.0123982
cg16097655		7.36933e-05	0.028516	0.0123982
cg07805967	CSTF2T	7.48871e-05	-0.102251	0.0123982
cg02938422	LOC255025	8.63223e-05	-0.15144	0.0139666
cg15275393	PARK2	8.94287e-05	-0.0875336	0.0141476
cg26660457	CRAMP1L	9.76631e-05	0.00644339	0.0151144
cg26250609	GSTP1	0.000100414	-0.0481043	0.0152095
cg00663077	ZFP42	0.000104761	0.0304535	0.0153691
cg25794819	PPP1R12C	0.000105785	-0.0349533	0.0153691
cg16384593		0.00011133	-0.0098218	0.0158512
cg07589201	ZNF266	0.00012243	-0.0655488	0.0167261
cg05149093	PRM2	0.00012255	-0.268719	0.0167261
cg24109202	SLC25A40	0.000126873	0.0131762	0.0167261
cg22986084	FBXO33	0.000126873	-0.0360832	0.0167261
cg17172773	FAM63A	0.000138316	-0.0343325	0.0175835
cg17430268	CASKIN2	0.000138316	0.00782829	0.0175835
cg26612849	ZNF829	0.000148164	-0.0383091	0.0185049
cg14582636	COL5A1	0.000164181	-0.0363099	0.0194801
cg27455796	CRY2	0.000164181	-0.0563595	0.0194801
cg16369705	RBMXL3	0.000164181	-0.0893078	0.0194801
cg07722840		0.000175749	-0.0722873	0.0205108
cg11204780	MAT2B	0.000191288	-0.163692	0.0212645
cg22748698	GABARAP	0.000194547	-0.0559384	0.0212645
cg00640479	FAM20C	0.000201222	-0.030719	0.0212645
cg26894311	NFKB2	0.000201222	-0.0405088	0.0212645
cg15673731	LMNA	0.000202512	-0.0803622	0.0212645
cg16490739	ZC3H3	0.000204639	-0.109857	0.0212645
cg14620839	IFITM5	0.000204639	-0.0879474	0.0212645
cg13608094	CCND1	0.00022256	-0.0430842	0.0212645
cg26741280	SLC6A4	0.00022256	-0.0452634	0.0212645
cg11867012	RPS19	0.000224228	-0.0849403	0.0212645
cg00273267	USP36	0.000226317	-0.0444563	0.0212645
cg26634885	PLCD3	0.000226769	-0.0472925	0.0212645
cg02407068	UBE2K	0.000230133	-0.326368	0.0212645
cg24102222	SLC15A4	0.00023401	-0.0456563	0.0212645
cg09220050	TMEM189	0.00023401	-0.0569003	0.0212645
cg17424999	SLC6A5	0.000234459	0.0643201	0.0212645
cg15366684	ADAMTS2	0.000237947	-0.306701	0.0212645
cg18297960	C7orf50	0.000237947	-0.194839	0.0212645
cg10245910	FAM155A	0.000241947	-0.0287676	0.0212645
cg14969899	ASPG	0.000241947	-0.0358803	0.0212645
cg22625220	NCOR1	0.000254328	-0.221481	0.02208
cg12359697	BCL6	0.000265348	-0.0454713	0.0227592
cg10300252	B3GNTL1	0.000276292	-0.0313403	0.0234158
cg25560965	LOH12CR1	0.00029513	0.0310625	0.0244306
cg16477426	CKAP4	0.00029513	0.00147972	0.0244306
cg14830003	DNALI1	0.000315166	-0.00289362	0.0257893
cg20543478	ROBO2	0.000320371	-0.0254302	0.0259173
cg15358549	FBN2	0.000331021	-0.0424902	0.0261838
cg09259081	KIAA1609	0.000331021	-0.302045	0.0261838
cg07784986	DNAH10	0.000347621	-0.0301148	0.0271946
cg22512888	FAM132A	0.000353325	-0.111583	0.0273404
cg03230133		0.000370966	-0.0433532	0.0283968
cg17976625	CPD	0.000377027	-0.0324961	0.0285538
cg19489885	ADAMTS2	0.000383181	0.0557088	0.0287143
cg03638905		0.000393716	0.0242435	0.0291965
cg17584804	D4S234E	0.000408746	0.00387313	0.0296925
cg11303561	STK11	0.000408746	-0.024497	0.0296925
cg16471933	APOE	0.000415382	-0.101519	0.0297946
cg00984060	CACNA1I	0.000418522	-0.0645924	0.0297946
cg24139169	DIXDC1	0.000425825	-0.121159	0.0299386
cg20241270	SLC6A1	0.000428956	-0.0667598	0.0299386
cg07411798	SLC39A7	0.000442944	0.000644294	0.0305165
cg07113006	RNF220	0.000450096	-0.176745	0.0305165
cg09784932	RTN4R	0.000450096	-0.115121	0.0305165
cg03086899	HSD17B1	0.000457356	-0.059363	0.0306331
cg06955158	FAM173B	0.000464725	-0.10055	0.0306331
cg06996129		0.000464725	-0.02623	0.0306331
cg12100411	C1orf93	0.000487283	-0.0654625	0.0318254
cg25376875	ASAP2	0.000519495	-0.128762	0.0336208
cg14609960	PITRM1	0.000531981	-0.092572	0.0340832
cg26935649	HAPLN4	0.000536215	-0.098168	0.0340832
cg08916340	LOC282997	0.00057117	-0.0246026	0.035919
cg10774586	ELL2	0.000580234	-0.0288754	0.035919
cg10120070		0.000580234	-0.277967	0.035919
cg18975662	KCNH6	0.000589432	-0.0540959	0.0361738
cg25377475	LYST	0.000594822	-0.0421174	0.0361926
cg00747290	KCNG3	0.000627598	-0.0876834	0.0375451
cg05024961	ZNF469	0.000627598	-0.043627	0.0375451
cg24928043	SLC29A1	0.000652912	-0.128878	0.0383795
cg08466051	TTC21B	0.000657718	-0.0586191	0.0383795
cg11181985		0.000657718	-0.0304386	0.0383795
cg22672282	IRGC	0.000668053	-0.0338419	0.0386656
cg17008164		0.000689178	-0.0369538	0.0395666
cg08111629		0.000722032	0.0945969	0.0411163
cg13802035	KLHL17	0.000727722	-0.0237205	0.0411163
cg09639430	EBF3	0.000756336	-0.0891569	0.0417392
cg25261228	EPSTI1	0.000756336	-0.0164924	0.0417392
cg10136263	SPIRE2	0.000756336	-0.0304524	0.0417392
cg06096994	WBP4	0.000764952	-0.116937	0.0418899
cg02991464	CACNA1C	0.000780039	-0.0494968	0.0420689
cg03255868	ZNF561	0.000780039	-0.104841	0.0420689
cg03135964	GALNT9	0.000792148	-0.0309533	0.0424008
cg14975318	NUCB2	0.000805438	-0.11035	0.0427904
cg21243951	SH3BP4	0.000829528	-0.0762888	0.0436568
cg17887593	NFIC	0.00083401	-0.0452464	0.0436568
cg14639163	WNT6	0.000881719	0.0353081	0.0458172
cg15998406	EFNA2	0.000893379	-0.0466009	0.045863
cg18438187	KCNQ2	0.000895485	-0.0466946	0.045863
cg06182329	MYH14	0.000916636	0.0189467	0.0462837
cg07714600	C19orf60	0.000922505	-0.0567881	0.0462837
cg00211609	FAM132A	0.000923204	-0.0566162	0.0462837
cg23538755	SGTA	0.000937359	0.0084801	0.0463407
cg15580304	MIR941-3	0.000937359	-0.0477028	0.0463407
cg02699671	NXN	0.000951716	-0.0377154	0.0464059
cg22939113	MAP3K10	0.000951716	-0.0338672	0.0464059
cg13092901	TYMP	0.000962951	-0.00904414	0.0464791
cg27563174	USF2	0.000966275	-0.0339446	0.0464791
cg02845569	CCDC114	0.000996016	-0.0354493	0.0475882
cg02323550	PTPRN2	0.00104222	-0.0475759	0.0494637
cg16029838	NUDCD3	0.00105805	-0.0332265	0.0495545
cg12528452	INS-IGF2	0.00105805	-0.0468862	0.0495545
cg18349298	RARRES1	0.00107411	-0.0139139	0.0496533
cg06079509	WFS1	0.00107411	-0.0449015	0.0496533

## Sheet: Gometh&ToppGene_naiveCD4Tcells
				GOMETH					TOPPGENE
				ID	Description	N	FDR		Name	Source	p-value	q-value FDR B&H	Hit in Query List
				NO SIGNIFICANT PATHWAYS					NO SIGNIFICANT PATHWAYS

[truncated: 14 more sheets: DM_memoryCD8Tcells, ToppGene_memoryCD8Tcells, DM_naiveCD8Tcells, Gometh&ToppGene_naiveCD8Tcells, DM_eosinophils, Gometh&ToppGene_eosinophils, DM_monocytes, Gometh&ToppGene_monocytes, DM_neutrophils, Gometh&ToppGene_neutrophils, DM_naturalkillers, Gometh&ToppGene_naturalkillers, DM_regulatoryTcells, Gometh&ToppGene_regulatoryTcell]
