# Supplementary material for: Peripheral blood DNA methylation profiles predict future development of B-cell Non-Hodgkin Lymphoma
Source: NPJ Precis Oncol. 2022 Jul 21;6:53. doi: 10.1038/s41698-022-00295-3 (PMC9304422; doi:10.1038/s41698-022-00295-3)
Supplement: Supplementary file 4 — Data Set 3 [file 41698_2022_295_MOESM4_ESM.xlsx]

## Sheet: a. Signature Multiclass
CpGs	Gene	Position	Lasso coefficient	Location	Importance
cg03457400	MEGF6	3426236	-0.0767754	Shore	0.644422
cg21774736	RIMKLA;RIMKLA	42846470	0.180604	Island	0.804997
cg12764034	LHX8	75602846	0.0284157	Island	0.847674
cg14669167	CNN3	95391585	-0.150859	Shore	0.906924
cg05037680	MSTO1	155579817	0.716343	Island	0.585065
cg00617305	SHISA4;SHISA4;SHISA4	201857940	-0.752047	OpenSea	0.682215
cg09186051	DISC1;DISC1;DISC1;DISC1;DISC1;DISC1;DISC1;TSNAX-DISC1;DISC1;DISC1;DISC1;DISC1	231981906	-0.00715021	OpenSea	0.64842
cg18770350	ACTN2;ACTN2	236849966	0.13801	Island	1.32612
cg07052513	KDM3A;KDM3A;KDM3A	86668451	0.600216	Island	0.660422
cg19762657	MAL;MAL;MAL;MAL	95692524	-0.458211	Shore	0.669403
cg17587327		171670878	-0.397261	Shore	0.624846
cg12974388		237072998	0.189633	Island	0.743699
cg15624852	VGLL3	87040269	0.245509	Island	1.37277
cg21618455	KALRN;KALRN	123950018	0.927652	OpenSea	0.647622
cg01566526	ALDH1L1;ALDH1L1	125899370	-0.0529541	Island	0.377034
cg26375196	KCNMB3;KCNMB3;KCNMB3;KCNMB3;KCNMB3;KCNMB3	178970407	0.651869	OpenSea	0.703268
cg27207796	FAM184B	17783322	-0.429575	Island	0.901794
cg13321967		53617679	0.139609	Shore	0.728556
cg11723848	UNC5C	96470286	0.00573628	Island	0.847589
cg20783464		111509210	0.432262	Island	0.565678
cg10373086	PITX2;PITX2;PITX2	111544286	-0.01097	Island	0.641638
cg12599765		112729702	0.972883	OpenSea	0.65375
cg18567682		128544032	2.62839	Island	1.08832
cg22664296	GUCY1B3	156680518	0.0382419	Island	1.02027
cg10469329	MFAP3L	170947241	-0.0722818	Island	0.500424
cg05904966	C5orf49	7851031	0.0513011	Island	0.567287
cg25668922	RAI14;RAI14;RAI14	34656126	-3.90097	Island	0.718883
cg05661149	RAI14;RAI14;RAI14	34673551	0.186153	OpenSea	0.5516
cg05534186	CCNO	54530279	0.449385	Shore	0.577144
cg10931190	TSLP	110406506	-0.614126	Shelf	0.710994
cg26422161	FOXQ1	1313211	-0.191445	Island	0.743218
cg04950301	PHACTR1	12750392	0.218538	Island	1.08692
cg09637963		14798944	-0.270235	OpenSea	0.790038
cg05924652	GLP1R	39016363	-0.358116	Island	0.98765
cg01669948	KCNK16;KCNK16;KCNK16;KCNK16	39290877	0.368812	OpenSea	0.518508
cg23572315		43984616	0.55262	OpenSea	0.477164
cg03460137		100051480	0.507776	Island	0.505872
cg11563680		100917397	-0.170739	Island	0.805956
cg23521835	STL	125283969	0.0312073	Island	1.21852
cg23267550	RAB32	146864352	0.216204	Shore	0.567046
cg18738058	THSD7A	11871906	0.172707	OpenSea	0.652011
cg14826425		27232837	0.702599	Island	0.787483
cg14604568	PDE1C	32110523	-0.184803	Island	0.636187
cg00733493	NACAD	45126655	0.180505	Shore	1.04256
cg02300154	WBSCR17	70597058	-0.000456175	Island	0.733819
cg16989867	KIAA1549;KIAA1549	138601935	-1.62724	OpenSea	0.814626
cg20711030		150897624	-0.22352	Shelf	0.717518
cg27392792	PTPRN2;PTPRN2;PTPRN2	158380886	0.111296	Island	0.883691
cg08779891	DLGAP2	1499742	1.00214	Shore	0.627159
cg26461695	SNTG1	50824358	0.80112	Shore	0.91504
cg10094616	FAM150A	53478023	0.15018	Island	0.955496
cg00820056		144265337	-0.0102755	Shore	0.584724
cg09605845		70920908	-0.525652	Shore	0.710051
cg00824767		23488272	-0.936384	Island	0.718377
cg25722945		28063252	2.10214	OpenSea	0.746452
cg06238921	ARMC4	28101242	0.674953	OpenSea	0.579192
cg02632200	SYT15;SYT15	46971658	-0.0110167	Shore	0.649833
cg08727535	RHOBTB1;RHOBTB1;RHOBTB1;RHOBTB1	62703089	-1.36976	Shore	0.620914
cg15748507	PRLHR	120354627	0.306518	Island	0.708557
cg23088510	FAM53B	126428199	-0.380282	Shelf	0.566465
cg03242819	DOCK1;FAM196A	128994432	0.0545246	Island	0.986987
cg11757357	EBF3;EBF3	131762052	-0.146246	Island	0.733599
cg07694404		133572173	-0.391823	OpenSea	0.940056
cg14101500	SLC22A18;SLC22A18;SLC22A18AS	2925594	0.338326	Shore	0.613662
cg10558494	BDNF;BDNF;BDNF;BDNF;BDNF;BDNF;BDNF;BDNF;BDNF;BDNF;BDNF;BDNF;BDNF;BDNF;BDNF;BDNF	27721280	0.197746	Shore	0.573296
cg22015966	ARFGAP2	47198573	0.0951593	Island	0.576477
cg09127371		64313507	0.699252	OpenSea	0.571097
cg14753385	SHANK2;SHANK2	70476422	-0.711896	OpenSea	0.790159
cg17176573	POU2F3	120110887	0.416342	Shore	0.856475
cg15457899	SCN3B;SCN3B	123525665	0.796027	Island	0.62636
cg01955745	NTM;NTM	131240413	0.60456	OpenSea	0.540052
cg19056004	LRRC23;ENO2;LRRC23;LRRC23	7023262	1.17018	Island	0.539749
cg00748589		11653486	0.21193	Island	0.651355
cg04672979	EMP1	13369111	-0.414267	OpenSea	0.885137
cg09761310	EPS8	15942665	0.293826	Island	0.660426
cg01963134	CPNE8;CPNE8	39299364	0.0891319	Island	0.588338
cg13509195	CPNE8	39299716	-0.0452768	Shore	0.818808
cg16881676	TUBA1C	49659619	0.270732	Shore	0.717039
cg26333317	METTL7A	51319063	-0.291198	OpenSea	0.503945
cg00864867	PAWR	80085268	0.109483	Shore	0.822244
cg09636302	HAL	96389483	1.73135	Island	0.944344
cg21837669	C12orf42;C12orf42	103889307	-0.198234	Island	0.771939
cg03759993		24254304	-0.0679806	OpenSea	0.662098
cg22029275	FAM123A;FAM123A;FAM123A;FAM123A	25745784	-0.405939	Island	0.690698
cg06057566	EDNRB;EDNRB;EDNRB	78493561	-0.174244	Shore	0.515346
cg09083627	SLITRK5	88324597	0.253918	Island	0.790079
cg01212887	SOX21	95364514	-0.0676371	Island	0.526002
cg25201811	NALCN	102068530	0.348383	Island	0.511668
cg18124162	MYO16	109616351	-0.0537683	OpenSea	0.615128
cg18875371	C14orf23;C14orf23	29244185	-0.677537	Shore	0.50028
cg08244848	EGLN3	34419820	-0.176938	Island	0.686526
cg06765217		38091644	-0.168597	Island	0.753552
cg18229521	SLC24A4;SLC24A4;SLC24A4	92790285	0.0775965	Island	0.873108
cg01882866		103686900	0.0916796	Island	0.816402
cg10872075		106362691	-0.441793	OpenSea	0.680825
cg24632756	RYR3	33603026	-0.0669151	Island	0.779371
cg05671018	LYSMD2;LYSMD2	52030641	0.779491	Shore	1.01737
cg16218980	RGMA;RGMA	93631991	-1.25698	Island	0.761232
cg20386487		96898045	-0.137723	Island	0.664705
cg22375192	IGF1R	99193466	-0.0141312	Island	0.517684
cg03625665		99602038	2.33472e-05	Shore	0.451773
cg04671611	A2BP1;A2BP1	6623787	0.165998	OpenSea	0.658575
cg05590982	NUPR1;NUPR1	28550171	0.0130932	OpenSea	0.600916
cg00561634	FTO	54085398	0.127649	OpenSea	0.639877
cg06191898	IRX5	54965100	-0.441601	Island	0.858341
cg08573648	MTSS1L	70720079	0.0433217	Island	0.635541
cg02102807		88236800	0.588085	Shore	0.57279
cg12914530	ANKRD11	89500225	0.841739	Island	0.637288
cg13532547	RPH3AL	185957	-0.886641	Shore	0.548934
cg00376544	FBXO39	6679348	-0.136292	Island	1.1198
cg04743510		39793142	-0.199471	OpenSea	0.509815
cg21288861	ITGB3	45331061	2.51945	Island	0.791754
cg02829706	TBX2	59477081	1.02702	Island	0.712625
cg13437581		44777799	0.583186	Island	0.759673
cg20026939		44788898	-0.621879	Shore	0.695261
cg12975230		73167671	0.0730977	Island	0.999693
cg03659519	GALR1	74961966	0.0677158	Island	0.724949
cg19571293	CNN2;CNN2	1028488	0.185891	Island	0.716071
cg18582342	ELAVL3;ELAVL3	11591989	-0.185721	Island	0.676862
cg07998554	EMR3	14785776	-0.195053	OpenSea	0.523991
cg13404054	NOTCH3	15311666	-0.549461	Island	0.742045
cg13618979	TPM4;TPM4	16186840	0.37149	Island	0.665984
cg03758150	ZNF536	30866192	-0.0523362	Island	0.850506
cg10276227	LRP3	33685817	-0.0212239	Island	0.694541
cg26565021	CHST8;CHST8	34112825	0.211674	Island	1.04817
cg19594305	CHST8;CHST8;CHST8;CHST8	34112991	-0.0451501	Island	1.26646
cg16190732	CHST8;CHST8;CHST8;CHST8	34113010	-0.159677	Island	0.688344
cg08620606	SELV	40005611	-0.0223471	Shore	0.678591
cg05349349		24784216	0.377738	OpenSea	0.540331
cg03701992	C21orf88;C21orf88	40984886	-0.0150779	OpenSea	0.741229
cg07716287	COL18A1;COL18A1;COL18A1	46911478	1.23284	Shore	0.681445
cg05707788		47165437	-0.106766	Shore	0.542667
cg00816224	psiTPTE22	17083482	-0.0593949	Island	0.595179
cg13409704		22012495	0.407117	Island	0.464251
cg27166177		49498376	0.179176	Island	0.569817

## Sheet: b. Inventory Cohorts
Cohort	Status	Age group	Tissue	Sample size	Description	Reference
EPIC	Prospective	Adults	Blood	156	Variety of subtypes of prospective NHL with matched controls	Discovery Cohort
NSHDS	Prospective	Adults	Blood	314	Variety of subtypes of prospective NHL with matched controls	Discovery Cohort
GSE40279	Healthy	Adults	Blood	656	Healthy population (no follow-up)	Hannum G, Guinney J, Zhao L, Zhang L et al. Genome-wide methylation profiles reveal quantitative views of human aging rates. Mol Cell 2013 Jan 24;49(2):359-367. PMID: 23177740
GSE37362	NHL	Adults	Tumor	31	Diffuse large B-cell lymphoma	Asmar F, Punj V, Christensen J, Pedersen MT et al. Genome-wide profiling identifies a DNA methylation signature that associates with TET2 mutations in diffuse large B-cell lymphoma. Haematologica 2013 Dec;98(12):1912-20. PMID: 23831920
GSE42372	NHL	Adults	Tumor	20	Diffuse large B-cell lymphoma, Burkitt lymphoma, primary central nervous system lymphoma, follicular lymphoma and Hodgkin’s lymphoma. We filtered out samples from 11 patients with HIV-related lymphoma.	Matsunaga A, Hishima T, Tanaka N, Yamasaki M et al. DNA methylation profiling can classify HIV-associated lymphomas. AIDS 2014 Feb 20;28(4):503-10. PMID: 24335480
GSE109381	NHL	Adults	Tumor	14	Although the dataset was originally designed to classify human central nervous system tumors, DNA methylation profiles in tumor samples from subjects with diffuse large B-cell lymphoma were analyzed as part of a reference cohort	Capper D, Jones DTW, Sill M, Hovestadt V et al. DNA methylation-based classification of central nervous system tumours. Nature 2018 Mar 22;555(7697):469-474. PMID: 29539639
TCGA-DLBC	NHL	Adults	Tumor	29	Diffuse large B-cell lymphoma	The Cancer Genome Atlas (TCGA) DLBC (https://www.cancer.gov/tcga)

## Sheet: c. Predicions NHL&CO cohorts
	FLYP
	Status	Cohort	CA_H (%)	CA_L(%)	CO(%)	CA_H (Abs)	CA_L(Abs)	CO(Abs)
	NHL	GSE109381	100	0	0	14	0	0
	NHL	GSE37362	93.5484	6.45161	0	29	2	0
	NHL	TCGA_DLBC	96.5517	0	3.44828	28	0	1
	NHL	GSE42372	95	5	0	19	1	0
	Healthy	GSE40279	4.42073	79.7256	15.8537	29	523	104

## Sheet: d. Subtypes
	Group	Subtype	Sample size training	Sample size subtype	Sensitivity	Specificity	Pos.Pred.Value	Neg.Pred.Value	Precision	Recall	F1	Prevalence	Detection.Rate	Detection.Prevalence	Balanced.Accuracy
	Class: CA_H	DLBCL	99	40	0.727273	0.842105	0.727273	0.842105	0.727273	0.727273	0.727273	0.366667	0.266667	0.366667	0.784689
	Class: CA_L	DLBCL	99	40	0.722222	0.761905	0.565217	0.864865	0.565217	0.722222	0.634146	0.3	0.216667	0.383333	0.742063
	Class: CO	DLBCL	99	40	0.2	0.725	0.266667	0.644444	0.266667	0.2	0.228571	0.333333	0.0666667	0.25	0.4625
	Class: CA_H	FL	106	33	0.733333	0.823529	0.647059	0.875	0.647059	0.733333	0.6875	0.306122	0.22449	0.346939	0.778431
	Class: CA_L	FL	106	33	0.722222	0.774194	0.65	0.827586	0.65	0.722222	0.684211	0.367347	0.265306	0.408163	0.748208
	Class: CO	FL	106	33	0.1875	0.727273	0.25	0.648649	0.25	0.1875	0.214286	0.326531	0.0612245	0.244898	0.457386
	Class: CA_H	LPL	132	7	1	0.6	0.714286	1	0.714286	1	0.833333	0.5	0.5	0.7	0.8
	Class: CA_L	LPL	132	7	1	0.875	0.666667	1	0.666667	1	0.8	0.2	0.2	0.3	0.9375
	Class: CO	LPL	132	7	0	1	NA	0.7	NA	0	NA	0.3	0	0	0.5
	Class: CA_H	LYM	131	8	0.75	0.625	0.5	0.833333	0.5	0.75	0.6	0.333333	0.25	0.5	0.6875
	Class: CA_L	LYM	131	8	0.75	0.875	0.75	0.875	0.75	0.75	0.75	0.333333	0.25	0.333333	0.8125
	Class: CO	LYM	131	8	0	0.75	0	0.6	0	0	NA	0.333333	0	0.166667	0.375
	Class: CA_H	MCL	129	10	0.5	0.769231	0.25	0.909091	0.25	0.5	0.333333	0.133333	0.0666667	0.266667	0.634615
	Class: CA_L	MCL	129	10	0.75	0.714286	0.75	0.714286	0.75	0.75	0.75	0.533333	0.4	0.533333	0.732143
	Class: CO	MCL	129	10	0	0.7	0	0.583333	0	0	NA	0.333333	0	0.2	0.35

## Sheet: e.ChromatinState&GenomeLocation
				i. Chromatin States						ii. Genome Location
				Chromatin State	Freq.111	Freq.Prospective	P-value	FDR		Location	Freq.111	Freq.Prospective	P-value	FDR
				10_TssBiv	0.03	0.15	6.21e-20	9.31e-19		Island	0.324374	0.540741	6.0268e-09	3.0134e-08
				13_ReprPC	0.09	0.27	2.18e-12	1.64e-11		N_Shelf	0.0536342	0.0222222	0.049514	0.0825234
				11_BivFlnk	0.03	0.1	1.22e-06	6.12e-06		N_Shore	0.135726	0.125926	0.107911	0.110873
				12_EnhBiv	0.01	0.06	1.2e-05	4.51e-05		OpenSea	0.380057	0.214815	6.76365e-05	0.000169091
				4_Tx	0.09	0	0.000104	0.000313		S_Shore	0.106208	0.0962963	0.110873	0.110873
				2_TssAFlnk	0.17	0.06	0.000385	0.000964
				15_Quies	0.24	0.16	0.00479	0.0103		CpG islands; shores (regions up to 2 kb from CpG island); shelves (regions from 2 to 4 kb from CpG island) and open sea (the rest of the genome).
				5_TxWk	0.09	0.04	0.0162	0.0304
				1_TssA	0.08	0.05	0.0712	0.119
				14_ReprPCWk	0.11	0.1	0.0878	0.12
				7_Enh	0.03	0.01	0.0862	0.12
				6_EnhG	0.01	0	0.198	0.248
				9_Het	0.01	0.01	0.296	0.342
				3_TxFlnk	0	0	0.549	0.588
				8_ZNF/Rpts	0	0	0.637	0.637
				The active states (associated with expressed genes) consist of active transcription start site (TSS) proximal promoter states (TssA, TssAFlnk), a transcribed state at the 5′ and 3′ end of genes showing both promoter and enhancer signatures (TxFlnk), actively transcribed states (Tx, TxWk), enhancer states (Enh, EnhG), and a state associated with zinc finger protein genes (ZNF/Rpts). The inactive s…
